# Supplementary material for: Integrated Bacterial Community and Differential Metabolites Reveal the Impact of Growth Stage on the Quality of Oat Silage
Source: Microorganisms. 2026 Feb 24;14(3):516. doi: 10.3390/microorganisms14030516 (PMC13028840; doi:10.3390/microorganisms14030516)
Supplement: Supplementary file 1 [file microorganisms-14-00516-s001.zip]

Archive with 4 entries (3 files):
- Supplementary materials/
- Supplementary materials/Table S1:FS-vs-MS-vs-DS.all.name.annot.xlsx
- Supplementary materials/Table S2:FS-vs-MS-vs-DS.pathway(Differential Metabolite Count Statistics).xlsx
- Supplementary materials/Table S3:FS-vs-MS-vs-DS.bar_Gradient(Differential KEGG Enrichment)).xls.xlsx
