# Supplementary material for: Integrated Bacterial Community and Differential Metabolites Reveal the Impact of Growth Stage on the Quality of Oat Silage
Source: Microorganisms. 2026 Feb 24;14(3):516. doi: 10.3390/microorganisms14030516 (PMC13028840; doi:10.3390/microorganisms14030516)
Supplement: Supplementary file 1 [file microorganisms-14-00516-s001.zip › Supplementary materials/Table S1:FS-vs-MS-vs-DS.all.name.annot.xlsx]

## Sheet: FS-vs-MS-vs-DS.all.name.annot
Compound_ID	FS-CV1-1	FS-CV1-2	FS-CV1-3	FS-CV1-4	FS-CV1-5	FS-CV1-6	MS-CV1-1	MS-CV1-2	MS-CV1-3	MS-CV1-4	MS-CV1-5	MS-CV1-6	DS-CV1-1	DS-CV1-2	DS-CV1-3	DS-CV1-4	DS-CV1-5	DS-CV1-6	FS_mean	MS_mean	DS_mean	log2_FC	Pvalue	fdr	vip	MS2_name	MS1_name	formula	rtmin	mz	SuperClass	Class	SubClass	CAS	HMDB	C_ID	Pathway	KEGG_B_class	KEGG_A_class
Com_9_pos	2.03829e+10	2.21269e+10	2.54241e+10	2.43807e+10	2.46693e+10	2.0794e+10	2.47304e+10	2.7466e+10	2.16654e+10	2.52409e+10	2.43108e+10	2.52271e+10	1.90208e+10	1.90723e+10	1.76091e+10	1.65323e+10	1.8548e+10	2.11828e+10	2.2963e+10	2.47734e+10	1.86609e+10	0	0.000149478	0.000533715	8.99711	Betaine	--	C5 H11 N O2	1.472	118.086	Organic acids and derivatives	Carboxylic acids and derivatives	Amino acids, peptides, and analogues	6915-17-9	HMDB0000043	C00719	ko01100//Metabolic pathways;ko02010//ABC transporters;ko00260//Glycine, serine and threonine metabolism	Amino acid metabolism;Global and overview maps;Membrane transport	Environmental Information Processing;Metabolism
Com_1_pos	8.98349e+09	1.29156e+10	1.48184e+10	2.96649e+07	1.39209e+10	1.0514e+10	1.02719e+10	1.49794e+10	2.03031e+10	1.50631e+10	1.15315e+10	1.45701e+10	1.75544e+10	1.58017e+10	2.04252e+10	1.64341e+10	1.44959e+10	1.80773e+10	1.0197e+10	1.44532e+10	1.71314e+10	0	0.0245651	0.0420147	8.43293	L-Phenylalanine	--	C9 H11 N O2	4.989	166.086	Organic acids and derivatives	Carboxylic acids and derivatives	Amino acids, peptides, and analogues	-	HMDB0250791	C00079	ko01100//Metabolic pathways;ko01110//Biosynthesis of secondary metabolites;ko01060//Biosynthesis of plant secondary metabolites;ko01230//Biosynthesis of amino acids;ko02010//ABC transporters;ko01063//Biosynthesis of alkaloids derived from shikimate pathway;ko01061//Biosynthesis of phenylpropanoids;ko01210//2-Oxocarboxylic acid metabolism;ko00470//D-Amino acid metabolism;ko00999//Biosynthesis of v…	Amino acid metabolism;Biosynthesis of other secondary metabolites;Chemical structure transformation maps;Global and overview maps;Membrane transport;Metabolism of other amino acids;Translation	Environmental Information Processing;Genetic Information Processing;Metabolism
Com_30_pos	8.40999e+08	1.31072e+09	1.10216e+09	4.21368e+08	1.11864e+09	8.85301e+08	1.91511e+09	3.28977e+09	3.78631e+09	1.22664e+09	2.13302e+09	1.96207e+09	8.37212e+09	9.38859e+09	1.09521e+10	1.10244e+10	8.86387e+09	6.97049e+09	9.4653e+08	2.38549e+09	9.26193e+09	0	1.71955e-09	6.21628e-08	8.42564	Celestolide	--	C17 H24 O	5.414	245.186	Benzenoids	Indanes	HASH(0x28128e0)	13171-00-1	HMDB0031867	-	-	-	-
Com_5_pos	3.48398e+10	3.06791e+10	3.23922e+10	3.79748e+10	3.45589e+10	3.09302e+10	3.13603e+10	3.30703e+10	2.65747e+10	3.06559e+10	3.92905e+10	3.0548e+10	2.76132e+10	2.61724e+10	2.14462e+10	2.68368e+10	2.5222e+10	2.76396e+10	3.35625e+10	3.19166e+10	2.58217e+10	0	0.00195736	0.00475398	7.48668	Phenethylamine	--	C8 H11 N	5.096	105.07	Benzenoids	Benzene and substituted derivatives	Phenethylamines	64-04-0	HMDB0012275	C05332	ko01100//Metabolic pathways;ko00360//Phenylalanine metabolism	Amino acid metabolism;Global and overview maps	Metabolism
Com_230_pos	9.83622e+08	5.63276e+08	1.09683e+09	7.26862e+08	9.92586e+08	1.00076e+09	1.3082e+09	1.40703e+09	2.04869e+09	1.18827e+09	1.51772e+09	1.36503e+09	5.30706e+09	4.87853e+09	5.37861e+09	5.68647e+09	7.10598e+09	6.09807e+09	8.9399e+08	1.47249e+09	5.74245e+09	0	5.03823e-11	5.61258e-09	6.71719	L-Pyroglutamic acid	--	C5 H7 N O3	2.351	130.05	Organic acids and derivatives	Carboxylic acids and derivatives	Amino acids, peptides, and analogues	98-79-3	HMDB0000267	C01879	ko01100//Metabolic pathways;ko00480//Glutathione metabolism	Global and overview maps;Metabolism of other amino acids	Metabolism
Com_27_pos	2.08999e+08	9.49494e+08	9.82447e+08	3.13109e+08	1.5077e+09	4.82142e+08	2.64858e+09	2.7684e+09	4.48698e+09	1.92177e+09	2.65117e+09	2.27159e+09	4.68991e+09	3.95599e+09	3.37728e+09	3.9668e+09	3.62451e+09	3.56734e+09	7.40648e+08	2.79141e+09	3.86364e+09	0	1.79506e-06	1.48709e-05	6.11289	ethyl 4-amino-2-(methylsulfanyl)-1,3-thiazole-5-carboxylate	--	C7 H10 N2 O2 S2	1.389	219.026	--	--	--	--	--	-	-	-	-
Com_212_pos	2.6872e+09	1.42128e+09	2.03989e+09	2.23295e+09	1.85753e+09	1.61323e+09	8.22136e+08	3.97006e+08	3.73073e+08	5.57558e+08	4.40507e+08	5.84568e+08	6.34128e+08	9.18183e+08	8.1718e+08	5.56006e+08	8.89839e+08	1.17149e+09	1.97535e+09	5.29141e+08	8.31137e+08	0	1.5483e-06	1.33361e-05	6.10367	Indolelactic acid	--	C11 H11 N O3	5.378	449.107	Organoheterocyclic compounds	Indoles and derivatives	Indolyl carboxylic acids and derivatives	7417-65-4	HMDB0000671	-	-	-	-
Com_38_pos	1.99157e+08	3.29761e+08	1.6787e+08	7.89192e+07	2.38676e+08	2.18119e+08	2.71744e+08	1.02757e+09	1.15481e+09	1.82896e+08	4.14175e+08	3.69453e+08	3.42105e+09	4.61932e+09	5.86983e+09	4.68571e+09	3.13564e+09	2.76223e+09	2.05417e+08	5.70107e+08	4.0823e+09	0	1.62461e-07	2.12088e-06	5.94521	--	N-Feruloyl putrescine	C14 H20 N2 O3	5.385	265.154	--	--	--	--	--	-	-	-	-
Com_168_pos	9.48401e+08	1.09583e+09	1.3818e+09	8.36686e+08	1.29325e+09	1.03727e+09	2.28242e+09	2.17426e+09	1.624e+09	1.80576e+09	2.01521e+09	1.75769e+09	6.75436e+08	4.8427e+08	4.894e+08	7.68279e+08	9.01364e+08	8.48979e+08	1.09887e+09	1.94322e+09	6.94621e+08	0	1.76311e-07	2.21516e-06	5.646	Agmatine	--	C5 H14 N4	1.354	131.129	Organic nitrogen compounds	Organonitrogen compounds	Guanidines	-	HMDB0246298	C00179	ko01100//Metabolic pathways;ko00330//Arginine and proline metabolism	Amino acid metabolism;Global and overview maps	Metabolism
Com_160_pos	1.64252e+09	2.08971e+09	1.46187e+09	7.81674e+08	2.69104e+09	1.52052e+09	1.86204e+09	3.22128e+09	5.42534e+09	2.38425e+09	2.21678e+09	4.33467e+09	2.80054e+09	2.17315e+09	3.28912e+09	2.69173e+09	2.84667e+09	2.6175e+09	1.69789e+09	3.24073e+09	2.73645e+09	0	0.0294486	0.0491595	5.60262	Guanine	--	C5 H5 N5 O	1.684	152.056	Organoheterocyclic compounds	Imidazopyrimidines	Purines and purine derivatives	73-40-5	HMDB0000132	C00242	ko01100//Metabolic pathways;ko00230//Purine metabolism	Global and overview maps;Nucleotide metabolism	Metabolism
Com_3_pos	2.00536e+10	1.74144e+10	1.71672e+10	2.01731e+10	1.99345e+10	1.70863e+10	1.88745e+10	1.59204e+10	1.7175e+10	1.72927e+10	1.66759e+10	1.59787e+10	1.53097e+10	1.54068e+10	1.39117e+10	1.27231e+10	1.42732e+10	1.50525e+10	1.86382e+10	1.69862e+10	1.44462e+10	0	0.000132366	0.000479792	5.5094	DL-Tryptophan	--	C11 H12 N2 O2	5.241	188.07	Organoheterocyclic compounds	Indoles and derivatives	Indolyl carboxylic acids and derivatives	1954-12-06	HMDB0030396	-	-	-	-
Com_24_pos	4.75378e+09	6.06561e+09	4.86014e+09	2.13046e+09	5.62729e+09	4.06694e+09	5.54658e+09	7.13557e+09	6.09029e+09	4.18697e+09	5.44433e+09	6.39026e+09	4.53021e+09	3.88539e+09	4.95408e+09	4.52277e+09	4.87342e+09	5.53012e+09	4.58404e+09	5.799e+09	4.716e+09	0	0.118207	0.162038	5.29272	Valylproline	--	C10 H18 N2 O3	4.88	215.139	Organic acids and derivatives	Carboxylic acids and derivatives	Amino acids, peptides, and analogues	20488-27-1	HMDB0029135	-	-	-	-
Com_134_pos	4.76009e+09	5.56395e+09	6.10019e+09	3.1677e+09	4.85555e+09	4.0134e+09	2.9491e+09	3.18113e+09	3.99909e+09	3.66107e+09	3.46697e+09	4.20474e+09	2.63321e+09	2.25042e+09	2.62051e+09	2.63289e+09	2.84515e+09	3.18808e+09	4.74348e+09	3.57702e+09	2.69504e+09	0	0.000481441	0.00148704	4.89404	7-(1-pyrrolidinyl)pyrimido[4,5-d]pyrimidin-4-amine	--	C10 H12 N6	2.314	217.118	--	--	--	--	--	-	-	-	-
Com_48_pos	3.36256e+09	2.76134e+09	1.84819e+09	2.83481e+09	3.03676e+09	3.46631e+09	4.51275e+09	3.79296e+09	2.25668e+09	5.0857e+09	6.6206e+09	4.02984e+09	4.13376e+09	6.24321e+09	5.38042e+09	4.40314e+09	6.28771e+09	3.01892e+09	2.885e+09	4.38309e+09	4.91119e+09	0	0.0238235	0.0408718	4.86493	9-Oxo-10(E),12(E)-octadecadienoic acid	--	C18 H30 O3	8.055	317.208	--	--	--	--	--	-	-	-	-
Com_99_pos	2.99026e+06	540033	392100	1.72154e+06	1.51478e+07	2.64218e+06	9.88248e+06	174191	1.52014e+08	1.31651e+06	5.69085e+07	1.40654e+07	2.7361e+09	1.6731e+09	1.85168e+09	2.32645e+09	1.23431e+09	2.16003e+09	3.90565e+06	3.90602e+07	1.99695e+09	0	7.57517e-09	1.73399e-07	4.60939	LPC 18:2-SN1	--	C26 H50 N O7 P	9.16	520.339	--	--	--	--	--	-	-	-	-
Com_2679_pos	2.05734e+08	2.54917e+08	2.5745e+08	1.13644e+08	2.44623e+08	1.59538e+08	6.5215e+08	5.9294e+08	1.53226e+09	7.677e+08	5.84198e+08	1.09819e+09	4.92899e+08	4.55264e+08	5.37573e+08	4.69435e+08	5.91541e+08	4.88981e+08	2.05984e+08	8.71239e+08	5.05949e+08	0	0.000434157	0.00136112	4.29286	Alosetron	--	C17 H18 N4 O	3.755	295.158	Organoheterocyclic compounds	Indoles and derivatives	N-alkylindoles	122852-42-0	HMDB0015104	-	-	-	-
Com_770_pos	1.39221e+08	1.75994e+08	1.74802e+08	8.46694e+07	1.91866e+08	1.17177e+08	6.31596e+08	5.82812e+08	1.10553e+09	6.32831e+08	4.73483e+08	8.20194e+08	2.67696e+08	3.2534e+08	3.34612e+08	2.82155e+08	3.33345e+08	3.50821e+08	1.47288e+08	7.0774e+08	3.15661e+08	0	8.7988e-06	5.46572e-05	4.2449	Dehydronuciferin	--	C19 H19 N O2	3.109	294.154	--	--	--	--	--	-	-	-	-
Com_118_pos	5.34013e+09	5.90149e+09	5.7851e+09	3.84541e+09	6.26323e+09	5.407e+09	4.46327e+09	4.86583e+09	5.37667e+09	5.3733e+09	4.96673e+09	6.58238e+09	3.80182e+09	2.48828e+09	4.40005e+09	3.75961e+09	4.31769e+09	3.49492e+09	5.42373e+09	5.27136e+09	3.71039e+09	0	0.00225636	0.0053254	4.22528	Hypoxanthine	--	C5 H4 N4 O	2.105	137.046	Organoheterocyclic compounds	Imidazopyrimidines	Purines and purine derivatives	68-94-0	HMDB0000157	C00262	ko01100//Metabolic pathways;ko00230//Purine metabolism	Global and overview maps;Nucleotide metabolism	Metabolism
Com_297_pos	1.24164e+09	1.25845e+09	1.63792e+09	1.01325e+09	1.26253e+09	1.15397e+09	1.02549e+09	1.10498e+09	3.29836e+08	2.3824e+08	9.18336e+08	2.80112e+08	1.14049e+09	1.18367e+09	9.69368e+08	9.60275e+08	1.10337e+09	1.27749e+09	1.26129e+09	6.495e+08	1.10578e+09	0	0.00407732	0.0088777	4.11062	N-Acetylornithine	--	C7 H14 N2 O3	1.494	175.108	Organic acids and derivatives	Carboxylic acids and derivatives	Amino acids, peptides, and analogues	2185-16-2	HMDB0240589	C00437	ko01100//Metabolic pathways;ko01110//Biosynthesis of secondary metabolites;ko01230//Biosynthesis of amino acids;ko01210//2-Oxocarboxylic acid metabolism;ko00220//Arginine biosynthesis	Amino acid metabolism;Global and overview maps	Metabolism
Com_135_pos	1.14072e+09	1.89974e+09	1.29329e+09	1.10366e+09	1.89456e+09	1.43128e+09	5.06818e+08	6.36532e+08	1.0921e+09	8.15434e+08	5.3686e+08	7.6837e+08	4.57767e+08	4.35257e+08	3.95904e+08	4.90447e+08	4.7235e+08	4.53857e+08	1.46054e+09	7.26019e+08	4.5093e+08	0	8.93667e-06	5.50292e-05	4.05674	Paracetamol	--	C8 H9 N O2	5.45	152.07	Benzenoids	Phenols	1-hydroxy-2-unsubstituted benzenoids	103-90-2	HMDB0001859	-	-	-	-
Com_273_pos	7.7304e+08	9.19641e+08	4.78282e+08	9.68559e+08	7.79564e+08	7.89955e+08	9.01733e+07	8.47631e+07	8.28503e+07	6.51032e+07	1.33758e+08	1.1827e+08	3.36272e+07	1.7885e+07	1.24145e+07	7.36102e+07	1.74996e+07	1.2649e+07	7.8484e+08	9.58196e+07	2.79476e+07	0	1.64144e-09	6.09521e-08	3.99101	octadec-9-ynoic acid	--	C18 H32 O2	7.125	263.236	--	--	--	--	--	-	-	-	-
Com_130_pos	2.4428e+08	2.2222e+08	2.62608e+08	1.46874e+08	2.63523e+08	1.89815e+08	6.71999e+08	7.25685e+08	1.54772e+09	5.14491e+08	6.82805e+08	8.91229e+08	6.35802e+08	6.47153e+08	6.70403e+08	6.86024e+08	7.70403e+08	5.98789e+08	2.21553e+08	8.38988e+08	6.68096e+08	0	0.000528556	0.00160878	3.82126	N6-Me-dA	--	C11 H15 N5 O3	1.445	266.123	--	--	--	--	--	-	-	-	-
Com_107_pos	6.23788e+09	6.34041e+09	7.3595e+09	6.48096e+09	5.89699e+09	3.88207e+09	4.61497e+09	6.33403e+09	8.77778e+09	7.08323e+09	6.24344e+09	7.20986e+09	8.4323e+09	9.13332e+09	6.7953e+09	1.04903e+10	7.47312e+09	8.26617e+09	6.03297e+09	6.71055e+09	8.43175e+09	0	0.0151183	0.02767	3.75852	L-(-)-Methionine	--	C5 H11 N O2 S	2.131	150.058	Organic acids and derivatives	Carboxylic acids and derivatives	Amino acids, peptides, and analogues	63-68-3	HMDB0000696	C00073	ko01100//Metabolic pathways;ko01110//Biosynthesis of secondary metabolites;ko01060//Biosynthesis of plant secondary metabolites;ko01230//Biosynthesis of amino acids;ko01210//2-Oxocarboxylic acid metabolism;ko00470//D-Amino acid metabolism;ko00999//Biosynthesis of various plant secondary metabolites;ko01070//Biosynthesis of plant hormones;ko00270//Cysteine and methionine metabolism;ko00970//Aminoa…	Amino acid metabolism;Biosynthesis of other secondary metabolites;Chemical structure transformation maps;Global and overview maps;Metabolism of other amino acids;Translation	Genetic Information Processing;Metabolism
Com_861_pos	9.43004e+08	6.83831e+08	1.13978e+09	1.3674e+09	6.77191e+08	7.43051e+08	2.87461e+08	2.84127e+08	2.02086e+08	1.92332e+08	2.44488e+08	1.84326e+08	2.26708e+07	2.30605e+07	1.58187e+07	1.69153e+07	1.73795e+07	2.65653e+07	9.25709e+08	2.3247e+08	2.04017e+07	0	2.39916e-07	2.88417e-06	3.71346	--	Vitamin C	C6 H8 O6	2.215	159.029	Organoheterocyclic compounds	Dihydrofurans	Furanones	50-81-7	HMDB0000044	C00072	ko01100//Metabolic pathways;ko01110//Biosynthesis of secondary metabolites;ko01120//Microbial metabolism in diverse environments;ko00480//Glutathione metabolism;ko00053//Ascorbate and aldarate metabolism	Carbohydrate metabolism;Global and overview maps;Metabolism of other amino acids	Metabolism
Com_2505_pos	9.43004e+08	6.83831e+08	1.13978e+09	1.3674e+09	6.77191e+08	7.43051e+08	2.87461e+08	2.99669e+08	2.02086e+08	1.92332e+08	2.44488e+08	2.05992e+08	1.61419e+07	1.91442e+07	1.2343e+07	1.69153e+07	1.25351e+07	2.65653e+07	9.25709e+08	2.38671e+08	1.72741e+07	0	2.38749e-07	2.88417e-06	3.68566	1,4-Naphthoquinone	--	C10 H6 O2	2.267	159.029	Benzenoids	Naphthalenes	Naphthoquinones	-	HMDB0244221	-	-	-	-
Com_4970_pos	5.90261e+08	9.56903e+08	1.0625e+09	1.29076e+09	7.87894e+08	1.17761e+09	3.0451e+08	4.07592e+08	7.52198e+08	8.82733e+08	3.35937e+08	6.90221e+08	1.08653e+09	1.04898e+09	1.22157e+09	1.16582e+09	1.25895e+09	1.17092e+09	9.77653e+08	5.62198e+08	1.15879e+09	0	0.00057975	0.00175183	3.65325	Dopamine	--	C8 H11 N O2	2.084	154.086	Benzenoids	Phenols	Benzenediols	62-31-7	HMDB0000073	C03758	ko01100//Metabolic pathways;ko01110//Biosynthesis of secondary metabolites;ko01060//Biosynthesis of plant secondary metabolites;ko01063//Biosynthesis of alkaloids derived from shikimate pathway;ko00350//Tyrosine metabolism;ko00950//Isoquinoline alkaloid biosynthesis;ko00965//Betalain biosynthesis	Amino acid metabolism;Biosynthesis of other secondary metabolites;Chemical structure transformation maps;Global and overview maps	Metabolism
Com_22_pos	6.34157e+09	4.51431e+09	3.61249e+09	6.52857e+09	5.79074e+09	5.04783e+09	5.68275e+09	4.29588e+09	3.48507e+09	4.05976e+09	5.01885e+09	4.0803e+09	4.83738e+09	5.27503e+09	2.58671e+09	4.06279e+09	4.61653e+09	4.72072e+09	5.30592e+09	4.4371e+09	4.34986e+09	0	0.198644	0.250139	3.58057	6-Methylquinoline	--	C10 H9 N	5.252	144.081	Organoheterocyclic compounds	Quinolines and derivatives	HASH(0x167d510)	91-62-3	HMDB0033115	-	-	-	-
Com_60_pos	6.34157e+09	4.51431e+09	3.61249e+09	6.52857e+09	5.79074e+09	5.04783e+09	5.68275e+09	4.29588e+09	3.48507e+09	4.05976e+09	5.01885e+09	4.0803e+09	4.83738e+09	5.27503e+09	2.58671e+09	4.06279e+09	4.61653e+09	4.72072e+09	5.30592e+09	4.4371e+09	4.34986e+09	0	0.198644	0.250139	3.58057	Tryptamine	--	C10 H12 N2	5.249	144.081	Organoheterocyclic compounds	Indoles and derivatives	Tryptamines and derivatives	61-54-1	HMDB0000303	C00398	ko01100//Metabolic pathways;ko01110//Biosynthesis of secondary metabolites;ko01060//Biosynthesis of plant secondary metabolites;ko01063//Biosynthesis of alkaloids derived from shikimate pathway;ko00380//Tryptophan metabolism;ko00901//Indole alkaloid biosynthesis	Amino acid metabolism;Biosynthesis of other secondary metabolites;Chemical structure transformation maps;Global and overview maps	Metabolism
Com_1820_pos	6.4041e+08	4.87308e+08	4.62961e+08	3.26961e+08	1.17097e+09	6.69067e+08	7.94295e+08	1.0995e+09	2.45625e+09	1.46651e+09	9.166e+08	1.30204e+09	1.78942e+09	1.83969e+09	2.01626e+09	1.92225e+09	2.2966e+09	2.02348e+09	6.2628e+08	1.3392e+09	1.98128e+09	0	0.000128721	0.000467593	3.43258	5-hydroxy-4-methoxy-5,6-dihydro-2H-pyran-2-one	--	C6 H8 O4	5.204	145.049	--	--	--	--	--	-	-	-	-
Com_1104_pos	6.50744e+08	5.24999e+08	8.39513e+08	8.1314e+08	6.7956e+08	5.76397e+08	2.11392e+08	1.48578e+08	1.5127e+08	1.4199e+08	1.86627e+08	1.38771e+08	2.77971e+07	3.04546e+07	2.21068e+07	1.50009e+07	2.53662e+07	1.37316e+07	6.80726e+08	1.63105e+08	2.24095e+07	0	3.37921e-10	2.22067e-08	3.32409	--	Coumalic acid	C6 H4 O4	2.216	141.018	--	--	--	--	--	-	-	-	-
Com_1574_pos	1.06908e+09	8.89929e+08	1.03447e+08	7.88423e+08	1.10718e+09	1.37153e+09	1.78114e+09	1.45281e+09	2.70975e+08	1.75679e+09	2.28458e+09	1.53249e+09	1.25715e+09	1.5822e+09	1.40337e+09	1.40641e+09	1.86774e+09	1.06614e+09	8.88265e+08	1.51313e+09	1.4305e+09	0	0.0869464	0.126447	3.31762	--	14,15-Dehydrocrepenynic acid	C18 H28 O2	7.98	277.216	--	--	--	--	--	-	-	-	-
Com_915_pos	5.05446e+06	8.85694e+06	2.80426e+07	6.92e+06	3.25253e+07	1.8118e+07	3.23481e+08	7.84039e+08	1.0269e+09	3.58691e+08	7.52616e+08	4.20738e+08	1.14358e+09	1.19016e+09	1.36883e+09	1.1212e+09	1.13886e+09	9.11028e+08	1.65862e+07	6.11077e+08	1.14561e+09	0	1.11656e-07	1.59468e-06	3.30497	4-acetyl-4-(ethoxycarbonyl)heptanedioic acid	--	C12 H18 O7	4.638	275.11	--	--	--	--	--	-	-	-	-
Com_1229_pos	1.86473e+08	5.1672e+07	9.16814e+07	3.51181e+07	7.35852e+07	1.0934e+08	1.6257e+08	4.0733e+08	3.45446e+08	1.24779e+08	1.79844e+08	1.76846e+08	1.13483e+09	9.80796e+08	1.26733e+09	1.43281e+09	1.12566e+09	1.10461e+09	9.13117e+07	2.32803e+08	1.17434e+09	0	9.78337e-11	9.61647e-09	3.13952	Ecgonine	--	C9 H15 N O3	5.107	203.139	Alkaloids and derivatives	Tropane alkaloids	HASH(0x221d2d8)	481-37-8	HMDB0006548	C10858	ko00960//Tropane, piperidine and pyridine alkaloid biosynthesis	Biosynthesis of other secondary metabolites	Metabolism
Com_242_pos	2.89425e+08	3.29634e+08	2.12109e+08	1.82941e+08	3.38046e+08	2.4312e+08	9.309e+08	7.03689e+08	4.5901e+08	1.1925e+09	6.66189e+08	8.56701e+08	1.04848e+09	1.15528e+09	1.15062e+09	1.12811e+09	1.68099e+09	7.2455e+08	2.65879e+08	8.01497e+08	1.14801e+09	0	3.55091e-05	0.000163459	3.09398	11-Deoxy prostaglandin F1α	--	C20 H36 O4	8.24	363.25	--	--	--	--	--	-	-	-	-
Com_190_pos	3.0852e+06	2.75939e+06	2.99715e+06	3.29825e+06	3.26134e+06	2.85135e+06	2.92965e+06	4.19023e+06	1.44268e+07	2.60892e+06	6.19012e+06	4.10295e+06	6.82177e+08	1.19935e+09	1.55689e+09	7.16103e+08	7.7015e+08	6.30609e+08	3.04211e+06	5.74145e+06	9.25879e+08	0	1.5771e-06	1.35146e-05	3.07914	APK	--	C14 H26 N4 O4	5.13	357.213	--	--	--	--	--	-	-	-	-
Com_85_pos	2.4107e+08	5.74154e+08	5.50589e+08	3.04264e+08	7.74331e+08	6.59725e+08	9.38865e+08	5.91622e+08	7.01564e+08	4.19798e+08	6.39331e+08	5.26924e+08	1.62813e+09	1.04675e+09	1.519e+09	1.77014e+09	1.83578e+09	1.68281e+09	5.17356e+08	6.36351e+08	1.58043e+09	0	1.0402e-06	9.44661e-06	3.07186	Isoferulic acid	--	C10 H10 O4	5.583	195.065	Phenylpropanoids and polyketides	Cinnamic acids and derivatives	Hydroxycinnamic acids and derivatives	25522-33-2	HMDB0000955	-	-	-	-
Com_149_pos	4.34109e+09	1.67008e+09	8.5757e+08	1.62346e+09	1.94961e+09	2.949e+09	4.16223e+09	5.93673e+09	1.13694e+08	3.93932e+08	2.90823e+09	2.33932e+08	1.15435e+09	9.0307e+08	9.60575e+08	7.36828e+08	2.86197e+08	1.24636e+09	2.2318e+09	2.29146e+09	8.81231e+08	0	0.252996	0.303486	3.04443	Arachidonoyl amide	--	C20 H33 N O	10.027	304.26	--	--	--	--	--	-	-	-	-
Com_336_pos	2.43219e+07	1.03908e+07	1.63024e+07	2.2857e+07	2.97305e+07	3.60578e+07	8.31935e+07	1.37044e+07	8.91333e+06	4.9613e+07	1.18737e+07	1.37105e+07	2.15858e+09	9.24714e+08	5.93909e+08	1.08526e+09	8.82805e+08	3.36118e+08	2.32767e+07	3.01681e+07	9.96899e+08	0	0.000338634	0.00108194	3.00637	Menadione	--	C11 H8 O2	5.955	173.06	Benzenoids	Naphthalenes	Naphthoquinones	-	HMDB0254432	-	-	-	-
Com_84_pos	3.07945e+09	2.74392e+09	3.24245e+09	3.50801e+09	2.71259e+09	2.65595e+09	2.69347e+09	2.89499e+09	2.05721e+09	2.35371e+09	2.66337e+09	2.15803e+09	1.98443e+09	2.23205e+09	1.78764e+09	1.77422e+09	1.97746e+09	2.02477e+09	2.99039e+09	2.47013e+09	1.96343e+09	0	8.88333e-05	0.000342029	2.95939	Υ-Aminobutyric acid (GABA)	--	C4 H9 N O2	1.429	104.07	--	--	--	--	--	-	-	-	-
Com_26_pos	3.524e+09	1.15543e+09	5.35054e+08	1.10169e+09	1.29399e+09	2.3465e+09	3.30207e+09	4.72677e+09	6.08278e+07	2.45054e+08	1.86035e+09	1.27748e+08	7.35783e+08	5.70398e+08	6.14209e+08	4.49585e+08	1.61682e+08	7.57861e+08	1.65945e+09	1.72047e+09	5.48253e+08	0	0.243137	0.294834	2.74207	Oleamide	--	C18 H35 N O	10.026	282.278	Lipids and lipid-like molecules	Fatty Acyls	Fatty amides	-	HMDB0247607	-	-	-	-
Com_1053_pos	7.93488e+07	8.70578e+07	9.00763e+07	5.03802e+07	1.09796e+08	7.70371e+07	2.8365e+08	2.52664e+08	4.70529e+08	2.75571e+08	3.10049e+08	3.82285e+08	2.16216e+08	1.81347e+08	1.8065e+08	1.97762e+08	2.47302e+08	1.97372e+08	8.22827e+07	3.29125e+08	2.03442e+08	0	2.1868e-06	1.7568e-05	2.73964	N-(2,6-Dimethylphenyl)-N-(methoxyacetyl) alanine	--	C14 H19 N O4	5.144	266.138	--	--	--	--	--	-	-	-	-
Com_291_pos	1.61525e+08	1.26398e+08	1.662e+08	1.69425e+08	1.68599e+08	2.64782e+08	3.58042e+08	4.22071e+08	2.95811e+08	2.95556e+08	4.47216e+08	1.44212e+08	1.20212e+09	1.82278e+09	7.82027e+08	1.13719e+09	8.66393e+08	7.1911e+08	1.76155e+08	3.27151e+08	1.08827e+09	0	2.23291e-05	0.000111379	2.73704	Celastrol	--	C29 H38 O4	8.149	451.281	Lipids and lipid-like molecules	Prenol lipids	Triterpenoids	34157-83-0	HMDB0002385	-	-	-	-
Com_164_pos	1.29627e+08	1.14071e+08	1.32356e+08	6.71144e+07	1.26786e+08	2.06166e+08	1.42026e+09	9.79758e+08	1.55305e+08	4.86218e+08	2.71646e+08	2.16538e+08	7.21246e+08	9.66278e+08	1.1831e+09	8.22421e+08	7.51273e+08	9.1436e+08	1.29353e+08	5.88287e+08	8.93112e+08	0	0.00240204	0.00562946	2.72909	Arachidonic acid	--	C20 H32 O2	8.663	305.247	Lipids and lipid-like molecules	Fatty Acyls	Fatty acids and conjugates	506-32-1	HMDB0001043	C00219	ko01100//Metabolic pathways;ko00590//Arachidonic acid metabolism;ko01040//Biosynthesis of unsaturated fatty acids;ko00591//Linoleic acid metabolism;ko07034//Eicosanoids	Global and overview maps;Lipid metabolism;Structure-based classification	Drug Development;Metabolism
Com_243_pos	6.80993e+08	5.81409e+08	6.96265e+08	6.49208e+08	6.32533e+08	6.03975e+08	6.6369e+08	7.45679e+08	6.66027e+08	6.10519e+08	6.20065e+08	6.53117e+08	1.2897e+09	1.37506e+09	1.22015e+09	1.26218e+09	1.32866e+09	1.31049e+09	6.40731e+08	6.59849e+08	1.29771e+09	0	2.43138e-13	1.35428e-10	2.66922	--	Trigonelline	C7 H7 N O2	1.445	138.055	Alkaloids and derivatives	-	HASH(0x34b1ff8)	535-83-1	HMDB0000875	C01004	ko00760//Nicotinate and nicotinamide metabolism	Metabolism of cofactors and vitamins	Metabolism
Com_4905_pos	5.13214e+07	7.64752e+07	7.88287e+07	3.31927e+07	9.30035e+07	4.75588e+07	2.46387e+08	2.47464e+08	7.54083e+08	2.78224e+08	2.14516e+08	4.97493e+08	2.81176e+08	2.58241e+08	3.38101e+08	2.58452e+08	3.71464e+08	2.67124e+08	6.33967e+07	3.73028e+08	2.9576e+08	0	0.00196476	0.00476505	2.62183	Nicotinamide	--	C6 H6 N2 O	1.517	262.128	Organoheterocyclic compounds	Pyridines and derivatives	Pyridinecarboxylic acids and derivatives	98-92-0	HMDB0001406	C00153	ko01100//Metabolic pathways;ko00760//Nicotinate and nicotinamide metabolism	Global and overview maps;Metabolism of cofactors and vitamins	Metabolism
Com_21_pos	7.80342e+09	5.87877e+09	7.70134e+09	7.33613e+09	6.69003e+09	6.00356e+09	6.76397e+09	7.51055e+09	6.23473e+09	5.89109e+09	5.75572e+09	5.72624e+09	6.18028e+09	6.93027e+09	6.17844e+09	6.38808e+09	6.45398e+09	6.59233e+09	6.90221e+09	6.31371e+09	6.4539e+09	0	0.295103	0.344412	2.59503	D-(+)-Proline	--	C5 H9 N O2	1.468	116.07	--	--	--	--	--	-	-	-	-
Com_183_pos	8.27383e+08	8.53323e+08	7.06568e+08	4.76305e+08	8.1764e+08	4.968e+08	8.71663e+08	1.27757e+09	9.58515e+08	9.38277e+08	1.0375e+09	1.11881e+09	1.0089e+09	1.0681e+09	6.96773e+08	9.10406e+08	1.01975e+09	1.18727e+09	6.96336e+08	1.03372e+09	9.81867e+08	0	0.0052509	0.0110229	2.56358	Indole-3-acrylic acid	--	C11 H9 N O2	5.507	188.071	Organoheterocyclic compounds	Indoles and derivatives	Indoles	29953-71-7	HMDB0000734	-	-	-	-
Com_434_pos	3.27983e+08	2.61532e+08	3.7997e+08	4.26195e+08	2.73261e+08	3.58776e+08	1.092e+08	9.22698e+07	7.22018e+07	8.76108e+07	1.11371e+08	7.58313e+07	1.42446e+08	1.55586e+08	1.16813e+08	1.2505e+08	1.41591e+08	1.666e+08	3.37953e+08	9.1414e+07	1.41348e+08	0	3.67515e-08	6.14117e-07	2.56321	--	4-Ethylphenol	C8 H10 O	5.687	123.08	Benzenoids	Phenols	1-hydroxy-2-unsubstituted benzenoids	123-07-9	HMDB0029306	C13637	ko01120//Microbial metabolism in diverse environments	Global and overview maps	Metabolism
Com_2352_pos	5.66844e+08	2.91662e+08	2.69447e+08	3.71998e+08	8.90548e+08	5.67621e+08	5.29584e+08	7.14162e+08	1.05486e+08	9.41848e+08	6.4789e+08	7.90867e+08	1.08859e+09	1.19873e+09	1.1701e+09	1.36502e+09	1.57557e+09	1.34127e+09	4.9302e+08	6.21639e+08	1.28988e+09	0	6.6371e-05	0.000269189	2.5487	5-(hydroxymethyl)-4-methoxy-2,5-dihydrofuran-2-one	--	C6 H8 O4	5.276	127.039	--	--	--	--	--	-	-	-	-
Com_287_pos	1.81644e+07	3.49142e+07	2.7699e+07	1.84626e+07	3.74114e+07	3.64915e+07	8.10472e+07	1.19915e+08	3.863e+08	6.84703e+07	5.81068e+07	8.34734e+07	6.5737e+08	7.26681e+08	8.9298e+08	7.29005e+08	8.72993e+08	6.17808e+08	2.88572e+07	1.32886e+08	7.49473e+08	0	2.8277e-09	8.11169e-08	2.51624	--	Gly-Phe	C11 H14 N2 O3	5.259	223.107	Organic acids and derivatives	Carboxylic acids and derivatives	Amino acids, peptides, and analogues	-	HMDB0028848	-	-	-	-
Com_3229_pos	1.84871e+07	3.49979e+07	2.77893e+07	1.84626e+07	3.74819e+07	3.64915e+07	8.10472e+07	1.19915e+08	3.863e+08	6.84703e+07	5.81068e+07	8.34734e+07	6.5737e+08	7.26681e+08	8.9298e+08	7.29005e+08	8.72993e+08	6.17808e+08	2.89517e+07	1.32886e+08	7.49473e+08	0	2.83041e-09	8.11169e-08	2.51624	--	Dl-Indole-3-lactic acid	C11 H11 N O3	5.268	223.107	--	--	--	--	--	-	-	-	-
Com_1537_pos	2.30391e+08	1.96897e+08	3.54725e+08	2.57666e+08	1.71268e+08	1.88201e+08	5.94733e+07	8.19035e+07	1.26608e+08	3.51811e+08	7.95035e+07	1.52966e+08	6.08951e+08	6.58386e+08	8.40726e+08	4.65585e+08	6.55985e+08	6.26271e+08	2.33191e+08	1.42044e+08	6.42651e+08	0	7.54017e-07	7.19623e-06	2.50527	indoline-2-carboxylic acid	--	C9 H9 N O2	3.059	164.07	--	--	--	--	--	-	-	-	-
Com_367_pos	9.75482e+07	1.44125e+08	1.58691e+08	4.71556e+07	1.32583e+08	1.19405e+08	3.12664e+08	4.3805e+08	4.44042e+08	4.33962e+08	3.80722e+08	4.32538e+08	3.8561e+08	3.61226e+08	4.25007e+08	4.95938e+08	4.49495e+08	6.1875e+08	1.16585e+08	4.06996e+08	4.56004e+08	0	3.41697e-07	3.80651e-06	2.4803	--	2-Methylpentanedioic acid	C6 H10 O4	5.494	129.054	Lipids and lipid-like molecules	Fatty Acyls	Fatty acids and conjugates	617-62-9	HMDB0000422	-	-	-	-
Com_442_pos	9.75482e+07	1.44125e+08	1.58691e+08	4.71556e+07	1.32583e+08	1.19405e+08	3.12664e+08	4.3805e+08	4.44042e+08	4.33962e+08	3.80722e+08	4.32538e+08	3.8561e+08	3.61226e+08	4.25007e+08	4.95938e+08	4.49495e+08	6.1875e+08	1.16585e+08	4.06996e+08	4.56004e+08	0	3.41697e-07	3.80651e-06	2.4803	--	4-Hydroxy-2,5-dimethyl-3(2H)furanone	C6 H8 O3	5.504	129.054	--	--	--	--	--	-	-	-	-
Com_658_pos	5.3046e+08	4.40891e+08	5.54306e+08	6.16927e+08	4.67638e+08	5.77414e+08	3.78555e+08	1.78095e+08	1.56849e+08	2.64674e+08	2.92059e+08	1.86934e+08	2.22586e+08	2.50604e+08	1.33561e+08	1.83605e+08	1.29801e+08	2.62617e+08	5.31273e+08	2.42861e+08	1.97129e+08	0	1.05398e-06	9.51998e-06	2.45244	15-OxoEDE	--	C20 H34 O3	6.192	323.258	--	--	--	--	--	-	-	-	-
Com_576_pos	6.2765e+07	1.34427e+08	1.29259e+08	7.83902e+07	1.93792e+08	1.1433e+08	3.41855e+08	3.48777e+08	2.68269e+08	1.48075e+08	4.5242e+08	2.43623e+08	9.13202e+07	5.31339e+07	4.91611e+07	1.30456e+08	9.02537e+07	2.1192e+08	1.18827e+08	3.00503e+08	1.04374e+08	0	0.000561113	0.00169859	2.37068	4-Coumaric acid	--	C9 H8 O3	5.569	147.044	Phenylpropanoids and polyketides	Cinnamic acids and derivatives	Hydroxycinnamic acids and derivatives	4501-31-9	HMDB0030677	-	-	-	-
Com_708_pos	1.26234e+08	1.51818e+08	1.43152e+08	3.82972e+07	1.1464e+08	6.48278e+07	1.55195e+08	3.66779e+08	2.13209e+08	2.72185e+08	2.41214e+08	2.83111e+08	6.80016e+06	6.24702e+06	9.63534e+06	3.52287e+06	7.68546e+06	7.41381e+06	1.06495e+08	2.55282e+08	6.88411e+06	0	1.07748e-06	9.67992e-06	2.37047	Piperine	--	C17 H19 N O3	4.813	286.139	Alkaloids and derivatives	-	HASH(0x2168be8)	94-62-2	HMDB0029377	C03882	ko01064//Biosynthesis of alkaloids derived from ornithine, lysine and nicotinic acid;ko00960//Tropane, piperidine and pyridine alkaloid biosynthesis	Biosynthesis of other secondary metabolites;Chemical structure transformation maps	Metabolism
Com_77_pos	9.09547e+08	1.24525e+09	1.40866e+09	8.79015e+08	1.16035e+09	8.74152e+08	8.20375e+08	1.06697e+09	1.90385e+09	1.57837e+09	8.99335e+08	1.50117e+09	2.0096e+09	1.67755e+09	2.05908e+09	1.6083e+09	1.81709e+09	2.12168e+09	1.0795e+09	1.29501e+09	1.88222e+09	0	0.00112702	0.0030326	2.35555	Linopirdine	--	C26 H21 N3 O	4.975	392.181	Organoheterocyclic compounds	Indoles and derivatives	HASH(0x1a71280)	-	HMDB0254104	-	-	-	-
Com_355_pos	1.86473e+08	5.1672e+07	4.59391e+07	3.51181e+07	7.35852e+07	4.40176e+07	6.08309e+07	1.0681e+08	9.29568e+07	4.88724e+07	7.1405e+07	5.6416e+07	5.13105e+08	4.85394e+08	5.65549e+08	6.74007e+08	4.6058e+08	4.95032e+08	7.28009e+07	7.28819e+07	5.32278e+08	0	3.58815e-10	2.22067e-08	2.25374	Ala-Ile	--	C9 H18 N2 O3	5.059	203.139	Organic acids and derivatives	Carboxylic acids and derivatives	Amino acids, peptides, and analogues	29727-65-9	HMDB0028690	-	-	-	-
Com_272_pos	1.73571e+06	330065	195104	307014	7.05843e+06	1.43519e+06	1.89267e+07	253202	3.80749e+07	385597	1.01999e+08	1.54716e+07	1.05239e+09	4.26863e+08	5.64712e+08	4.70895e+08	2.16483e+08	5.59699e+08	1.84358e+06	2.91851e+07	5.48507e+08	0	3.6959e-05	0.000168849	2.24159	LPC 16:0-SN1	--	C24 H50 N O7 P	9.51	496.339	--	--	--	--	--	-	-	-	-
Com_472_pos	6.13072e+07	6.0851e+07	6.05751e+07	4.70167e+07	1.03268e+08	7.92639e+07	7.18604e+07	9.07255e+07	2.32816e+09	8.68439e+07	9.45568e+07	9.9863e+07	2.26776e+08	4.749e+08	1.21269e+09	1.52172e+08	1.34724e+08	2.9339e+08	6.87137e+07	4.62001e+08	4.15776e+08	0	0.455686	0.498006	2.23052	L-Tyrosine	--	C9 H11 N O3	2.452	182.081	Organic acids and derivatives	Carboxylic acids and derivatives	Amino acids, peptides, and analogues	60-18-4	HMDB0000158	C00082	ko01100//Metabolic pathways;ko01110//Biosynthesis of secondary metabolites;ko01060//Biosynthesis of plant secondary metabolites;ko01230//Biosynthesis of amino acids;ko01063//Biosynthesis of alkaloids derived from shikimate pathway;ko01210//2-Oxocarboxylic acid metabolism;ko00999//Biosynthesis of various plant secondary metabolites;ko00350//Tyrosine metabolism;ko00360//Phenylalanine metabolism;ko0…	Amino acid metabolism;Biosynthesis of other secondary metabolites;Chemical structure transformation maps;Global and overview maps;Metabolism of cofactors and vitamins;Metabolism of other amino acids;Translation	Genetic Information Processing;Metabolism
Com_350_pos	6.71834e+08	1.01732e+09	9.82449e+08	4.47468e+08	8.11914e+08	5.82236e+08	7.43917e+08	7.79465e+08	6.27223e+08	6.45195e+08	7.49803e+08	7.85669e+08	1.12796e+09	1.1599e+09	1.16249e+09	1.13076e+09	1.1595e+09	1.36191e+09	7.52203e+08	7.21879e+08	1.18375e+09	0	7.95976e-05	0.000312959	2.21081	L-Alanyl-L-proline	--	C8 H14 N2 O3	1.497	187.108	Organic acids and derivatives	Carboxylic acids and derivatives	Amino acids, peptides, and analogues	13485-59-1	HMDB0028695	-	-	-	-
Com_263_pos	3.89426e+08	4.68783e+08	4.06292e+08	4.05284e+08	4.40338e+08	4.59868e+08	5.03792e+08	4.34485e+08	6.98224e+08	5.66458e+08	5.87063e+08	5.78168e+08	3.20165e+08	3.39791e+08	3.25926e+08	3.74208e+08	3.47125e+08	3.34586e+08	4.28332e+08	5.61365e+08	3.403e+08	0	2.06779e-05	0.000104705	2.20589	--	Olivetol	C11 H16 O2	6.167	181.122	--	--	--	--	--	-	-	-	-
Com_7467_pos	718531	6.61308e+06	6.8042e+06	1.37156e+06	9.69022e+06	3.93752e+06	8.61749e+07	1.21398e+08	3.99303e+08	1.4611e+08	2.11884e+08	1.19246e+08	7.81852e+07	6.85357e+07	5.94178e+07	7.58511e+07	6.56628e+07	4.14949e+07	4.85585e+06	1.80686e+08	6.48579e+07	0	0.00129018	0.00337384	2.20019	mesityl (4-methylphenyl) sulfone	--	C16 H18 O2 S	4.897	275.11	--	--	--	--	--	-	-	-	-
Com_424_pos	4.29358e+07	7.24297e+07	7.17686e+07	1.38191e+07	5.95494e+07	5.32204e+07	2.05233e+08	3.66688e+08	2.90784e+08	2.7147e+08	2.68477e+08	2.57996e+08	2.54005e+08	2.39481e+08	2.96785e+08	3.35331e+08	3.58209e+08	4.0337e+08	5.22872e+07	2.76775e+08	3.1453e+08	0	2.28685e-07	2.8098e-06	2.18529	methyl 4-methyl-2-oxo-2H-pyran-6-carboxylate	--	C8 H8 O4	5.491	169.047	--	--	--	--	--	-	-	-	-
Com_1064_pos	3.35752e+07	5.52585e+07	4.91352e+07	1.59542e+07	5.42191e+07	3.48054e+07	1.20339e+08	1.4216e+08	5.60479e+08	1.21227e+08	1.77565e+08	2.04899e+08	8.84813e+07	4.6272e+07	8.00245e+07	7.53748e+07	5.43532e+07	8.58885e+07	4.04913e+07	2.21112e+08	7.17324e+07	0	0.0141664	0.0261859	2.14638	Eleutheroside B/Syringin	--	C17 H24 O9	2.485	390.175	--	--	--	--	--	-	-	-	-
Com_323_pos	5.11894e+08	2.80999e+08	2.85735e+08	2.0718e+08	1.85699e+08	2.85501e+08	1.4307e+09	7.54678e+08	1.31626e+08	1.57025e+08	1.74199e+08	1.37058e+08	2.14086e+07	1.56853e+07	8.4983e+07	9.79737e+06	1.59871e+07	8.1422e+06	2.92835e+08	4.64215e+08	2.60006e+07	0	0.0828741	0.121476	2.1335	DGDG O-8:0_2:0	--	C25 H46 O14	10.662	593.275	--	--	--	--	--	-	-	-	-
Com_3357_pos	3.46603e+08	3.15687e+08	3.07951e+08	2.61035e+08	3.03227e+08	2.62847e+08	1.1857e+08	1.48603e+08	1.16254e+08	8.46337e+07	1.32537e+08	1.05581e+08	1.08631e+08	1.13247e+08	1.04605e+08	1.07419e+08	1.17629e+08	1.17776e+08	2.99558e+08	1.17696e+08	1.11551e+08	0	3.54184e-10	2.22067e-08	2.12912	2-Furoic acid	--	C5 H4 O3	2.746	113.023	Organoheterocyclic compounds	Furans	Furoic acid and derivatives	88-14-2	HMDB0000617	C01546	ko01100//Metabolic pathways;ko01120//Microbial metabolism in diverse environments	Global and overview maps	Metabolism
Com_393_pos	647718	242182	367547	252402	2.89356e+06	680787	2.36774e+06	608257	2.37086e+07	515989	1.38796e+07	2.62038e+06	5.40952e+08	3.85317e+08	3.13368e+08	6.81083e+08	2.39991e+08	4.55102e+08	847366	7.28343e+06	4.35969e+08	0	5.49649e-07	5.70475e-06	2.12578	PC O-18:2	--	C26 H50 N O7 P	8.948	520.339	--	--	--	--	--	-	-	-	-
Com_425_pos	3.9284e+07	2.4881e+07	1.75582e+07	2.59851e+07	3.80373e+07	3.11078e+07	2.30242e+07	3.89744e+07	1.86458e+07	2.08668e+07	3.5364e+07	1.64885e+07	4.63161e+08	3.64586e+08	4.49374e+08	3.54257e+08	4.36835e+08	4.43378e+08	2.94756e+07	2.55606e+07	4.18598e+08	0	1.13542e-13	9.48644e-11	2.11779	Isoquinoline	--	C9 H7 N	5.041	130.065	Organoheterocyclic compounds	Isoquinolines and derivatives	HASH(0x16b81b0)	119-65-3	HMDB0034244	-	-	-	-
Com_700_pos	1.02032e+08	6.49654e+07	6.66094e+07	3.35067e+08	1.10867e+08	2.75729e+08	1.1211e+08	3.18804e+08	5.11687e+08	5.90648e+08	4.78991e+08	6.36103e+08	8.2068e+07	3.87024e+08	8.61083e+08	6.34392e+08	2.02081e+08	3.3972e+08	1.59212e+08	4.4139e+08	4.17728e+08	0	0.0646872	0.0978212	2.10327	1-(4-benzylpiperazino)-2-(pyridin-2-ylamino)propan-1-one	--	C19 H24 N4 O	6.33	347.182	--	--	--	--	--	-	-	-	-
Com_2649_pos	1.51239e+07	2.66767e+07	1.4904e+08	9.02771e+07	6.98586e+07	5.82748e+07	2.10195e+08	2.27108e+08	3.89289e+08	9.37842e+07	1.31989e+08	2.08983e+08	3.53118e+07	2.37229e+07	4.97451e+07	6.30832e+07	4.86202e+07	6.5907e+07	6.82086e+07	2.10225e+08	4.77317e+07	0	0.00122068	0.00324284	2.07919	6-Gingerol	--	C17 H26 O4	6.591	295.19	Benzenoids	Phenols	Methoxyphenols	58253-27-3	HMDB0005783	C10462	ko01110//Biosynthesis of secondary metabolites;ko00945//Stilbenoid, diarylheptanoid and gingerol biosynthesis	Biosynthesis of other secondary metabolites;Global and overview maps	Metabolism
Com_1073_pos	4.25064e+08	4.78091e+08	6.78622e+08	5.49051e+08	5.11604e+08	7.79945e+08	4.34453e+08	3.58355e+08	5.19683e+08	5.747e+08	2.79207e+08	6.59031e+08	6.18606e+07	4.7326e+07	1.02826e+08	7.99772e+07	9.31172e+07	2.1237e+07	5.70396e+08	4.70905e+08	6.7724e+07	0	3.20004e-06	2.39512e-05	2.04543	L-5-Hydroxytryptophan	--	C11 H12 N2 O3	2.655	221.092	Organoheterocyclic compounds	Indoles and derivatives	Tryptamines and derivatives	4350-09-08	HMDB0000472	C00643	ko01100//Metabolic pathways;ko01063//Biosynthesis of alkaloids derived from shikimate pathway;ko00380//Tryptophan metabolism	Amino acid metabolism;Chemical structure transformation maps;Global and overview maps	Metabolism
Com_638_pos	2.20152e+09	1.8464e+09	2.3016e+09	2.04038e+09	2.71009e+09	2.26939e+09	1.56278e+09	2.17309e+09	1.34524e+09	2.43314e+09	1.80239e+09	2.37157e+09	2.1242e+09	1.04554e+09	1.11801e+09	2.11418e+09	9.87931e+08	1.37388e+09	2.22823e+09	1.94804e+09	1.46062e+09	0	0.0239296	0.0410116	2.02862	Uracil	--	C4 H4 N2 O2	1.929	113.034	Organoheterocyclic compounds	Diazines	Pyrimidines and pyrimidine derivatives	66-22-8	HMDB0000300	C00106	ko01100//Metabolic pathways;ko00240//Pyrimidine metabolism;ko00410//beta-Alanine metabolism;ko00770//Pantothenate and CoA biosynthesis	Global and overview maps;Metabolism of cofactors and vitamins;Metabolism of other amino acids;Nucleotide metabolism	Metabolism
Com_1231_pos	8.33022e+08	8.14481e+08	4.12165e+08	6.00637e+08	6.44449e+08	5.87272e+08	4.1973e+08	1.83911e+08	4.91117e+08	5.93681e+08	5.14898e+08	5.52996e+08	8.72495e+07	1.09008e+08	1.50302e+08	1.50148e+08	1.29091e+08	8.30661e+07	6.48671e+08	4.59389e+08	1.18144e+08	0	9.53667e-06	5.69135e-05	2.02138	2-{1-[2-(4-benzhydrylpiperazino)-2-oxoethyl]cyclopentyl}acetic acid	--	C26 H32 N2 O3	6.874	421.255	--	--	--	--	--	-	-	-	-
Com_1246_pos	3.09372e+08	1.03717e+08	1.94612e+08	2.58695e+08	1.50981e+08	1.27293e+08	4.67906e+07	4.44794e+06	2.07842e+06	8.30902e+06	1.21431e+07	6.73277e+06	1.86366e+07	2.78857e+07	1.70853e+07	9.01283e+06	1.01093e+07	3.71184e+07	1.90778e+08	1.3417e+07	1.99747e+07	0	1.09949e-05	6.40155e-05	1.99332	N1-isopropyl-2-(1H-2-pyrrolylcarbonyl)-1-hydrazinecarboxamide	--	C9 H14 N4 O2	5.926	503.154	--	--	--	--	--	-	-	-	-
Com_148_pos	2.15434e+06	1.60372e+06	890476	1.19624e+06	1.15272e+06	1.68122e+06	1.09584e+07	728815	6.14141e+07	8.4026e+06	5.05665e+07	8.49216e+06	3.06342e+08	2.8192e+08	2.263e+08	2.07568e+09	2.68161e+08	4.92555e+08	1.44645e+06	2.34271e+07	6.08493e+08	0	0.0390248	0.0630662	1.97904	--	Gingerglycolipid B	C33 H58 O14	8.738	701.371	Lipids and lipid-like molecules	Glycerolipids	Glycosylglycerols	88168-90-5	HMDB0041094	-	-	-	-
Com_1130_pos	2.26077e+06	2.41988e+06	1.64561e+06	1.51186e+06	2.62685e+06	1.29145e+06	7.38e+06	4.60169e+07	1.33408e+08	1.24616e+07	2.19831e+07	1.4309e+07	3.53484e+08	3.84928e+08	7.60791e+08	4.57589e+08	2.6967e+08	3.63788e+08	1.9594e+06	3.92597e+07	4.31708e+08	0	3.92003e-06	2.78739e-05	1.95338	3-Methylcytidine	--	C10 H15 N3 O5	2.08	258.108	-	-	-	2140-64-9	HMDB0240577	-	-	-	-
Com_649_pos	5.20373e+07	6.73086e+07	7.41598e+07	2.36499e+07	6.05392e+07	5.50936e+07	1.83412e+08	2.15688e+08	2.488e+08	2.61606e+08	2.15428e+08	2.54502e+08	2.17978e+08	1.89427e+08	2.42417e+08	2.81413e+08	2.4468e+08	3.52973e+08	5.54647e+07	2.29906e+08	2.54815e+08	0	3.19717e-07	3.60978e-06	1.94442	--	Succinic anhydride	C4 H4 O3	5.494	101.023	Organic acids and derivatives	Carboxylic acids and derivatives	Dicarboxylic acids and derivatives	108-30-5	HMDB0032523	-	-	-	-
Com_5891_pos	1.04887e+07	5.12079e+06	1.63024e+07	8.85081e+06	1.58494e+07	1.09436e+07	8.31935e+07	6.48745e+06	4.25335e+06	1.32361e+07	1.28166e+07	7.28697e+06	5.39539e+08	3.91189e+08	2.27532e+08	3.7629e+08	3.3047e+08	3.36118e+08	1.12593e+07	2.12123e+07	3.66856e+08	0	4.16148e-08	6.76459e-07	1.9399	Indole-3-propionic acid	--	C11 H11 N O2	5.895	173.06	Organoheterocyclic compounds	Indoles and derivatives	Indolyl carboxylic acids and derivatives	830-96-6	HMDB0002302	-	-	-	-
Com_1151_pos	1.24711e+08	1.3466e+08	1.78132e+08	1.81857e+09	1.29133e+08	1.7343e+08	1.69456e+08	1.70323e+08	1.74487e+08	2.21441e+08	1.70922e+08	1.97265e+08	1.30404e+08	1.34327e+08	1.43294e+08	1.16086e+08	1.4958e+08	1.38782e+08	4.26439e+08	1.83982e+08	1.35412e+08	0	0.413049	0.458607	1.93943	N-Acetyl-L-leucine	--	C8 H15 N O3	5.669	174.112	Organic acids and derivatives	Carboxylic acids and derivatives	Amino acids, peptides, and analogues	1188-21-2	HMDB0011756	-	-	-	-
Com_2689_pos	1.53353e+08	2.13179e+08	1.64964e+08	1.36824e+08	1.67758e+08	1.55363e+08	4.37387e+07	5.85921e+07	7.16975e+07	7.68338e+07	6.89346e+07	9.21734e+07	1.8293e+08	1.93369e+08	1.7609e+08	1.74885e+08	1.66533e+08	1.72724e+08	1.6524e+08	6.86617e+07	1.77755e+08	0	5.32386e-08	8.31418e-07	1.91343	4-Guanidinobutyric acid	--	C5 H11 N3 O2	1.867	146.092	Organic acids and derivatives	Carboxylic acids and derivatives	Amino acids, peptides, and analogues	463-00-3	HMDB0003464	C01035	ko01100//Metabolic pathways;ko00330//Arginine and proline metabolism	Amino acid metabolism;Global and overview maps	Metabolism
Com_475_pos	1.28659e+08	7.29664e+07	6.35414e+07	4.89996e+07	1.03679e+08	7.84165e+07	9.79508e+07	1.66843e+08	1.89059e+08	8.19094e+07	9.67669e+07	9.96136e+07	4.00492e+08	4.26313e+08	5.79336e+08	4.32368e+08	4.87178e+08	4.78989e+08	8.27103e+07	1.22024e+08	4.67446e+08	0	7.0293e-10	3.35599e-08	1.89929	Isoalantolactone	--	C15 H20 O2	5.18	233.149	Lipids and lipid-like molecules	Prenol lipids	Terpene lactones	470-17-7	HMDB0035934	-	-	-	-
Com_415_pos	7.45109e+07	4.27839e+07	4.7388e+07	4.72397e+07	6.25044e+07	4.90167e+07	8.73351e+07	1.06546e+08	7.05411e+07	6.35696e+07	1.02525e+08	7.11471e+07	4.73218e+08	6.21079e+08	3.18347e+08	6.29195e+08	4.61976e+08	1.77561e+08	5.39073e+07	8.36106e+07	4.46896e+08	0	9.32161e-06	5.64362e-05	1.8906	Coumarin	--	C9 H6 O2	5.876	147.044	Phenylpropanoids and polyketides	Coumarins and derivatives	HASH(0x2b92240)	91-64-5	HMDB0001218	C05851	ko01110//Biosynthesis of secondary metabolites;ko00999//Biosynthesis of various plant secondary metabolites	Biosynthesis of other secondary metabolites;Global and overview maps	Metabolism
Com_251_pos	3.73985e+08	3.83176e+08	3.8299e+08	5.86425e+08	5.39205e+08	8.80326e+08	5.65531e+08	3.43416e+08	3.63908e+08	5.30532e+08	4.19722e+08	6.16615e+08	6.88647e+07	5.85421e+07	9.09582e+07	8.5015e+07	1.09713e+08	8.50964e+07	5.24351e+08	4.73287e+08	8.30316e+07	0	5.46614e-05	0.000232415	1.89048	2-methyl-2,3,4,5-tetrahydro-1,5-benzoxazepin-4-one	--	C10 H11 N O2	4.916	177.102	--	--	--	--	--	-	-	-	-
Com_274_pos	3.73985e+08	3.83176e+08	3.8299e+08	5.86425e+08	5.39205e+08	8.80326e+08	5.65531e+08	3.43416e+08	3.63908e+08	5.30532e+08	4.19722e+08	6.16615e+08	6.88647e+07	5.85421e+07	9.09582e+07	8.5015e+07	1.09713e+08	8.50964e+07	5.24351e+08	4.73287e+08	8.30316e+07	0	5.46614e-05	0.000232415	1.89048	Serotonin	--	C10 H12 N2 O	4.915	177.102	Organoheterocyclic compounds	Indoles and derivatives	Tryptamines and derivatives	50-67-9	HMDB0000259	C00780	ko01100//Metabolic pathways;ko01110//Biosynthesis of secondary metabolites;ko01063//Biosynthesis of alkaloids derived from shikimate pathway;ko00380//Tryptophan metabolism;ko07211//Serotonin receptor agonists/antagonists	Amino acid metabolism;Chemical structure transformation maps;Global and overview maps;Target-based classification: G protein-coupled receptors	Drug Development;Metabolism
Com_521_pos	6.11837e+07	7.44222e+07	3.29274e+07	3.52292e+07	8.62852e+07	4.5727e+07	5.71534e+07	6.88388e+07	2.23123e+08	8.99731e+07	7.65584e+07	1.11536e+08	5.40175e+08	3.50248e+08	4.76105e+08	4.75222e+08	4.13695e+08	4.14516e+08	5.59625e+07	1.0453e+08	4.44994e+08	0	3.15539e-09	8.50428e-08	1.87122	[5-(2-thienyl)-3-isoxazolyl]methanol	--	C8 H7 N O2 S	5.635	182.027	--	--	--	--	--	-	-	-	-
Com_1485_pos	5.27393e+08	4.1337e+08	4.09964e+08	3.42319e+08	8.90132e+08	5.81471e+08	5.59882e+08	7.84512e+08	1.68142e+08	8.66118e+08	8.27626e+07	7.20692e+08	9.87688e+08	1.04297e+09	1.04007e+09	4.22054e+08	1.28367e+09	1.07938e+09	5.27441e+08	5.30351e+08	9.7597e+08	0	0.0197288	0.0348253	1.85653	Pyrogallol	--	C6 H6 O3	1.497	127.039	Benzenoids	Phenols	Benzenetriols and derivatives	87-66-1	HMDB0013674	C01108	ko01120//Microbial metabolism in diverse environments;ko07216//Catecholamine transferase inhibitors	Global and overview maps;Target-based classification: Enzymes	Drug Development;Metabolism
Com_286_pos	1.06877e+09	1.18103e+09	6.09813e+08	6.60644e+08	9.21867e+08	1.73122e+09	1.01031e+09	4.09974e+08	7.21878e+08	1.3491e+09	9.30831e+08	1.19619e+09	4.27341e+08	3.61809e+08	7.89058e+08	5.39689e+08	4.13207e+08	2.84843e+08	1.02889e+09	9.36379e+08	4.69324e+08	0	0.0195421	0.0345555	1.84375	--	9,17-Octadecadiene-12,14-diyne-1,11,16-triol	C18 H26 O3	6.54	291.195	--	--	--	--	--	-	-	-	-
Com_309_pos	1.28664e+07	1.51315e+07	2.02777e+07	8.54027e+06	2.43059e+07	1.38604e+07	8.48708e+07	1.29872e+08	4.33807e+08	7.56497e+07	1.68985e+08	8.2583e+07	4.90992e+08	4.74871e+08	5.32154e+08	4.8296e+08	5.25787e+08	2.63516e+08	1.58303e+07	1.62628e+08	4.61713e+08	0	3.786e-06	2.7387e-05	1.8247	Picropodophyllotoxin	--	C22 H22 O8	1.438	432.171	Lignans, neolignans and related compounds	Lignan lactones	Podophyllotoxins	-	HMDB0031452	-	-	-	-
Com_781_pos	6.53471e+08	6.15846e+08	5.12574e+08	6.62303e+08	6.97508e+08	5.77812e+08	5.12736e+08	4.2918e+08	3.67848e+08	4.33045e+08	4.78266e+08	4.20466e+08	3.21095e+08	3.49254e+08	2.2966e+08	2.34679e+08	2.76103e+08	3.2238e+08	6.19919e+08	4.40257e+08	2.88862e+08	0	1.70718e-07	2.16114e-06	1.81544	3-Methoxybenzaldehyde	--	C8 H8 O2	5.591	137.06	Benzenoids	Benzene and substituted derivatives	Benzoyl derivatives	591-31-1	HMDB0031459	-	-	-	-
Com_2597_pos	2.43129e+08	2.1491e+08	3.1254e+08	3.05864e+08	3.02748e+08	2.2353e+08	1.66274e+08	1.25087e+08	1.30171e+08	1.14147e+08	1.54754e+08	1.05929e+08	1.35709e+08	1.376e+08	1.28244e+08	1.29298e+08	1.45362e+08	1.53951e+08	2.6712e+08	1.32727e+08	1.38361e+08	0	1.09941e-06	9.82412e-06	1.78157	--	3-Furoic acid	C5 H4 O3	2.226	113.023	Organoheterocyclic compounds	Furans	Furoic acid and derivatives	488-93-7	HMDB0000444	-	-	-	-
Com_2039_pos	3.48835e+08	2.75206e+08	4.54164e+08	4.91225e+08	3.34191e+08	5.56535e+08	3.48889e+08	2.88416e+08	1.61436e+08	3.18565e+08	1.24341e+08	1.57955e+08	3.34525e+07	3.03321e+07	5.50447e+07	3.07022e+07	3.63324e+07	4.18709e+07	4.10026e+08	2.33267e+08	3.79558e+07	0	5.92135e-06	3.8351e-05	1.77433	--	N'-Formylkynurenine	C11 H12 N2 O4	4.037	237.087	Organic oxygen compounds	Organooxygen compounds	Carbonyl compounds	-	HMDB0060485	C02700	ko01100//Metabolic pathways;ko00380//Tryptophan metabolism	Amino acid metabolism;Global and overview maps	Metabolism
Com_1409_pos	1.23569e+09	1.30548e+09	1.21443e+09	1.56104e+09	1.55438e+09	1.42242e+09	1.05672e+09	1.04907e+09	1.27268e+09	1.28368e+09	1.22208e+09	1.28514e+09	9.39251e+08	9.07024e+08	9.89564e+08	1.02385e+09	1.05179e+09	1.09472e+09	1.38224e+09	1.19489e+09	1.00103e+09	0	0.000201234	0.000690477	1.77098	Thymine	--	C5 H6 N2 O2	3.352	127.05	Organoheterocyclic compounds	Diazines	Pyrimidines and pyrimidine derivatives	65-71-4	HMDB0000262	C00178	ko01100//Metabolic pathways;ko00240//Pyrimidine metabolism	Global and overview maps;Nucleotide metabolism	Metabolism
Com_3833_pos	4.63425e+08	8.44621e+06	1.58427e+06	7.29515e+08	1.10909e+07	1.48444e+07	4.97897e+07	1.08965e+07	78242.7	5.83612e+06	1.11905e+07	160480	8.20389e+06	2.31048e+07	1.18746e+07	4.16388e+06	8.79411e+06	1.04258e+07	2.04818e+08	1.29919e+07	1.10945e+07	0	0.140795	0.18958	1.76752	Ginkgolic acid C17-1	--	C24 H38 O3	9.847	375.286	--	--	--	--	--	-	-	-	-
Com_289_pos	5.33234e+07	6.1882e+07	1.58321e+07	6.99975e+07	3.8453e+07	2.47944e+08	1.0097e+09	6.8151e+07	3.09501e+07	9.92617e+07	4.59769e+08	1.9883e+07	3.48499e+08	6.53188e+08	3.47543e+08	3.93172e+08	3.84069e+08	4.14242e+08	8.12387e+07	2.81286e+08	4.23452e+08	0	0.0777017	0.115004	1.76666	Monoolein	--	C21 H40 O4	10.247	379.281	Lipids and lipid-like molecules	Glycerolipids	Monoradylglycerols	-	HMDB0254854	-	-	-	-
Com_407_pos	1.07472e+08	9.16922e+07	1.30596e+08	6.12948e+07	1.40566e+08	1.44238e+08	3.18952e+08	1.69066e+08	1.51831e+08	1.94408e+08	1.41719e+08	1.91968e+08	2.60469e+07	2.15237e+07	1.93882e+07	2.5241e+07	3.53882e+07	2.81871e+07	1.12643e+08	1.94657e+08	2.59625e+07	0	1.86683e-05	9.80969e-05	1.76387	1,2,3,9-tetrahydro-4H-carbazol-4-one oxime	--	C12 H12 N2 O	5.419	183.092	--	--	--	--	--	-	-	-	-
Com_432_pos	4.22396e+08	4.44827e+08	5.14093e+08	3.31204e+08	4.2338e+08	4.02028e+08	3.13501e+08	1.98515e+08	1.66704e+08	3.39875e+08	3.05183e+08	2.8083e+08	7.49507e+07	7.27937e+07	4.57863e+07	6.76463e+07	9.84566e+07	8.59896e+07	4.22988e+08	2.67435e+08	7.42705e+07	0	4.65072e-08	7.47246e-07	1.76173	Senecionine	--	C18 H25 N O5	5.778	336.183	Phenylpropanoids and polyketides	Macrolides and analogues	HASH(0x1340b30)	-	HMDB0242680	C06176	ko01110//Biosynthesis of secondary metabolites;ko01064//Biosynthesis of alkaloids derived from ornithine, lysine and nicotinic acid;ko00960//Tropane, piperidine and pyridine alkaloid biosynthesis	Biosynthesis of other secondary metabolites;Chemical structure transformation maps;Global and overview maps	Metabolism
Com_2603_pos	4.37227e+07	3.44863e+07	8.57046e+07	9.35572e+07	1.58815e+08	8.6209e+07	7.43628e+07	1.55093e+08	1.39471e+08	1.58392e+08	9.53659e+07	7.65758e+07	4.04205e+08	4.03965e+08	3.24782e+08	3.5924e+08	5.74289e+08	4.2897e+08	8.37491e+07	1.16543e+08	4.15909e+08	0	1.18024e-07	1.67134e-06	1.75651	Salsolinol	--	C10 H13 N O2	2.356	180.102	Organoheterocyclic compounds	Tetrahydroisoquinolines	HASH(0x1dc21d8)	27740-96-1	HMDB0042012	C09642	ko01063//Biosynthesis of alkaloids derived from shikimate pathway	Chemical structure transformation maps	Metabolism
Com_525_pos	2.79865e+08	4.8344e+08	2.99408e+08	2.46976e+08	3.28127e+08	4.37486e+08	3.94373e+08	6.36671e+08	7.2466e+08	5.58016e+08	4.2951e+08	4.25865e+08	5.6038e+08	7.36331e+08	7.60164e+08	6.06549e+08	9.489e+08	8.99356e+08	3.45884e+08	5.28183e+08	7.51947e+08	0	0.000284673	0.000930897	1.75534	Proline	--	C5 H9 N O2	5.2	116.07	Organic acids and derivatives	Carboxylic acids and derivatives	Amino acids, peptides, and analogues	344-25-2	HMDB0003411	-	-	-	-
Com_233_pos	3.86413e+08	2.97653e+08	3.43563e+08	2.64295e+08	3.77706e+08	3.0828e+08	2.43441e+08	3.19084e+08	3.77212e+08	2.60494e+08	2.96832e+08	2.53213e+08	4.31158e+08	6.31679e+08	6.17628e+08	4.46886e+08	5.78499e+08	5.64415e+08	3.29651e+08	2.91713e+08	5.45044e+08	0	9.72151e-06	5.78101e-05	1.73293	DL-Lysine	--	C6 H14 N2 O2	1.265	147.113	--	--	--	--	--	-	-	-	-
Com_2232_pos	171814	102777	104785	112818	1.3867e+06	134406	773620	165626	2.93785e+07	203880	1.23131e+07	2.04462e+06	3.4618e+08	2.91352e+08	2.28774e+08	3.41692e+08	2.17399e+08	2.23574e+08	335551	7.4799e+06	2.74829e+08	0	6.3976e-10	3.17197e-08	1.70856	LPC 14:0	--	C22 H46 N O7 P	8.594	490.29	--	--	--	--	--	-	-	-	-
Com_1410_pos	1.43323e+07	2.23457e+07	4.79991e+07	1.42052e+07	9.11427e+07	3.75275e+07	1.54259e+08	2.39448e+08	3.78865e+08	1.09352e+08	1.80631e+08	1.56484e+08	3.13694e+08	1.86376e+08	2.59966e+08	3.32229e+08	3.01246e+08	2.39633e+08	3.79254e+07	2.03173e+08	2.72191e+08	0	5.80931e-05	0.000240867	1.70278	D-Glucosamine	--	C6 H13 N O5	1.397	180.086	Organic oxygen compounds	Organooxygen compounds	Carbohydrates and carbohydrate conjugates	14257-69-3	HMDB0030091	C00329	ko01100//Metabolic pathways;ko00520//Amino sugar and nucleotide sugar metabolism	Carbohydrate metabolism;Global and overview maps	Metabolism
Com_780_pos	1.91434e+07	1.06464e+07	1.33624e+07	1.46973e+07	1.54808e+07	1.17485e+07	1.35204e+07	2.02916e+07	2.68812e+07	7.20467e+06	1.21214e+07	1.17759e+07	2.1383e+08	2.57318e+08	3.74176e+08	2.4946e+08	3.27661e+08	2.35212e+08	1.41798e+07	1.52992e+07	2.76276e+08	0	1.32742e-09	5.28122e-08	1.69035	D-(-)-Glutamine	--	C5 H10 N2 O3	1.429	147.076	--	--	--	--	--	-	-	-	-
Com_462_pos	9.75234e+07	7.1405e+07	1.01574e+08	7.08274e+07	9.69925e+07	8.45377e+07	1.80933e+08	2.2083e+08	2.68471e+08	1.24381e+08	1.83598e+08	1.47084e+08	4.21834e+08	4.30088e+08	3.63556e+08	4.28704e+08	5.22999e+08	4.53038e+08	8.71434e+07	1.87549e+08	4.36703e+08	0	1.47551e-09	5.73389e-08	1.6826	L-(+)-Citrulline	--	C6 H13 N3 O3	1.413	176.103	--	--	--	--	--	-	-	-	-
Com_4831_pos	7.58826e+06	6.79098e+06	1.47076e+07	1.48417e+07	6.24149e+06	1.74077e+07	1.79672e+07	1.10331e+07	2.01212e+07	1.77897e+07	1.09732e+07	1.35344e+07	2.0461e+08	5.08919e+08	6.06398e+08	1.76648e+08	1.89442e+08	2.21142e+08	1.1263e+07	1.52365e+07	3.1786e+08	0	0.000217368	0.000736759	1.67053	Crocetin	--	C20 H24 O4	5.276	329.181	Lipids and lipid-like molecules	Prenol lipids	Diterpenoids	-	HMDB0250540	C08588	ko01100//Metabolic pathways;ko01110//Biosynthesis of secondary metabolites;ko00999//Biosynthesis of various plant secondary metabolites	Biosynthesis of other secondary metabolites;Global and overview maps	Metabolism
Com_480_pos	3.99502e+07	5.80378e+07	6.37087e+07	5.45878e+07	5.29886e+07	5.90678e+07	1.14672e+08	7.97408e+07	1.40542e+08	2.25317e+08	9.65522e+07	1.53631e+08	3.49571e+08	3.18851e+08	5.0365e+08	3.02478e+08	5.43008e+08	4.16493e+08	5.47235e+07	1.35076e+08	4.05675e+08	0	3.13018e-07	3.55818e-06	1.66616	4'-Methoxyacetophenone	--	C9 H10 O2	5.351	151.075	Organic oxygen compounds	Organooxygen compounds	Carbonyl compounds	100-06-1	HMDB0032570	-	-	-	-
Com_2172_pos	1.65923e+08	1.69811e+08	1.27688e+08	4.25956e+07	1.72492e+08	1.24733e+08	1.14554e+08	2.28434e+08	2.51059e+08	5.20194e+07	1.89695e+08	1.34259e+08	4.14524e+08	3.53249e+08	4.23976e+08	5.23606e+08	4.01242e+08	5.02757e+08	1.33874e+08	1.6167e+08	4.36559e+08	0	8.17554e-07	7.67491e-06	1.66587	Ala-Leu	--	C9 H18 N2 O3	3.833	203.139	Organic acids and derivatives	Carboxylic acids and derivatives	Amino acids, peptides, and analogues	-	HMDB0251509	-	-	-	-
Com_405_pos	1.84064e+06	1.70124e+06	2.43114e+06	2.82489e+06	1.96143e+06	1.4266e+06	1.43996e+06	2.15825e+06	852425	971120	1.64869e+07	824547	1.63234e+08	2.4684e+08	1.69121e+08	3.11275e+08	2.05067e+08	7.65238e+08	2.03099e+06	3.78886e+06	3.10129e+08	0	0.00127811	0.00335806	1.65526	15-epi Prostaglandin A1	--	C20 H32 O4	8.24	319.226	--	--	--	--	--	-	-	-	-
Com_428_pos	2.37864e+07	3.61761e+07	4.15578e+07	3.91962e+07	3.28129e+07	2.86698e+07	4.96187e+07	7.06372e+07	8.57199e+07	4.9639e+07	5.02936e+07	5.67786e+07	2.72926e+08	3.16675e+08	3.46728e+08	3.56117e+08	2.94775e+08	2.88631e+08	3.36999e+07	6.04478e+07	3.12642e+08	0	6.17438e-13	1.71956e-10	1.6418	Glycyl-L-leucine	--	C8 H16 N2 O3	5.068	189.123	Organic acids and derivatives	Carboxylic acids and derivatives	Amino acids, peptides, and analogues	-	HMDB0028929	-	-	-	-
Com_3004_pos	4.8356e+08	3.95263e+08	5.69084e+08	4.83379e+08	3.96871e+08	3.91025e+08	3.69084e+08	3.3624e+08	2.55586e+08	2.94639e+08	3.38703e+08	3.62693e+08	1.31774e+08	1.26881e+08	1.01853e+08	1.19471e+08	1.16489e+08	1.58993e+08	4.53197e+08	3.26158e+08	1.2591e+08	0	3.53525e-08	6.00607e-07	1.63279	Enrofloxacin	--	C19 H22 F N3 O3	4.778	342.165	Organoheterocyclic compounds	Quinolines and derivatives	Quinoline carboxylic acids	93106-60-6	HMDB0029861	-	-	-	-
Com_832_pos	3.4837e+07	1.37254e+07	1.31729e+07	1.59623e+07	2.45893e+07	1.61771e+07	1.26883e+07	1.43835e+07	1.35686e+07	1.90362e+07	1.84394e+07	1.54847e+07	2.52822e+08	3.24777e+08	2.09702e+08	1.9954e+08	1.46505e+08	5.04436e+08	1.9744e+07	1.56001e+07	2.72964e+08	0	2.26335e-05	0.000112476	1.62683	DL-Metanephrine	--	C10 H15 N O3	6.127	198.112	Benzenoids	Phenols	Methoxyphenols	5001-33-2	HMDB0004063	C05588	ko01100//Metabolic pathways;ko00350//Tyrosine metabolism	Amino acid metabolism;Global and overview maps	Metabolism
Com_1114_pos	1.3044e+08	1.15642e+08	1.70739e+08	1.3068e+08	1.3124e+08	8.19863e+07	2.13681e+08	2.11742e+08	1.77086e+08	1.85787e+08	1.74132e+08	2.24846e+08	4.7674e+07	5.22387e+07	1.2767e+08	6.61302e+07	1.08586e+08	1.89347e+07	1.26788e+08	1.97879e+08	7.02057e+07	0	1.63559e-05	8.788e-05	1.61757	Diosmetin	--	C16 H12 O6	6.097	301.07	Phenylpropanoids and polyketides	Flavonoids	O-methylated flavonoids	520-34-3	HMDB0029676	-	-	-	-
Com_292_pos	7.58058e+07	7.64935e+07	4.87514e+07	3.67756e+07	1.10618e+08	4.45844e+07	1.71116e+08	1.67962e+08	1.28254e+08	1.28475e+08	1.52463e+08	1.52558e+08	9.99654e+07	1.11277e+08	6.96113e+07	1.02811e+08	1.10887e+08	9.75387e+07	6.55048e+07	1.50138e+08	9.86819e+07	0	1.90583e-05	9.95199e-05	1.61175	6,7-dihydro-5H-dibenzo[d,f][1,3]diazepin-6-one	--	C13 H10 N2 O	6.549	211.086	--	--	--	--	--	-	-	-	-
Com_3624_pos	4.87567e+08	7.08728e+07	5.65928e+08	4.70845e+08	2.87016e+08	5.87176e+08	5.90438e+08	4.73513e+08	4.93815e+08	5.04379e+08	6.00912e+08	5.10426e+08	4.05642e+08	4.81803e+08	3.99971e+08	2.88062e+08	4.20438e+08	4.14699e+08	4.11567e+08	5.28914e+08	4.01769e+08	0	0.175045	0.225869	1.58645	Acetophenone	--	C8 H8 O	6.441	121.065	Organic oxygen compounds	Organooxygen compounds	Carbonyl compounds	98-86-2	HMDB0033910	C07113	ko01120//Microbial metabolism in diverse environments	Global and overview maps	Metabolism
Com_1284_pos	4.23652e+06	1.29992e+07	8.49624e+06	4.47856e+06	1.01551e+07	1.03134e+07	5.37724e+07	1.68502e+08	1.25172e+08	5.67093e+07	6.03017e+07	9.08273e+07	2.08349e+07	1.67973e+07	1.06397e+07	3.71167e+07	2.67131e+07	5.56467e+07	8.44651e+06	9.25475e+07	2.79581e+07	0	0.000315763	0.00101469	1.57898	Lactitol	--	C12 H24 O11	1.422	383.094	Lipids and lipid-like molecules	Fatty Acyls	Fatty acyl glycosides	585-86-4	HMDB0040937	-	-	-	-
Com_1101_pos	1.1575e+08	1.0744e+08	1.08663e+08	6.10412e+07	1.1965e+08	8.95803e+07	2.29278e+08	9.69692e+07	1.38816e+08	1.35118e+08	2.04453e+08	1.77078e+08	3.35774e+07	3.5141e+07	1.42713e+07	3.57488e+07	2.16206e+07	3.88796e+07	1.00354e+08	1.63619e+08	2.98731e+07	0	1.05608e-05	6.19194e-05	1.56619	4-(allyloxy)-1,2-dihydroquinolin-2-one	--	C12 H11 N O2	5.556	202.086	--	--	--	--	--	-	-	-	-
Com_2727_pos	1.67758e+07	1.43639e+07	1.07801e+07	9.25778e+06	1.44732e+07	9.52062e+06	3.45024e+07	4.83249e+07	6.45705e+08	3.23581e+07	3.15523e+07	4.89089e+07	3.53792e+08	7.46609e+08	8.86093e+08	1.51121e+08	1.48546e+08	3.29789e+08	1.25286e+07	1.40225e+08	4.35992e+08	0	0.0172204	0.0309079	1.55575	(3S,9aS)-3-benzyl-octahydro-1H-pyrido[1,2-a]pyrazin-1-one	--	C15 H20 N2 O	4.802	245.161	--	--	--	--	--	-	-	-	-
Com_399_pos	4.10181e+06	6.41295e+06	6.66674e+06	1.03356e+06	1.57158e+07	4.4988e+06	6.94563e+07	1.21831e+08	3.61147e+08	6.42215e+07	1.40788e+08	8.11659e+07	3.02954e+08	3.02657e+08	3.24439e+08	3.45446e+08	3.85333e+08	1.89493e+08	6.40494e+06	1.39768e+08	3.08387e+08	0	2.03462e-05	0.000103654	1.5463	L-Cystathionine	--	C7 H14 N2 O4 S	1.433	462.181	Organic acids and derivatives	Carboxylic acids and derivatives	Amino acids, peptides, and analogues	56-88-2	HMDB0000099	C02291	ko01100//Metabolic pathways;ko01110//Biosynthesis of secondary metabolites;ko01230//Biosynthesis of amino acids;ko00270//Cysteine and methionine metabolism;ko00260//Glycine, serine and threonine metabolism	Amino acid metabolism;Global and overview maps	Metabolism
Com_678_pos	1.85949e+07	1.94416e+06	1.49649e+06	6.12203e+06	4.54873e+06	2.90915e+06	2.15539e+07	2.48124e+06	3.4766e+06	8.17142e+06	6.69622e+06	5.8196e+06	2.83894e+08	2.08592e+08	1.61156e+08	4.56289e+08	2.1479e+08	1.43213e+08	5.93591e+06	8.03316e+06	2.44656e+08	0	1.46373e-05	8.08495e-05	1.54237	trans-Clovamide	--	C18 H17 N O7	5.844	360.107	--	--	--	--	--	-	-	-	-
Com_2922_pos	1.70674e+08	1.62544e+08	2.03582e+08	1.50434e+08	1.62108e+08	1.37001e+08	9.80593e+07	1.13945e+08	8.55335e+07	9.63975e+07	1.0546e+08	1.01468e+08	1.56249e+08	1.77295e+08	1.93911e+08	1.72814e+08	1.55656e+08	1.94605e+08	1.64391e+08	1.00144e+08	1.75088e+08	0	3.11829e-06	2.36293e-05	1.51746	Atractylenolide I	--	C15 H18 O2	5.045	213.123	Organoheterocyclic compounds	Naphthofurans	HASH(0x24205c8)	-	HMDB0248706	-	-	-	-
Com_410_pos	7.29114e+07	1.15227e+08	5.53195e+07	6.7318e+07	1.18043e+08	8.84522e+07	7.82158e+07	2.79803e+08	2.96536e+08	1.1392e+08	3.78635e+08	6.53608e+07	5.15165e+08	3.38379e+08	4.05676e+08	3.01189e+08	4.35664e+08	4.03485e+08	8.62118e+07	2.02078e+08	3.99926e+08	0	7.81845e-05	0.000308128	1.51477	--	Polyphyllin VI	C39 H62 O13	7.11	739.425	--	--	--	--	--	-	-	-	-
Com_421_pos	3.60987e+08	2.82246e+08	3.57967e+08	2.48626e+08	2.82e+08	2.26445e+08	2.84182e+08	4.10954e+08	4.45912e+08	2.60466e+08	2.69147e+08	3.35539e+08	5.31803e+08	5.02919e+08	5.27802e+08	5.97546e+08	5.95302e+08	6.68687e+08	2.93045e+08	3.34367e+08	5.70677e+08	0	4.59221e-06	3.18406e-05	1.50564	4-oxo-4-(5,6,7,8-tetrahydronaphthalen-1-ylamino)but-2-enoic acid	--	C14 H15 N O3	1.471	228.098	--	--	--	--	--	-	-	-	-
Com_9436_pos	2.51569e+07	2.78782e+07	1.39689e+07	8.30939e+08	2.19062e+07	1.45141e+08	1.4806e+07	1.33766e+07	1.70311e+07	2.97793e+07	2.19739e+07	4.80698e+07	1.49616e+07	1.74949e+07	1.02395e+07	8.3401e+06	1.35248e+07	1.39113e+07	1.77498e+08	2.41728e+07	1.30787e+07	0	0.266476	0.316027	1.50222	Cer 8:1;2O/3:0	--	C11 H21 N O3	6.149	216.159	--	--	--	--	--	-	-	-	-
Com_981_pos	3.13821e+07	5.03209e+07	5.51007e+07	2.87748e+07	5.90986e+07	4.0334e+07	1.06326e+08	8.60807e+07	2.24003e+08	9.3534e+07	9.63149e+07	1.63799e+08	7.58873e+07	6.5229e+07	8.60991e+07	7.70919e+07	8.68763e+07	8.04983e+07	4.41685e+07	1.28343e+08	7.86137e+07	0	0.00169782	0.0042097	1.498	Tetramethylcurcumin	--	C25 H28 O6	5.455	425.191	--	--	--	--	--	-	-	-	-
Com_923_pos	8.60184e+07	7.49166e+07	1.05973e+08	1.06424e+08	9.99387e+07	1.01633e+08	1.18131e+08	1.19991e+08	8.04679e+07	8.95566e+07	8.3336e+07	8.79667e+07	2.751e+08	3.0807e+08	2.54147e+08	3.08502e+08	2.5511e+08	3.72232e+08	9.58173e+07	9.65748e+07	2.95527e+08	0	2.70945e-09	8.08481e-08	1.49145	Stachydrine	--	C7 H13 N O2	1.475	144.102	Organic acids and derivatives	Carboxylic acids and derivatives	Amino acids, peptides, and analogues	471-87-4	HMDB0004827	-	-	-	-
Com_1296_pos	4.56301e+07	4.95077e+07	4.70119e+07	8.01116e+07	5.77053e+07	6.54665e+07	1.17348e+08	1.29963e+08	1.06888e+08	1.23116e+08	1.43084e+08	1.01422e+08	7.60133e+07	5.75586e+07	4.699e+07	7.56378e+07	8.05333e+07	5.85617e+07	5.75722e+07	1.20303e+08	6.58824e+07	0	2.06748e-06	1.68525e-05	1.489	Sarracenin	--	C11 H14 O5	5.382	227.091	--	--	--	--	--	-	-	-	-
Com_37_pos	3.24887e+08	3.11071e+08	1.58766e+08	2.41794e+08	4.03354e+08	1.49142e+08	5.9148e+07	2.33903e+08	5.47491e+07	3.63942e+07	6.5187e+07	8.39479e+07	5.74823e+07	6.50641e+07	4.38024e+07	1.09096e+08	8.51114e+07	1.11503e+09	2.64836e+08	8.88882e+07	2.45932e+08	0	0.446204	0.488602	1.48712	Acetylcholine	--	C7 H15 N O2	1.469	146.117	Organic nitrogen compounds	Organonitrogen compounds	Quaternary ammonium salts	51-84-3	HMDB0000895	C01996	ko00564//Glycerophospholipid metabolism	Lipid metabolism	Metabolism
Com_6106_pos	1.50273e+08	1.07057e+08	1.17862e+08	1.43248e+08	1.06734e+08	1.07037e+08	2.69428e+07	3.76253e+07	1.71402e+07	1.48524e+07	2.95e+07	2.12056e+07	1.2093e+07	1.39515e+07	4.69611e+06	1.14942e+07	7.71628e+06	1.77073e+07	1.22035e+08	2.45444e+07	1.12764e+07	0	2.39279e-10	1.81743e-08	1.48511	Corynoxine	--	C22 H28 N2 O4	2.686	385.207	--	--	--	--	--	-	-	-	-
Com_3906_pos	1.20053e+08	1.0404e+08	1.68468e+08	1.67629e+08	1.32336e+08	1.17552e+08	3.6633e+07	3.502e+07	3.34234e+07	2.77359e+07	3.54885e+07	3.28736e+07	6.85878e+06	6.08191e+06	5.34337e+06	6.4671e+06	6.83607e+06	7.81358e+06	1.35013e+08	3.35291e+07	6.5668e+06	0	1.04664e-09	4.37234e-08	1.47068	--	3-Dehydroshikimic acid	C7 H8 O5	2.218	173.044	Organic oxygen compounds	Organooxygen compounds	Carbonyl compounds	-	HMDB0304122	-	-	-	-
Com_2892_pos	8.39069e+07	5.02673e+07	1.21007e+08	2.27884e+08	7.02332e+07	1.38457e+08	1.1554e+07	5.16188e+06	2.60715e+06	2.10086e+07	1.05731e+07	1.20333e+07	8.54256e+06	3.93476e+06	2.04609e+07	1.32651e+06	4.09512e+06	9.98857e+06	1.15293e+08	1.04897e+07	8.05807e+06	0	0.000183564	0.000639032	1.45986	Perillartine	--	C10 H15 N O	5.177	166.122	Lipids and lipid-like molecules	Prenol lipids	Monoterpenoids	30950-27-7	HMDB0035652	-	-	-	-
Com_640_pos	1.70711e+08	4.62889e+08	4.55901e+08	1.93031e+08	3.34583e+08	2.86023e+08	4.48543e+08	5.03362e+08	5.16144e+08	3.60584e+08	3.70605e+08	5.28342e+08	5.02443e+08	5.22005e+08	5.56238e+08	4.91125e+08	5.43008e+08	6.16494e+08	3.1719e+08	4.54597e+08	5.38552e+08	0	0.00201638	0.00486902	1.45508	Glycylproline	--	C7 H12 N2 O3	1.903	173.092	Organic acids and derivatives	Carboxylic acids and derivatives	Amino acids, peptides, and analogues	704-15-4	HMDB0000721	-	-	-	-
Com_1951_pos	2.65068e+08	1.86026e+08	1.70592e+08	1.99957e+08	2.56601e+08	1.74716e+08	1.30322e+08	1.13072e+08	9.0805e+07	1.2467e+08	1.09837e+08	1.06127e+08	1.21606e+08	1.11984e+08	8.49443e+07	9.5758e+07	1.12256e+08	1.38262e+08	2.08827e+08	1.12472e+08	1.10802e+08	0	1.74839e-05	9.30433e-05	1.45409	Citrinin	--	C13 H14 O5	5.676	233.081	Organoheterocyclic compounds	Benzopyrans	HASH(0x1dc24d0)	518-75-2	HMDB0041857	-	-	-	-
Com_1953_pos	9.41939e+07	6.42425e+07	4.08627e+07	3.99569e+07	9.36729e+07	6.8144e+07	7.90592e+07	1.51861e+08	1.67783e+08	1.66447e+08	1.2343e+08	2.39501e+08	5.89728e+07	3.58164e+07	1.41962e+08	1.72767e+08	8.31317e+07	8.99711e+07	6.68455e+07	1.5468e+08	9.71035e+07	0	0.0127405	0.0238137	1.44621	(+/-)11(12)-DiHET	--	C20 H34 O4	6.945	321.242	--	--	--	--	--	-	-	-	-
Com_294_pos	5.47157e+08	4.26528e+08	5.11996e+08	4.51977e+08	5.65864e+08	6.34638e+08	6.6802e+08	5.45838e+08	5.53218e+08	6.01307e+08	4.74953e+08	5.67717e+08	3.08986e+08	2.68386e+08	5.01131e+08	3.42405e+08	5.05862e+08	3.5662e+08	5.23027e+08	5.68509e+08	3.80565e+08	0	0.0031456	0.00714172	1.43981	L-Methionine sulfoxide	--	C5 H11 N O3 S	1.433	166.053	Organic acids and derivatives	Carboxylic acids and derivatives	Amino acids, peptides, and analogues	-	HMDB0250776	-	-	-	-
Com_946_pos	1.09484e+07	3.02094e+07	5.02703e+07	1.39249e+07	2.4545e+07	2.61087e+07	6.62444e+07	4.54066e+07	3.50011e+07	8.85713e+07	1.0797e+08	4.73173e+07	3.14257e+08	2.6597e+08	3.02905e+08	2.10219e+08	1.81996e+08	2.89883e+08	2.60011e+07	6.50851e+07	2.60872e+08	0	1.69013e-08	3.28397e-07	1.43239	Terazosin	--	C19 H25 N5 O4	4.982	388.196	Organoheterocyclic compounds	Diazinanes	Piperazines	63590-64-7	HMDB0015293	-	-	-	-
Com_372_pos	1.46414e+08	1.57582e+08	1.30003e+08	8.15091e+08	1.29682e+08	2.14319e+08	1.29793e+08	1.07638e+08	6.8584e+07	2.04795e+08	1.46759e+08	1.75384e+08	1.26053e+08	2.12035e+08	5.84458e+07	5.1017e+07	9.39443e+07	1.24141e+08	2.65515e+08	1.38826e+08	1.10939e+08	0	0.246164	0.29726	1.43229	--	N-Isovaleroylglycine	C7 H13 N O3	5.318	160.097	Organic acids and derivatives	Carboxylic acids and derivatives	Amino acids, peptides, and analogues	16284-60-9	HMDB0000678	-	-	-	-
Com_55_pos	3.04816e+09	1.47005e+10	1.51481e+10	1.41712e+10	1.46847e+10	1.36308e+10	1.01678e+10	8.62841e+09	1.16794e+10	1.40794e+10	1.40441e+10	1.48276e+10	1.23047e+10	1.16622e+10	1.0338e+10	1.12928e+10	1.08959e+10	1.29097e+10	1.25639e+10	1.22378e+10	1.15672e+10	0	0.853693	0.86877	1.41279	Tyramine	--	C8 H11 N O	2.492	138.091	Benzenoids	Benzene and substituted derivatives	Phenethylamines	51-67-2	HMDB0000306	C00483	ko01100//Metabolic pathways;ko01110//Biosynthesis of secondary metabolites;ko01060//Biosynthesis of plant secondary metabolites;ko01063//Biosynthesis of alkaloids derived from shikimate pathway;ko00350//Tyrosine metabolism;ko00950//Isoquinoline alkaloid biosynthesis	Amino acid metabolism;Biosynthesis of other secondary metabolites;Chemical structure transformation maps;Global and overview maps	Metabolism
Com_597_pos	3.49648e+08	5.30654e+08	7.52238e+08	4.63567e+08	5.69941e+08	4.97516e+08	5.07107e+08	4.78023e+08	6.93438e+08	5.53553e+08	5.6861e+08	6.45597e+08	3.93823e+08	4.25218e+08	3.36954e+08	3.56965e+08	4.33997e+08	4.54421e+08	5.27261e+08	5.74388e+08	4.0023e+08	0	0.0162698	0.029423	1.39402	Linderalactone	--	C15 H16 O3	2.26	245.113	--	--	--	--	--	-	-	-	-
Com_1298_pos	1.62816e+08	1.55331e+08	1.88636e+08	2.08672e+08	2.36592e+08	1.61601e+08	2.31957e+08	1.81227e+08	1.85739e+08	1.97935e+08	1.51347e+08	1.84805e+08	2.00511e+07	1.6479e+07	1.33625e+07	1.11287e+07	2.12244e+07	2.50928e+07	1.85608e+08	1.88835e+08	1.78897e+07	0	2.33296e-09	7.21921e-08	1.37747	Desloratadine	--	C19 H19 Cl N2	5.632	311.127	Organoheterocyclic compounds	Benzocycloheptapyridines	HASH(0x1ecd478)	100643-71-8	HMDB0015102	-	-	-	-
Com_114_pos	1.23714e+09	1.28758e+09	7.31109e+08	8.92484e+08	1.31667e+09	1.41666e+09	1.06002e+09	8.87989e+08	8.04082e+08	1.81468e+09	2.22067e+09	1.2228e+09	1.05221e+09	1.17295e+09	8.22942e+08	1.30743e+09	1.93445e+09	5.75395e+08	1.14694e+09	1.33504e+09	1.14423e+09	0	0.707309	0.733197	1.36785	Prostaglandin K2	--	C20 H30 O5	6.633	333.203	--	--	--	--	--	-	-	-	-
Com_301_pos	2.28973e+07	1.58289e+07	2.17123e+07	1.99031e+07	3.44867e+07	2.31693e+07	3.98177e+07	4.57974e+07	8.16315e+08	3.92486e+07	3.5032e+07	3.46878e+07	5.21586e+07	1.00261e+08	5.5926e+08	6.07615e+07	6.62503e+07	5.71578e+07	2.29996e+07	1.68483e+08	1.49308e+08	0	0.46959	0.511195	1.3631	2-Hydroxycinnamic acid	--	C9 H8 O3	2.505	165.054	Phenylpropanoids and polyketides	Cinnamic acids and derivatives	Hydroxycinnamic acids and derivatives	495-79-4	HMDB0041592	C05838	ko01110//Biosynthesis of secondary metabolites;ko00999//Biosynthesis of various plant secondary metabolites	Biosynthesis of other secondary metabolites;Global and overview maps	Metabolism
Com_835_pos	2.36035e+07	2.95789e+07	1.34334e+07	1.16503e+07	5.89636e+07	1.41021e+07	9.30957e+07	1.91692e+08	5.67876e+07	4.41537e+07	1.03798e+08	6.97584e+07	3.1095e+07	2.74367e+07	1.69095e+07	4.3613e+07	3.59128e+07	5.46151e+07	2.5222e+07	9.32142e+07	3.49304e+07	0	0.00595775	0.012182	1.35127	4-Nitrosodiphenylamine	--	C12 H10 N2 O	5.362	199.087	--	--	--	--	--	-	-	-	-
Com_328_pos	451037	418067	310887	388846	565174	499161	3.23479e+07	7.02132e+08	636336	427949	403066	360185	1.61581e+06	332877	298831	344051	367726	288439	438862	1.22718e+08	541289	0	0.355089	0.404631	1.3492	Methyl palmitate	--	C17 H34 O2	6.863	288.289	Lipids and lipid-like molecules	Fatty Acyls	Fatty acid esters	112-39-0	HMDB0061859	-	-	-	-
Com_1171_pos	2.19329e+08	1.09134e+08	1.77463e+08	2.5463e+08	1.85026e+08	1.1418e+08	3.45147e+08	3.82455e+08	6.08564e+07	1.27851e+08	2.27355e+08	8.29319e+07	3.41797e+08	5.09418e+08	3.42922e+08	2.88495e+08	4.08181e+08	3.90261e+08	1.76627e+08	2.04433e+08	3.80179e+08	0	0.00450517	0.00965147	1.33689	Docosahexaenoic Acid	--	C22 H32 O2	9.362	346.271	Lipids and lipid-like molecules	Fatty Acyls	Fatty acids and conjugates	6217-54-5	HMDB0002183	C06429	ko01040//Biosynthesis of unsaturated fatty acids	Lipid metabolism	Metabolism
Com_507_pos	2.19329e+08	1.09134e+08	1.77463e+08	2.5463e+08	1.85026e+08	1.1418e+08	3.45147e+08	3.82455e+08	6.08564e+07	1.27851e+08	2.27355e+08	8.29319e+07	3.41797e+08	5.09418e+08	3.42922e+08	2.88495e+08	4.08181e+08	3.90261e+08	1.76627e+08	2.04433e+08	3.80179e+08	0	0.00450517	0.00965147	1.33689	Linoleoyl ethanolamide	--	C20 H37 N O2	9.362	346.271	Organic nitrogen compounds	Organonitrogen compounds	Amines	-	HMDB0013624	-	-	-	-
Com_928_pos	1.4495e+08	2.14237e+08	1.56426e+08	1.11384e+08	2.13006e+08	1.91818e+08	2.0732e+08	1.41279e+08	7.71872e+08	4.33374e+08	8.9634e+07	1.51485e+08	1.78897e+08	2.07317e+08	5.92495e+08	1.23916e+08	2.7236e+08	1.69212e+08	1.7197e+08	2.99161e+08	2.57366e+08	0	0.48359	0.523706	1.32319	2'-Deoxyadenosine	--	C10 H13 N5 O3	3.473	252.109	Nucleosides, nucleotides, and analogues	Purine nucleosides	Purine 2'-deoxyribonucleosides	958-09-8	HMDB0000101	C00559	ko01100//Metabolic pathways;ko02010//ABC transporters;ko00230//Purine metabolism	Global and overview maps;Membrane transport;Nucleotide metabolism	Environmental Information Processing;Metabolism
Com_927_pos	3.9427e+07	2.69799e+07	3.20708e+07	1.50281e+07	4.38014e+07	1.79356e+07	9.63678e+07	9.82746e+07	2.35847e+08	7.91042e+07	8.77126e+07	1.22729e+08	1.14592e+08	1.1673e+08	1.32541e+08	1.17909e+08	1.66086e+08	1.06349e+08	2.92071e+07	1.20006e+08	1.25701e+08	0	0.000512853	0.00156956	1.32307	N6-Me-Adenosine	--	C11 H15 N5 O4	1.443	282.118	--	--	--	--	--	-	-	-	-
Com_3279_pos	6.68433e+06	2.40071e+07	1.48417e+07	5.16715e+06	2.04688e+07	9.95785e+06	6.56953e+07	9.32209e+07	9.28583e+07	4.08577e+07	6.05439e+07	3.89667e+07	2.12878e+07	1.51372e+07	1.72548e+07	2.12936e+07	1.78331e+07	2.46455e+07	1.35212e+07	6.53571e+07	1.95753e+07	0	2.99086e-05	0.000143613	1.29854	3-Methoxyflavone	--	C16 H12 O3	1.598	275.073	--	--	--	--	--	-	-	-	-
Com_1713_pos	4.12458e+07	6.98421e+07	6.9404e+07	9.6656e+07	5.12005e+07	1.34836e+08	8.17702e+06	1.07525e+07	7.03369e+06	1.226e+07	8.96343e+06	9.84467e+06	4.22052e+07	3.04614e+07	3.94403e+07	8.92323e+06	1.90844e+07	3.06557e+07	7.71974e+07	9.50522e+06	2.84617e+07	0	0.00015499	0.000546388	1.29475	N-(5-acetamidopentyl)acetamide	--	C9 H18 N2 O2	5.137	187.144	--	--	--	--	--	-	-	-	-
Com_2032_pos	7.19094e+07	5.39088e+07	1.49876e+08	1.02552e+08	3.36824e+08	2.82346e+08	1.3153e+08	7.00819e+07	1.28827e+08	1.19653e+08	3.03953e+08	2.34766e+08	1.34013e+09	3.03566e+08	2.69253e+08	2.55402e+08	2.84087e+08	2.7053e+08	1.66236e+08	1.64802e+08	4.53828e+08	0	0.127052	0.173133	1.29095	Isofraxidin	--	C11 H10 O5	0.299	223.063	Phenylpropanoids and polyketides	Coumarins and derivatives	Hydroxycoumarins	-	HMDB0253642	-	-	-	-
Com_3984_pos	2.40466e+07	2.07193e+07	3.34524e+07	1.76293e+07	4.09608e+07	2.62862e+07	4.78986e+07	2.66496e+07	5.51633e+07	6.81103e+07	3.77271e+07	4.05464e+07	2.21132e+08	2.06709e+08	2.41693e+08	8.63182e+07	3.0195e+08	2.12703e+08	2.71824e+07	4.60159e+07	2.11751e+08	0	2.12578e-06	1.72436e-05	1.2797	4-(benzoylamino)-3-hydroxybutanoic acid	--	C11 H13 N O4	2.178	224.091	--	--	--	--	--	-	-	-	-
Com_4610_pos	8.52804e+07	1.13268e+08	7.82385e+07	4.062e+07	1.5153e+08	8.27984e+07	1.07454e+08	1.84833e+08	2.83598e+08	1.2752e+08	1.28396e+08	2.29367e+08	1.63887e+08	1.35932e+08	1.96863e+08	1.66979e+08	1.75946e+08	1.59899e+08	9.1956e+07	1.76861e+08	1.66584e+08	0	0.0128852	0.0240302	1.27764	2-Hydroxyphenylacetic acid	--	C8 H8 O3	1.726	153.06	Benzenoids	Benzene and substituted derivatives	Phenylacetic acids	614-75-5	HMDB0000669	C05852	ko01100//Metabolic pathways;ko01120//Microbial metabolism in diverse environments;ko00360//Phenylalanine metabolism	Amino acid metabolism;Global and overview maps	Metabolism
Com_569_pos	1.42864e+08	1.29747e+08	9.02844e+07	6.15522e+08	9.84422e+07	1.33633e+08	7.31699e+07	4.10256e+07	8.41056e+07	1.25308e+08	7.31195e+07	1.71097e+08	5.38964e+07	7.92829e+07	3.9197e+07	2.40251e+07	3.29749e+07	4.31175e+07	2.01749e+08	9.46376e+07	4.54156e+07	0	0.106352	0.148964	1.27389	--	TriacetonaMine	C9 H17 N O	5.945	156.138	Organoheterocyclic compounds	Piperidines	Piperidinones	826-36-8	HMDB0031179	-	-	-	-
Com_1390_pos	1.51497e+08	1.07983e+08	1.66254e+08	2.51698e+08	1.15106e+08	1.44982e+08	8.72466e+07	5.92562e+07	6.07368e+07	1.17608e+08	6.53135e+07	8.21904e+07	8.5475e+07	8.7529e+07	8.07234e+07	7.98053e+07	8.52978e+07	9.27373e+07	1.56253e+08	7.87252e+07	8.52613e+07	0	0.00145669	0.00369929	1.26941	N-Acetylputrescine	--	C6 H14 N2 O	1.469	131.118	Organic acids and derivatives	Carboximidic acids and derivatives	Carboximidic acids	18233-70-0	HMDB0002064	C02714	ko01100//Metabolic pathways;ko00330//Arginine and proline metabolism	Amino acid metabolism;Global and overview maps	Metabolism
Com_826_pos	3.80863e+08	2.98031e+08	3.21999e+08	4.36151e+08	3.78922e+08	3.49422e+08	3.32016e+08	2.32724e+08	1.86442e+08	2.80977e+08	3.17534e+08	2.381e+08	2.50913e+08	2.72075e+08	1.69093e+08	1.63151e+08	1.80229e+08	2.52132e+08	3.60898e+08	2.64632e+08	2.14599e+08	0	0.00060518	0.00181554	1.26843	Apocynin	--	C9 H10 O3	5.577	167.07	Organic oxygen compounds	Organooxygen compounds	Carbonyl compounds	-	HMDB0247918	-	-	-	-
Com_2634_pos	1.25509e+07	3.67663e+07	2.99512e+07	1.00646e+07	3.04437e+07	1.51783e+07	6.44704e+07	8.89328e+07	1.01658e+08	5.59803e+07	5.9887e+07	4.55266e+07	1.39357e+07	1.51155e+07	2.10927e+07	2.92866e+07	1.96204e+07	1.97338e+07	2.24925e+07	6.94093e+07	1.97975e+07	0	2.79176e-05	0.000135219	1.25763	--	s7p	C7 H15 O10 P	1.539	291.047	--	--	--	--	--	-	-	-	-
Com_1011_pos	4.2541e+08	4.13655e+08	5.01666e+08	3.53841e+08	4.37691e+08	3.60027e+08	4.59884e+08	4.84915e+08	3.70474e+08	4.85334e+08	4.38985e+08	4.4407e+08	2.94306e+08	3.76187e+08	3.29936e+08	2.50707e+08	3.30218e+08	3.00513e+08	4.15382e+08	4.47277e+08	3.13644e+08	0	0.000468801	0.00145878	1.25208	Cadaverine	--	C5 H14 N2	1.242	103.123	Organic nitrogen compounds	Organonitrogen compounds	Amines	462-94-2	HMDB0002322	C01672	ko01100//Metabolic pathways;ko01110//Biosynthesis of secondary metabolites;ko01120//Microbial metabolism in diverse environments;ko01060//Biosynthesis of plant secondary metabolites;ko00470//D-Amino acid metabolism;ko01064//Biosynthesis of alkaloids derived from ornithine, lysine and nicotinic acid;ko00310//Lysine degradation;ko00960//Tropane, piperidine and pyridine alkaloid biosynthesis;ko00480…	Amino acid metabolism;Biosynthesis of other secondary metabolites;Chemical structure transformation maps;Global and overview maps;Metabolism of other amino acids	Metabolism
Com_397_pos	1.60914e+08	1.57858e+08	1.72162e+08	6.81782e+07	1.94239e+08	1.50867e+08	1.41902e+08	2.97822e+08	1.81453e+08	8.02422e+07	1.79228e+08	1.45234e+08	3.03716e+08	2.91495e+08	3.06905e+08	3.5898e+08	3.17918e+08	3.67846e+08	1.50703e+08	1.7098e+08	3.24477e+08	0	5.58637e-05	0.000235134	1.22981	--	Ne-(1-Carboxymethyl)-L-lysine	C8 H16 N2 O4	1.494	205.118	--	--	--	--	--	-	-	-	-
Com_1383_pos	5.76094e+07	3.57527e+07	5.37759e+07	5.45704e+07	4.19346e+07	4.80719e+07	5.02737e+07	6.68228e+07	6.0883e+07	5.55137e+07	4.35894e+07	4.58379e+07	1.69401e+08	1.91919e+08	1.74808e+08	1.92385e+08	1.97917e+08	2.04752e+08	4.86191e+07	5.38201e+07	1.8853e+08	0	3.53775e-13	1.4128e-10	1.22282	--	(5-L-Glutamyl)-L-amino acid	C8 H14 N2 O5	1.468	219.097	--	--	--	--	--	-	-	-	-
Com_1802_pos	8.09584e+07	5.34173e+07	8.63937e+07	9.04355e+07	6.31313e+07	4.1193e+07	1.01815e+08	1.01295e+08	2.50841e+08	8.24725e+07	1.01513e+08	1.69398e+08	9.18957e+07	5.18861e+07	6.01409e+07	9.25539e+07	1.02017e+08	1.04394e+08	6.92549e+07	1.34556e+08	8.38145e+07	0	0.0354906	0.058085	1.21926	DNK	--	C14 H25 N5 O7	5.036	376.186	--	--	--	--	--	-	-	-	-
Com_1260_pos	1.80907e+07	1.14385e+07	1.28021e+07	1.39079e+07	1.22868e+07	1.26271e+07	1.91254e+07	2.18127e+07	1.84924e+07	9.56929e+06	1.48307e+07	1.70099e+07	1.24111e+08	1.65603e+08	1.53974e+08	1.48752e+08	1.46891e+08	1.48301e+08	1.35255e+07	1.68067e+07	1.47939e+08	0	1.59939e-14	2.67258e-11	1.21058	Glu-Thr	--	C9 H16 N2 O6	1.475	249.108	Organic acids and derivatives	Carboxylic acids and derivatives	Amino acids, peptides, and analogues	6875-80-5	HMDB0028829	-	-	-	-
Com_2086_pos	6.77962e+06	6.33306e+06	6.70721e+06	6.59211e+06	9.28261e+06	5.49091e+06	1.47926e+07	5.65407e+06	2.62625e+07	5.74482e+06	5.92398e+07	1.36992e+07	2.00535e+08	1.51744e+08	1.55181e+08	1.62013e+08	1.11768e+08	1.68946e+08	6.86425e+06	2.08988e+07	1.58364e+08	0	1.85844e-09	6.21628e-08	1.20784	Choline	--	C5 H13 N O	9.513	104.107	Organic acids and derivatives	Organic sulfuric acids and derivatives	Sulfuric acid esters	-	HMDB0250194	C00114	ko01100//Metabolic pathways;ko02010//ABC transporters;ko00260//Glycine, serine and threonine metabolism;ko00564//Glycerophospholipid metabolism	Amino acid metabolism;Global and overview maps;Lipid metabolism;Membrane transport	Environmental Information Processing;Metabolism
Com_345_pos	5.32778e+08	5.57376e+08	8.90152e+08	4.91343e+08	4.95971e+08	5.92995e+08	7.4161e+08	3.9622e+08	3.42457e+08	4.95212e+08	4.68497e+08	4.59994e+08	5.52474e+08	5.70984e+08	4.33414e+08	4.857e+08	5.96099e+08	7.36284e+08	5.93436e+08	4.83998e+08	5.62493e+08	0	0.360463	0.409751	1.20176	SPH	--	C14 H21 N5 O5	5.179	322.149	Organic nitrogen compounds	Organonitrogen compounds	Amines	123-78-4	HMDB0000252	C00319	ko01100//Metabolic pathways;ko00600//Sphingolipid metabolism	Global and overview maps;Lipid metabolism	Metabolism
Com_439_pos	1.07137e+08	1.08321e+08	1.39243e+08	6.76625e+07	1.31792e+08	9.62768e+07	1.44839e+08	1.6746e+08	1.26942e+08	1.40015e+08	7.01066e+07	1.47813e+08	1.76475e+07	1.48439e+07	3.91626e+07	2.40164e+07	2.88199e+07	2.55105e+07	1.08405e+08	1.32863e+08	2.50001e+07	0	4.6494e-06	3.19718e-05	1.20094	2-cyano-2-(2,3-dihydro-1H-inden-1-yliden)acetamide	--	C12 H10 N2 O	6.267	199.086	--	--	--	--	--	-	-	-	-
Com_88_pos	9.72399e+09	9.33574e+09	9.56894e+09	7.78821e+09	7.93407e+09	7.39439e+09	8.46812e+09	8.76019e+09	6.54266e+09	8.87081e+09	8.69951e+09	9.03722e+09	7.65996e+09	9.24985e+09	8.20263e+09	7.08382e+09	8.45304e+09	7.88271e+09	8.62422e+09	8.39642e+09	8.08867e+09	0	0.600694	0.634488	1.18499	Valine	--	C5 H11 N O2	1.92	118.086	Organic acids and derivatives	Carboxylic acids and derivatives	Amino acids, peptides, and analogues	72-18-4	HMDB0000883	-	-	-	-
Com_975_pos	4.19584e+06	5.60797e+06	5.90362e+06	7.29073e+06	8.92937e+06	4.86037e+06	1.71878e+07	3.55895e+07	1.28178e+08	1.67978e+07	2.3403e+07	3.34361e+07	1.64159e+08	1.64242e+08	2.54255e+08	2.18259e+08	1.97081e+08	1.07738e+08	6.13132e+06	4.2432e+07	1.84289e+08	0	1.81435e-06	1.49348e-05	1.18188	Perospirone	--	C23 H30 N4 O2 S	5.333	427.207	Organoheterocyclic compounds	Diazinanes	Piperazines	-	HMDB0256347	-	-	-	-
Com_4641_pos	1.45447e+07	8.09146e+07	7.8573e+07	1.81598e+07	3.83622e+07	2.77994e+07	7.46076e+07	7.12277e+07	8.64149e+07	6.78116e+07	8.28476e+07	8.93895e+07	3.04532e+06	3.09677e+06	1.21806e+07	2.84758e+06	2.97751e+06	3.47551e+06	4.30589e+07	7.87165e+07	4.60388e+06	0	1.46603e-05	8.08495e-05	1.17797	2-Benzyl-5-[(3S)-1-isopropyl-3-pyrrolidinyl]-1,3,4-oxadiazole	--	C16 H21 N3 O	1.792	272.171	--	--	--	--	--	-	-	-	-
Com_642_pos	3.96684e+08	3.27872e+08	2.60205e+08	2.30373e+08	2.25415e+08	1.0068e+08	2.56614e+08	1.6414e+08	8.90259e+07	1.62938e+08	7.16015e+07	2.425e+08	1.02863e+08	3.3907e+07	9.58371e+07	7.88865e+07	7.4236e+07	6.20981e+07	2.56872e+08	1.6447e+08	7.4638e+07	0	0.00265492	0.00617019	1.16404	Dehydrocholic acid	--	C24 H34 O5	7.726	403.245	--	--	--	--	--	-	-	-	-
Com_1961_pos	1.30887e+08	1.07258e+08	1.03338e+08	1.01948e+08	1.23438e+08	8.6726e+07	3.83583e+07	1.79735e+07	3.6019e+07	5.78808e+07	5.55336e+07	6.68245e+07	3.41547e+07	1.71125e+07	3.62204e+07	3.27725e+07	2.92225e+07	4.01704e+07	1.08933e+08	4.54316e+07	3.16089e+07	0	3.0603e-07	3.50258e-06	1.16067	5-Methoxy-3-indoleacetic acid	--	C11 H11 N O3	5.646	206.081	Organoheterocyclic compounds	Indoles and derivatives	Indolyl carboxylic acids and derivatives	3471-31-6	HMDB0004096	C05660	ko00380//Tryptophan metabolism	Amino acid metabolism	Metabolism
Com_4056_pos	1.30887e+08	1.07258e+08	1.03338e+08	1.01948e+08	1.23438e+08	8.6726e+07	3.83583e+07	1.79735e+07	3.6019e+07	5.78808e+07	5.55336e+07	6.68245e+07	3.41547e+07	1.71125e+07	3.62204e+07	3.27725e+07	2.92225e+07	4.01704e+07	1.08933e+08	4.54316e+07	3.16089e+07	0	3.0603e-07	3.50258e-06	1.16067	Citropten	--	C11 H10 O4	5.628	206.081	Phenylpropanoids and polyketides	Coumarins and derivatives	HASH(0x1675148)	487-06-9	HMDB0032952	-	-	-	-
Com_3519_pos	3.02617e+06	3.12398e+06	3.22355e+06	2.99628e+06	3.362e+06	2.98326e+06	3.45114e+07	9.78697e+07	8.05012e+07	1.34619e+07	5.41896e+07	3.50188e+07	2.42469e+07	1.41393e+07	2.90987e+07	1.03306e+07	2.49151e+07	2.03897e+07	3.11921e+06	5.25921e+07	2.05201e+07	0	0.00124469	0.00329095	1.15857	4-(2-chloro-6-fluorobenzyl)-3,5-dimethyl-4-prop-2-ynyl-4H-pyrazole	--	C15 H14 Cl F N2	1.459	277.089	--	--	--	--	--	-	-	-	-
Com_1190_pos	4.86112e+07	4.54612e+07	4.42939e+07	3.91721e+07	8.32764e+07	5.05784e+07	8.75064e+07	1.27707e+08	2.31134e+08	1.16225e+08	1.08002e+08	1.38835e+08	1.63947e+08	1.67683e+08	2.54374e+08	8.43502e+07	1.86355e+08	1.69551e+08	5.18989e+07	1.34901e+08	1.71043e+08	0	0.000861377	0.00244789	1.15725	--	3-Hydroxy-3-Methylpentane-1,5-Dioic Acid	C6 H10 O5	2.305	163.06	--	--	--	--	--	-	-	-	-
Com_683_pos	4.89605e+07	8.71678e+07	6.42029e+07	3.22827e+07	6.94024e+07	6.83063e+07	8.20494e+07	2.80931e+08	9.08715e+07	6.24139e+07	1.1929e+08	9.91825e+07	2.85439e+07	8.08558e+07	3.21529e+07	9.40546e+07	4.99577e+07	5.8791e+07	6.17204e+07	1.22456e+08	5.73927e+07	0	0.0691144	0.103672	1.1567	L-Iditol	--	C6 H14 O6	1.546	183.086	Organic oxygen compounds	Organooxygen compounds	Carbohydrates and carbohydrate conjugates	488-45-9	HMDB0011632	-	-	-	-
Com_1197_pos	180506	77085.9	83589.8	87109.7	833084	109187	1.8838e+06	104461	1.29619e+07	66755.5	1.46849e+07	4.24309e+06	2.06942e+08	1.45146e+08	1.36232e+08	1.1522e+08	6.20284e+07	1.36894e+08	228427	5.65748e+06	1.33744e+08	0	4.05719e-07	4.31819e-06	1.15506	PC O-16:0	--	C24 H50 N O7 P	9.279	518.321	--	--	--	--	--	-	-	-	-
Com_1328_pos	7.64459e+07	6.74888e+07	6.08601e+07	4.56569e+07	9.94082e+07	5.67688e+07	1.05984e+08	2.37398e+08	9.2164e+07	8.48047e+07	1.19098e+08	1.06958e+08	7.74035e+07	7.16422e+07	5.51451e+07	7.00848e+07	9.21309e+07	9.55599e+07	6.77715e+07	1.24401e+08	7.69944e+07	0	0.0314723	0.0520695	1.15144	Norharman	--	C11 H8 N2	5.368	169.076	Organoheterocyclic compounds	Indoles and derivatives	Pyridoindoles	244-63-3	HMDB0012897	-	-	-	-
Com_691_pos	2.49337e+07	3.59533e+07	3.34171e+07	2.24455e+07	3.57409e+07	2.14468e+07	6.29147e+07	7.03497e+07	6.84559e+07	3.49917e+07	1.01418e+08	5.63167e+07	1.22642e+07	1.52744e+07	1.2797e+07	9.1863e+06	1.27075e+07	1.13116e+07	2.89895e+07	6.57412e+07	1.22568e+07	0	1.34129e-05	7.57194e-05	1.14192	Histamine	--	C5 H9 N3	1.334	112.087	Organic nitrogen compounds	Organonitrogen compounds	Amines	51-45-6	HMDB0000870	C00388	ko01100//Metabolic pathways;ko01110//Biosynthesis of secondary metabolites;ko01065//Biosynthesis of alkaloids derived from histidine and purine;ko00340//Histidine metabolism;ko07227//Histamine H2/H3 receptor agonists/antagonists	Amino acid metabolism;Chemical structure transformation maps;Global and overview maps;Target-based classification: G protein-coupled receptors	Drug Development;Metabolism
Com_1018_pos	1.17018e+08	1.00639e+08	1.18281e+08	8.3238e+07	1.12432e+08	9.09896e+07	6.84824e+07	9.50753e+07	6.20647e+07	8.36841e+07	8.09481e+07	7.83289e+07	1.39055e+08	1.87129e+08	1.66204e+08	1.33686e+08	1.97556e+08	1.72101e+08	1.03766e+08	7.80972e+07	1.65955e+08	0	1.62273e-06	1.37644e-05	1.13704	L(+)-Ornithine	--	C5 H12 N2 O2	1.264	133.097	--	--	--	--	--	-	-	-	-
Com_1838_pos	2.0438e+07	3.65145e+07	3.34284e+07	2.79619e+07	3.03668e+07	2.50699e+07	4.728e+07	7.46243e+07	7.51709e+07	3.64908e+07	3.53108e+07	4.7373e+07	1.60128e+08	1.60124e+08	1.86576e+08	1.648e+08	1.8882e+08	1.9339e+08	2.89632e+07	5.27083e+07	1.7564e+08	0	2.49124e-11	2.97347e-09	1.13684	Gly-Val	--	C7 H14 N2 O3	3.013	175.108	Organic acids and derivatives	Carboxylic acids and derivatives	Amino acids, peptides, and analogues	1963-21-9	HMDB0028854	-	-	-	-
Com_1982_pos	2.73088e+06	2.50169e+06	2.51668e+06	2.98712e+06	3.66222e+06	2.35219e+06	6.76692e+07	2.6399e+07	6.62127e+07	1.75149e+07	5.79928e+07	2.03565e+07	2.50454e+06	2.7417e+06	2.40659e+06	2.4916e+06	2.66183e+06	2.68799e+06	2.7918e+06	4.26909e+07	2.58237e+06	0	0.00013596	0.000488578	1.13513	7-Aminoflunitrazepam-d7	--	C16 H7 [2]H7 F N3 O	5.15	291.163	--	--	--	--	--	-	-	-	-
Com_1142_pos	1.9487e+07	4.93337e+07	3.74812e+07	1.16398e+06	4.20494e+07	2.01486e+07	9.90624e+07	7.14782e+07	1.5188e+08	5.35563e+07	5.32217e+07	1.09967e+08	5.55128e+07	1.2099e+08	5.57362e+07	6.60469e+07	8.51383e+07	6.09602e+07	2.82773e+07	8.98609e+07	7.40641e+07	0	0.00534652	0.0111815	1.13026	Allocryptopine	--	C21 H23 N O5	1.52	370.17	--	--	--	--	--	C02134	ko01110//Biosynthesis of secondary metabolites;ko00950//Isoquinoline alkaloid biosynthesis	Biosynthesis of other secondary metabolites;Global and overview maps	Metabolism
Com_1924_pos	5.65962e+06	2.26174e+07	1.74299e+07	4.54378e+06	2.41745e+07	9.22158e+06	7.14213e+07	5.74828e+07	1.17962e+08	4.79791e+07	5.40039e+07	6.47971e+07	6.89793e+07	5.82889e+07	6.00093e+07	6.02213e+07	6.97012e+07	5.8741e+07	1.39411e+07	6.8941e+07	6.26568e+07	0	3.57252e-05	0.000164002	1.12538	Obacunone	--	C26 H30 O7	5.232	455.202	Lipids and lipid-like molecules	Prenol lipids	Triterpenoids	751-03-1	HMDB0035858	-	-	-	-
Com_594_pos	8.73065e+07	6.76105e+07	4.91779e+07	6.40488e+07	7.02846e+07	5.24114e+07	8.6797e+07	9.82947e+07	2.43308e+08	7.72308e+07	6.66045e+07	9.7257e+07	2.01935e+08	2.70736e+08	3.46024e+08	2.15661e+08	1.71628e+08	2.52767e+08	6.514e+07	1.11582e+08	2.43125e+08	0	8.96598e-05	0.000344417	1.12514	Cytosine	--	C4 H5 N3 O	1.455	112.05	Organoheterocyclic compounds	Diazines	Pyrimidines and pyrimidine derivatives	71-30-7	HMDB0000630	C00380	ko01100//Metabolic pathways;ko00240//Pyrimidine metabolism	Global and overview maps;Nucleotide metabolism	Metabolism
Com_1975_pos	5.35308e+06	2.235e+06	2.20385e+06	2.30911e+06	4.86537e+06	2.38016e+06	8.02177e+07	2.25197e+07	5.67172e+07	1.5863e+07	5.36719e+07	2.64046e+07	2.53251e+06	2.66863e+06	2.39773e+06	2.11724e+06	2.0234e+06	2.25456e+06	3.22443e+06	4.25657e+07	2.33234e+06	0	0.00024818	0.000829419	1.12187	4-Hydroxypropranolol	--	C16 H21 N O3	5.178	276.158	--	--	--	--	--	-	-	-	-
Com_526_pos	4.43657e+08	1.51728e+08	4.16068e+07	1.17306e+08	1.65207e+08	3.03602e+08	7.64653e+08	3.38009e+08	7.31079e+06	3.13733e+07	1.14824e+08	1.87549e+07	1.70396e+07	1.80509e+07	2.71404e+07	9.11465e+06	1.05292e+07	4.57992e+07	2.03851e+08	2.12488e+08	2.1279e+07	0	0.18217	0.233083	1.10213	2-Amino-1,3,4-octadecanetriol	--	C18 H39 N O3	7.597	318.3	--	--	--	--	--	-	-	-	-
Com_660_pos	2.56211e+08	2.87454e+08	1.71789e+08	1.11674e+08	1.50528e+08	2.05617e+08	2.65228e+08	3.47347e+08	1.93377e+08	5.40202e+08	2.38826e+08	3.96201e+08	2.08126e+08	2.51239e+08	9.29451e+08	1.95229e+08	3.85164e+08	3.21241e+08	1.97212e+08	3.30197e+08	3.81742e+08	0	0.220749	0.273003	1.09723	Adenosine	--	C10 H13 N5 O4	3.1	268.104	Nucleosides, nucleotides, and analogues	Purine nucleosides	HASH(0x1b57260)	58-61-7	HMDB0000050	C00212	ko01100//Metabolic pathways;ko02010//ABC transporters;ko00230//Purine metabolism	Global and overview maps;Membrane transport;Nucleotide metabolism	Environmental Information Processing;Metabolism
Com_1122_pos	2.95046e+07	4.26537e+07	3.58053e+07	2.16808e+07	3.59556e+07	3.44694e+07	5.75057e+07	8.68067e+07	1.30076e+08	2.5284e+07	5.11752e+07	5.01821e+07	1.44434e+08	1.81337e+08	2.24026e+08	1.95076e+08	1.47091e+08	2.2791e+08	3.33449e+07	6.68383e+07	1.86646e+08	0	5.95678e-07	5.88981e-06	1.09655	gamma-Glutamylleucine	--	C11 H20 N2 O5	5.197	261.144	Organic acids and derivatives	Carboxylic acids and derivatives	Amino acids, peptides, and analogues	2566-39-4	HMDB0011171	-	-	-	-
Com_1402_pos	1.14087e+06	1.04287e+06	1.17785e+06	1.20864e+06	1.15497e+06	1.07186e+06	1.30923e+06	1.75656e+06	1.80813e+06	1.16696e+06	1.33652e+06	1.24627e+06	3.38952e+07	2.15868e+08	2.79873e+08	1.91511e+08	4.03698e+07	6.9408e+07	1.13284e+06	1.43728e+06	1.38488e+08	0	0.0014471	0.00368894	1.08753	N-[2-chloro-6-(trifluoromethoxy)phenyl]-2,2-dimethylpropanamide	--	C12 H13 Cl F3 N O2	1.353	296.066	--	--	--	--	--	-	-	-	-
Com_3055_pos	1.59379e+08	1.69512e+08	2.03201e+08	1.82986e+08	1.78817e+08	1.69367e+08	2.15292e+08	2.47018e+08	1.93101e+08	2.03872e+08	2.42727e+08	2.24148e+08	1.79694e+08	2.09779e+08	1.8614e+08	1.80849e+08	2.09852e+08	2.0326e+08	1.7721e+08	2.21027e+08	1.94929e+08	0	0.00184495	0.00452704	1.0858	L-Norleucine	--	C6 H13 N O2	5.403	132.102	Organic acids and derivatives	Carboxylic acids and derivatives	Amino acids, peptides, and analogues	327-57-1	HMDB0001645	-	-	-	-
Com_1333_pos	1.593e+06	1.77691e+06	1.74334e+06	1.52297e+06	1.50738e+06	1.43582e+06	1.57127e+06	5.14426e+06	3.69053e+06	1.73095e+06	1.96455e+06	1.82583e+06	1.48237e+08	2.25259e+08	1.84631e+08	1.84079e+07	1.1396e+08	7.39422e+07	1.59657e+06	2.65457e+06	1.27406e+08	0	0.000153373	0.000545292	1.08465	Palmatine	--	C21 H21 N O4	5.034	352.15	--	--	--	--	--	C05315	ko01110//Biosynthesis of secondary metabolites;ko00950//Isoquinoline alkaloid biosynthesis	Biosynthesis of other secondary metabolites;Global and overview maps	Metabolism
Com_2242_pos	1.16542e+08	1.08684e+08	1.43284e+08	1.48102e+08	1.68559e+08	7.79208e+07	5.75897e+07	4.60078e+07	4.47703e+07	7.86234e+07	8.14951e+07	7.01568e+07	2.92909e+07	3.0486e+07	2.22666e+07	2.39878e+07	2.99987e+07	3.90715e+07	1.27182e+08	6.31072e+07	2.91836e+07	0	3.2114e-06	2.39512e-05	1.08226	Columbianadin	--	C19 H20 O5	6.054	329.138	Phenylpropanoids and polyketides	Coumarins and derivatives	Furanocoumarins	-	HMDB0250407	-	-	-	-
Com_747_pos	7.40546e+07	8.39878e+07	8.36024e+07	4.87258e+07	7.37735e+07	7.32364e+07	9.28348e+07	4.19405e+07	4.52914e+07	7.65982e+07	8.27672e+07	4.99569e+07	1.83453e+08	2.32441e+08	1.28492e+08	1.24331e+08	1.42935e+08	2.3158e+08	7.28967e+07	6.48982e+07	1.73872e+08	0	4.04294e-05	0.000182096	1.08219	(2S)-2-(2-hydroxypropan-2-yl)-2H,3H,7H-furo[3,2-g]chromen-7-one	--	C14 H14 O4	6.048	247.094	--	--	--	--	--	-	-	-	-
Com_1226_pos	1.03961e+06	3.18704e+06	3.99089e+06	1.04866e+06	4.3785e+06	1.04088e+06	2.81904e+07	8.01571e+07	1.64794e+08	2.23363e+07	5.03089e+07	5.26264e+07	1.53633e+08	1.20606e+08	2.48637e+08	1.61605e+08	1.38142e+08	1.12004e+08	2.4476e+06	6.64021e+07	1.55771e+08	0	4.92965e-05	0.000216206	1.08109	(4-benzoylpiperidino)[4-(tert-butyl)phenyl]methanone	--	C23 H27 N O2	1.507	372.186	--	--	--	--	--	-	-	-	-
Com_2254_pos	9.99769e+07	1.03809e+08	1.30489e+08	1.36457e+08	1.00587e+08	5.4733e+07	5.94233e+07	6.16673e+07	2.51004e+07	3.3987e+07	4.96771e+07	3.50948e+07	2.89106e+07	4.95776e+07	1.28809e+07	3.76242e+07	4.11782e+07	2.66115e+07	1.04342e+08	4.41583e+07	3.27972e+07	0	3.81401e-05	0.000173185	1.07929	SL 18:3;O/18:4	--	C36 H59 N O5 S	8.348	635.455	--	--	--	--	--	-	-	-	-
Com_2304_pos	4.5911e+07	4.75818e+07	4.44119e+07	4.91145e+07	5.40651e+07	6.01706e+07	8.60583e+07	7.01695e+07	6.93231e+07	8.57181e+07	9.92243e+07	7.61068e+07	3.92955e+07	4.63511e+07	3.55928e+07	3.84092e+07	4.05803e+07	3.72768e+07	5.02092e+07	8.11e+07	3.95843e+07	0	3.74399e-07	4.06247e-06	1.07865	5-acetyl-2,6-dimethyl-1,2,3,4-tetrahydropyridin-4-one	--	C9 H13 N O2	5.791	150.091	--	--	--	--	--	-	-	-	-
Com_938_pos	3.18644e+07	3.63363e+07	3.93672e+07	2.2359e+07	4.72093e+07	2.95156e+07	6.28008e+07	1.19241e+08	1.30342e+08	6.32803e+07	7.74031e+07	8.49501e+07	2.04589e+08	1.62232e+08	2.1886e+08	1.99338e+08	1.8204e+08	1.21811e+08	3.4442e+07	8.96696e+07	1.81478e+08	0	3.69749e-07	4.03824e-06	1.0757	Tetrahydropiperine	--	C17 H23 N O3	4.986	290.171	--	--	--	--	--	-	-	-	-
Com_6873_pos	4.48965e+06	2.23185e+06	2.20837e+06	2.13588e+06	5.82698e+06	2.0048e+06	2.05239e+06	2.1108e+06	6.18573e+06	2.74171e+06	5.28872e+06	2.69961e+06	8.89699e+07	1.27676e+08	1.66495e+08	1.18335e+08	1.32299e+08	4.68468e+07	3.14959e+06	3.51316e+06	1.13437e+08	0	6.14643e-07	6.00625e-06	1.07074	--	(-)-secoisolariciresinol	C20 H26 O6	5.264	363.18	--	--	--	--	--	-	-	-	-
Com_2958_pos	6.00248e+07	7.74255e+07	8.14022e+07	7.55686e+07	8.18407e+07	6.12379e+07	4.55204e+07	4.7871e+07	3.31656e+07	3.39243e+07	4.19043e+07	3.75964e+07	8.20824e+07	9.34538e+07	6.56236e+07	6.09679e+07	7.21157e+07	7.764e+07	7.29166e+07	3.9997e+07	7.53139e+07	0	1.38745e-05	7.77994e-05	1.06729	Oxysophocarpine	--	C15 H22 N2 O2	1.469	263.171	Alkaloids and derivatives	Lupin alkaloids	Matrine alkaloids	-	HMDB0256022	-	-	-	-
Com_4219_pos	3.58752e+07	3.82743e+07	2.39284e+07	1.75017e+07	3.31197e+07	1.79482e+07	6.68675e+07	7.72087e+07	6.09802e+07	6.81053e+07	5.07352e+07	6.27545e+07	4.82704e+07	4.45205e+07	3.61437e+07	3.9874e+07	4.80765e+07	4.9727e+07	2.77746e+07	6.44419e+07	4.44353e+07	0	3.97423e-06	2.81396e-05	1.06025	Methyl jasmonate	--	C13 H20 O3	5.286	263.103	Lipids and lipid-like molecules	Fatty Acyls	Lineolic acids and derivatives	95722-42-2	HMDB0301800	C11512	ko01110//Biosynthesis of secondary metabolites;ko00592//alpha-Linolenic acid metabolism	Global and overview maps;Lipid metabolism	Metabolism
Com_4861_pos	6.99466e+06	4.13357e+06	5.34106e+06	1.06624e+07	5.76041e+06	4.87049e+06	4.61519e+06	4.53236e+06	8.51101e+06	3.1762e+06	4.38193e+06	3.48673e+06	9.58331e+07	9.07093e+07	8.54977e+07	1.19147e+08	1.24233e+08	9.71568e+07	6.29377e+06	4.7839e+06	1.02096e+08	0	8.79203e-12	1.63239e-09	1.05229	trans-4-Phenyl-4-piperidinocyclohexanol	--	C17 H25 N O	3.228	260.197	--	--	--	--	--	-	-	-	-
Com_4577_pos	1.60108e+07	4.12813e+07	3.88075e+07	7.98704e+06	4.78717e+07	1.34255e+07	7.31652e+07	7.43851e+07	1.52542e+08	5.89926e+07	9.70138e+07	7.82373e+07	1.22654e+08	1.42162e+08	1.30557e+08	1.25939e+08	1.3339e+08	1.2608e+08	2.7564e+07	8.9056e+07	1.3013e+08	0	3.22503e-06	2.39512e-05	1.04234	Oxyresveratrol	--	C14 H12 O4	2.334	245.077	--	--	--	--	--	-	-	-	-
Com_319_pos	5.31601e+07	6.58814e+07	9.80712e+07	1.31966e+08	1.00809e+08	6.5625e+08	8.28389e+08	1.02271e+08	1.17279e+07	4.93764e+07	2.15802e+08	2.39932e+07	1.0148e+07	1.67182e+07	2.33618e+07	9.93773e+06	1.05994e+07	1.56164e+07	1.84356e+08	2.0526e+08	1.43969e+07	0	0.304252	0.354043	1.0404	--	Kirenol	C20 H34 O4	8.644	361.234	Lipids and lipid-like molecules	Prenol lipids	Diterpenoids	-	HMDB0253803	-	-	-	-
Com_730_pos	3.64719e+08	2.36845e+08	2.5649e+08	2.64632e+08	3.41927e+08	2.19744e+08	2.59116e+08	1.7688e+08	1.90931e+08	2.34201e+08	2.67449e+08	2.36842e+08	1.07788e+08	1.0391e+08	9.54023e+07	1.36112e+08	1.85422e+08	1.39597e+08	2.80726e+08	2.2757e+08	1.28039e+08	0	9.32593e-05	0.000357423	1.03966	Phenmetrazine	--	C11 H15 N O	5.218	178.122	Organoheterocyclic compounds	Oxazinanes	Morpholines	134-49-6	HMDB0014968	-	-	-	-
Com_343_pos	1.11722e+07	2.4455e+07	2.7172e+07	3.47277e+08	3.06184e+07	1.63214e+08	2.50248e+07	3.00888e+07	2.16925e+07	2.31762e+07	2.81124e+07	2.00233e+07	2.74138e+07	3.30607e+07	2.77916e+07	2.70668e+07	2.95184e+07	2.73157e+07	1.00651e+08	2.46863e+07	2.86945e+07	0	0.191539	0.243209	1.03643	Tiglic acid	--	C5 H8 O2	1.453	101.06	Lipids and lipid-like molecules	Fatty Acyls	Fatty acids and conjugates	80-59-1	HMDB0001470	-	-	-	-
Com_158_pos	3.882e+08	1.3448e+08	3.46619e+07	9.08229e+07	1.69682e+08	3.46102e+08	3.95431e+08	4.28194e+08	6.49737e+06	2.23603e+07	2.33806e+08	1.42859e+07	2.99189e+07	2.48506e+07	2.22243e+07	1.69644e+07	1.38484e+07	5.54171e+07	1.93991e+08	1.83429e+08	2.7204e+07	0	0.102801	0.14484	1.0316	Hexadecanamide	--	C16 H33 N O	9.803	256.263	Lipids and lipid-like molecules	Fatty Acyls	Fatty amides	629-54-9	HMDB0012273	-	-	-	-
Com_147_pos	1.06906e+09	9.53035e+08	1.28538e+09	1.24129e+09	1.11249e+09	1.13811e+09	1.37803e+09	1.54625e+09	1.0194e+09	8.15211e+08	1.56516e+09	8.43319e+08	1.21682e+09	1.13749e+09	1.02437e+09	7.93821e+08	1.20805e+09	1.10802e+09	1.13323e+09	1.19456e+09	1.08143e+09	0	0.699523	0.727835	1.0306	Isophorone	--	C9 H14 O	6.107	139.112	Organic oxygen compounds	Organooxygen compounds	Carbonyl compounds	78-59-1	HMDB0031195	-	-	-	-
Com_18454_pos	5.80535e+06	5.88462e+06	6.81913e+06	5.84952e+06	6.19091e+06	5.31121e+06	2.38356e+07	3.67995e+07	9.10307e+07	5.698e+07	5.08098e+07	6.40505e+07	1.40546e+08	1.51279e+08	1.58068e+08	1.34378e+08	1.27841e+08	9.77455e+07	5.97679e+06	5.39177e+07	1.34976e+08	0	1.28625e-08	2.64906e-07	1.02622	2-(1-benzothiophen-3-ylmethylene)-3,4-dihydronaphthalen-1(2H)-one	--	C19 H14 O S	3.591	291.084	--	--	--	--	--	-	-	-	-
Com_1858_pos	9.92903e+07	9.66171e+07	1.40398e+08	1.43108e+08	1.23563e+08	7.19139e+07	8.18546e+07	5.71952e+07	4.39615e+07	5.65237e+07	4.7562e+07	5.40986e+07	3.76842e+07	4.38958e+07	3.08158e+07	4.72442e+07	3.87299e+07	4.72305e+07	1.12482e+08	5.6866e+07	4.09334e+07	0	1.53335e-05	8.31892e-05	1.02547	--	(-)-alpha-Pinene	C10 H16	7.917	137.132	--	--	--	--	--	-	-	-	-
Com_963_pos	1.91155e+07	3.47256e+07	3.00775e+07	2.30388e+07	2.67427e+07	6.37431e+07	6.75321e+07	6.15347e+07	3.22865e+07	1.14686e+08	9.21891e+07	6.75913e+07	1.04574e+08	2.1904e+08	1.05141e+08	1.54515e+08	5.11851e+08	1.34397e+08	3.29072e+07	7.26366e+07	2.0492e+08	0	0.0140905	0.0260745	1.02243	N-(4-butyl-2-methylphenyl)-N'-[4-(4-methylpiperazino)phenyl]urea	--	C23 H32 N4 O	7.429	381.261	--	--	--	--	--	-	-	-	-
Com_5366_pos	4.87048e+07	3.9779e+07	8.15978e+07	5.95223e+07	4.53315e+07	6.26012e+07	4.25763e+07	3.473e+07	3.32118e+07	5.0027e+07	3.87733e+07	3.81878e+07	1.27359e+08	1.05487e+08	1.58954e+08	9.15094e+07	9.54648e+07	1.62535e+08	5.62561e+07	3.95844e+07	1.23552e+08	0	7.8837e-06	4.95251e-05	1.02112	6-Hydroxynicotinic acid	--	C6 H5 N O3	2.214	140.034	Organoheterocyclic compounds	Pyridines and derivatives	Pyridinecarboxylic acids and derivatives	5006-66-6	HMDB0002658	C01020	ko01100//Metabolic pathways;ko01120//Microbial metabolism in diverse environments;ko00760//Nicotinate and nicotinamide metabolism	Global and overview maps;Metabolism of cofactors and vitamins	Metabolism
Com_1062_pos	1.77338e+07	1.89334e+07	5.33688e+07	4.56064e+07	186841	3.55294e+07	2.16337e+08	3.58875e+07	6.55123e+07	6.27677e+07	2.23128e+07	3.37692e+07	2.11697e+07	1.34639e+07	1.5586e+07	2.83648e+07	9.88344e+06	6.5079e+06	2.85598e+07	7.27644e+07	1.58293e+07	0	0.09112	0.131034	1.02048	(3beta,9xi)-3-(beta-D-Glucopyranosyloxy)-14-hydroxycard-20(22)-enolide	--	C29 H44 O9	8.723	537.303	--	--	--	--	--	-	-	-	-
Com_2170_pos	2.61213e+06	2.8903e+06	3.23577e+06	2.86832e+06	5.76841e+06	2.48602e+06	3.26623e+07	5.95648e+07	2.16241e+08	2.85726e+07	5.21335e+07	4.07348e+07	1.27535e+08	1.05073e+08	2.64592e+08	1.24577e+08	1.14788e+08	7.23644e+07	3.31016e+06	7.16515e+07	1.34822e+08	0	0.00408024	0.0088777	1.00823	α-Lactose	--	C12 H22 O11	1.598	360.149	--	--	--	--	--	-	-	-	-
Com_1042_pos	759176	778168	583370	653576	783740	849435	1.35712e+08	1.6379e+08	585941	811425	909008	691737	619267	669641	634849	669144	820922	633124	734577	5.04167e+07	674491	0	0.118092	0.162013	0.999543	TKK	--	C16 H33 N5 O5	6.421	398.241	--	--	--	--	--	-	-	-	-
Com_1611_pos	6.54503e+06	2.30204e+07	2.05205e+07	5.09619e+06	3.29988e+07	1.12067e+07	6.76249e+07	7.48421e+07	6.47856e+07	4.02182e+07	6.20758e+07	3.91292e+07	1.23156e+08	1.55759e+08	1.82915e+08	1.17381e+08	1.47943e+08	1.20766e+08	1.65646e+07	5.81126e+07	1.4132e+08	0	1.94224e-08	3.68804e-07	0.997609	1-adamantyl(1,4-thiazinan-4-yl)methanone	--	C15 H23 N O S	1.387	266.159	--	--	--	--	--	-	-	-	-
Com_2268_pos	1.4698e+07	2.13302e+07	1.06544e+07	7.10996e+06	2.13774e+07	8.5136e+06	4.25182e+07	7.02166e+07	5.00877e+07	2.39725e+07	4.15879e+07	3.94715e+07	1.42007e+08	1.34008e+08	1.13012e+08	1.52547e+08	1.32988e+08	1.29106e+08	1.39473e+07	4.46424e+07	1.33945e+08	0	8.59776e-11	8.97929e-09	0.997001	2-Methoxyestradiol	--	C19 H26 O3	5.576	303.191	Lipids and lipid-like molecules	Steroids and steroid derivatives	Estrane steroids	362-07-2	HMDB0000405	-	-	-	-
Com_1387_pos	7.95338e+07	1.69996e+08	1.85439e+08	2.02925e+08	2.22837e+08	1.82059e+08	2.05919e+08	2.97527e+08	2.63731e+08	1.47233e+08	2.12881e+08	2.01158e+08	3.30382e+08	3.24442e+08	3.60913e+08	2.75501e+08	2.49125e+08	4.02026e+08	1.73798e+08	2.21408e+08	3.23731e+08	0	0.00059417	0.00178572	0.995135	NLK	--	C16 H31 N5 O5	1.524	189.123	--	--	--	--	--	-	-	-	-
Com_14035_pos	9.60919e+07	8.4877e+07	7.14392e+07	6.74308e+07	6.79984e+07	9.0154e+07	1.07417e+08	1.11183e+08	9.6062e+07	9.9889e+07	1.11575e+08	1.01802e+08	5.81856e+07	6.40246e+07	5.10926e+07	5.47122e+07	5.64264e+07	6.52193e+07	7.96652e+07	1.04655e+08	5.82768e+07	0	5.62335e-07	5.72553e-06	0.988377	trans-Cinnamaldehyde	--	C9 H8 O	5.717	133.065	Organoheterocyclic compounds	Indoles and derivatives	HASH(0x1667418)	-	HMDB0258628	-	-	-	-
Com_527_pos	3.06658e+07	3.56228e+07	3.91995e+07	7.73186e+07	1.97829e+07	3.11103e+07	1.53313e+07	1.85402e+07	1.38001e+07	2.4604e+07	1.39424e+07	1.20037e+07	8.32859e+07	9.33341e+07	6.50387e+07	5.5985e+07	8.1125e+07	7.28367e+07	3.895e+07	1.63703e+07	7.52676e+07	0	1.18102e-05	6.8051e-05	0.986935	4-Morpholinepropanesulfonic acid	--	C7 H15 N O4 S	1.502	210.076	--	--	--	--	--	-	-	-	-
Com_5336_pos	2.35242e+08	1.58915e+08	1.75541e+08	1.67818e+08	2.17099e+08	1.74849e+08	1.14096e+07	2.44801e+08	1.61229e+07	2.21828e+08	2.20245e+08	2.07342e+08	2.14957e+08	2.77695e+08	2.45411e+08	2.36158e+08	2.70065e+08	2.47257e+08	1.88244e+08	1.53625e+08	2.4859e+08	0	0.0737666	0.109959	0.982104	5-methyl-3-(2-morpholino-2-oxoethyl)-1,3-benzoxazol-2(3H)-one	--	C14 H16 N2 O4	5.315	128.071	--	--	--	--	--	-	-	-	-
Com_829_pos	2.93321e+07	2.97264e+07	4.70826e+07	1.75911e+07	4.48011e+07	2.77069e+07	3.86178e+07	2.79258e+07	6.9022e+07	1.325e+08	4.25235e+07	6.19045e+07	1.39054e+08	1.33931e+08	2.23885e+08	1.46557e+08	1.64218e+08	1.49033e+08	3.27067e+07	6.20823e+07	1.59446e+08	0	5.84793e-06	3.80229e-05	0.980369	1-(3,4-dimethoxyphenyl)ethan-1-one oxime	--	C10 H13 N O3	4.776	178.086	--	--	--	--	--	-	-	-	-
Com_13022_pos	8.4029e+07	1.17282e+08	9.66065e+07	7.99317e+07	1.41602e+08	1.09397e+08	5.54005e+07	6.00419e+07	7.82584e+07	6.77623e+07	5.94158e+07	6.51051e+07	5.45181e+07	5.96405e+07	5.38787e+07	5.95631e+07	5.99194e+07	5.94521e+07	1.04808e+08	6.43307e+07	5.78286e+07	0	7.0509e-05	0.000283222	0.978872	N-(2-hydroxyphenyl)acetamide	--	C8 H9 N O2	6.117	152.07	Benzenoids	Benzene and substituted derivatives	Anilides	614-80-2	HMDB0061919	-	-	-	-
Com_5604_pos	6.81203e+07	4.96141e+07	5.83975e+07	6.17433e+07	6.62404e+07	7.68027e+07	3.16283e+07	2.71672e+07	1.33125e+07	2.2138e+07	3.37152e+07	2.04377e+07	3.57229e+07	1.76117e+07	2.83908e+07	2.63054e+07	2.35588e+07	3.55031e+07	6.34864e+07	2.47331e+07	2.78488e+07	0	5.89015e-07	5.88872e-06	0.974757	Pectolinarigenin	--	C17 H14 O6	5.43	337.07	--	--	--	--	--	-	-	-	-
Com_1087_pos	1.59603e+08	1.36879e+08	7.4908e+07	9.57102e+07	1.12978e+08	1.33064e+08	1.48619e+08	5.7291e+07	4.79432e+07	1.94129e+08	1.39988e+08	1.70309e+08	2.02192e+07	2.03104e+07	2.49769e+07	2.81325e+07	5.06105e+07	2.00785e+07	1.18857e+08	1.2638e+08	2.7388e+07	0	0.000893439	0.00251336	0.974168	Capsaicin	--	C18 H27 N O3	5.629	306.206	Benzenoids	Phenols	Methoxyphenols	404-86-4	HMDB0002227	C06866	ko01100//Metabolic pathways;ko01110//Biosynthesis of secondary metabolites;ko01060//Biosynthesis of plant secondary metabolites;ko01063//Biosynthesis of alkaloids derived from shikimate pathway;ko00996//Biosynthesis of various alkaloids	Biosynthesis of other secondary metabolites;Chemical structure transformation maps;Global and overview maps	Metabolism
Com_907_pos	1.73841e+08	1.53834e+08	2.25471e+08	1.82179e+08	1.40616e+08	1.41193e+08	1.6008e+08	1.50598e+08	7.64783e+07	1.08103e+08	1.12793e+08	1.11536e+08	5.30392e+07	5.94817e+07	3.6477e+07	4.68094e+07	3.95029e+07	6.1284e+07	1.69522e+08	1.19931e+08	4.94324e+07	0	4.30978e-06	3.0259e-05	0.97186	PPK	--	C16 H28 N4 O4	1.464	341.218	--	--	--	--	--	-	-	-	-
Com_988_pos	2.25786e+08	1.91492e+08	7.31649e+07	1.83058e+08	2.57892e+08	1.96094e+08	2.3113e+08	1.17588e+08	6.70015e+07	4.71563e+08	3.0427e+08	3.12296e+08	2.12234e+08	1.72034e+08	1.69534e+08	1.246e+08	3.02643e+08	1.13125e+08	1.87914e+08	2.50641e+08	1.82362e+08	0	0.443401	0.486489	0.970922	SL 10:0;O/13:0	--	C23 H47 N O5 S	6.029	450.321	--	--	--	--	--	-	-	-	-
Com_414_pos	6.04509e+08	5.2166e+08	5.11924e+08	5.95972e+08	5.9421e+08	5.07882e+08	5.61206e+08	4.71678e+08	5.08849e+08	5.09506e+08	4.94727e+08	4.67812e+08	4.49803e+08	4.59572e+08	4.19687e+08	3.80883e+08	4.25161e+08	4.43008e+08	5.56026e+08	5.02296e+08	4.29686e+08	0	0.000116766	0.000429769	0.970389	Indole	--	C8 H7 N	5.241	118.065	Organoheterocyclic compounds	Heteroaromatic compounds	HASH(0x2ed7dc8)	109-97-7	HMDB0035924	C00463	ko01100//Metabolic pathways;ko01110//Biosynthesis of secondary metabolites;ko00380//Tryptophan metabolism;ko00400//Phenylalanine, tyrosine and tryptophan biosynthesis;ko00402//Benzoxazinoid biosynthesis	Amino acid metabolism;Biosynthesis of other secondary metabolites;Global and overview maps	Metabolism
Com_3831_pos	1.06998e+06	2.64065e+06	2.49134e+06	1.1278e+06	1.27278e+06	1.08569e+06	1.42363e+06	5.65413e+06	1.40116e+07	1.96633e+06	2.58663e+06	4.82416e+06	1.02405e+08	1.02341e+08	1.00453e+08	1.07908e+08	7.3161e+07	6.43408e+07	1.61471e+06	5.07775e+06	9.17682e+07	0	2.92265e-10	2.12337e-08	0.96721	Diphenylcyclopropenone	--	C15 H10 O	2.813	207.08	Benzenoids	Benzene and substituted derivatives	HASH(0x18aa540)	-	HMDB0251457	-	-	-	-
Com_2128_pos	3.86588e+07	4.58609e+07	3.93002e+07	2.64306e+07	3.68954e+07	3.2076e+07	4.41965e+07	4.85695e+07	7.87337e+07	4.40111e+07	5.57916e+07	5.22196e+07	1.21135e+08	1.64038e+08	1.60956e+08	1.49072e+08	1.18929e+08	1.53481e+08	3.6537e+07	5.39203e+07	1.44602e+08	0	2.06749e-09	6.71405e-08	0.966765	Bullatine A	--	C22 H33 N O2	5.593	344.254	--	--	--	--	--	-	-	-	-
Com_12943_pos	6.01522e+06	5.79323e+06	5.8951e+06	5.5441e+06	6.55785e+06	5.36988e+06	5.3274e+06	1.43733e+07	5.30448e+07	5.85711e+06	3.22152e+07	6.92039e+06	1.02541e+08	1.18814e+08	1.55068e+08	1.26941e+08	1.30739e+08	5.37392e+07	5.86256e+06	1.9623e+07	1.1464e+08	0	8.84618e-07	8.2122e-06	0.965353	Zacopride	--	C15 H20 Cl N3 O2	5.237	310.139	Benzenoids	Phenol ethers	Aminophenyl ethers	-	HMDB0259981	-	-	-	-
Com_3048_pos	9.71155e+07	1.01292e+08	1.55945e+08	7.77607e+07	9.27175e+07	1.01106e+08	1.19279e+08	1.22303e+08	8.5538e+07	1.74395e+08	1.22491e+08	1.13263e+08	4.96798e+07	4.76274e+07	4.65435e+07	4.14904e+07	4.73925e+07	5.64545e+07	1.04323e+08	1.22878e+08	4.8198e+07	0	0.000125907	0.000459369	0.964201	Kinetin	--	C10 H9 N5 O	5.13	216.086	Organoheterocyclic compounds	Imidazopyrimidines	Purines and purine derivatives	525-79-1	HMDB0012245	-	-	-	-
Com_2048_pos	8.51226e+07	8.78514e+07	8.11552e+07	1.17001e+08	1.04235e+08	9.74409e+07	1.34454e+08	8.77752e+07	1.03036e+08	5.58719e+07	1.15077e+08	5.89711e+07	1.85279e+08	1.62583e+08	1.87535e+08	1.81231e+08	1.73309e+08	1.78396e+08	9.54676e+07	9.25309e+07	1.78056e+08	0	2.5666e-06	2.01351e-05	0.963584	1-(4-hydroxyphenyl)propane-1,2-diol	--	C9 H12 O3	6.087	151.075	--	--	--	--	--	-	-	-	-
Com_2231_pos	8.84531e+06	8.73463e+06	1.05658e+07	8.19229e+06	1.12022e+07	1.13346e+07	1.44938e+07	1.76701e+07	3.49802e+07	1.11185e+07	1.60498e+07	1.41118e+07	1.07212e+08	1.33136e+08	1.6523e+08	1.22125e+08	6.0523e+07	7.62886e+07	9.81247e+06	1.80707e+07	1.10752e+08	0	1.6614e-06	1.3894e-05	0.95634	3-(propan-2-yl)-octahydropyrrolo[1,2-a]pyrazine-1,4-dione	--	C10 H16 N2 O2	5.521	197.128	--	--	--	--	--	-	-	-	-
Com_1807_pos	4.19894e+07	4.46872e+07	2.63839e+07	3.71674e+07	5.86704e+07	2.74545e+07	7.75411e+07	1.16192e+08	5.52593e+07	5.8399e+07	9.34261e+07	7.97872e+07	7.10364e+07	8.13599e+07	3.00792e+07	7.15435e+07	7.82312e+07	7.82573e+07	3.93921e+07	8.01008e+07	6.84179e+07	0	0.00503764	0.0106421	0.95603	Tryptoline	--	C11 H12 N2	5.399	173.107	Alkaloids and derivatives	Harmala alkaloids	HASH(0x252f230)	-	HMDB0258959	-	-	-	-
Com_1459_pos	1.10539e+08	8.32613e+07	1.32255e+08	3.86912e+07	9.00317e+07	8.56755e+07	3.31037e+07	3.85267e+07	3.64643e+07	6.35088e+07	4.89458e+07	4.40601e+07	4.12699e+07	3.29765e+06	8.08853e+07	2.98626e+07	2.90365e+07	5.16805e+07	9.00755e+07	4.41016e+07	3.93388e+07	0	0.00443303	0.00953358	0.954019	1-(2-furyl)pentane-1,4-dione	--	C9 H10 O3	5.711	189.052	--	--	--	--	--	-	-	-	-
Com_491_pos	1.31444e+08	1.42367e+08	1.49964e+08	5.02746e+08	1.27252e+08	1.6281e+08	2.64183e+08	4.31646e+08	2.1188e+08	1.66635e+08	2.26389e+08	1.90119e+08	1.16428e+08	1.68056e+08	1.7008e+08	7.69198e+08	8.1973e+08	3.47652e+08	2.02764e+08	2.48475e+08	3.98524e+08	0	0.268532	0.317789	0.949829	L-Valine	--	C5 H11 N O2	5.752	118.086	Organic acids and derivatives	Carboxylic acids and derivatives	Amino acids, peptides, and analogues	72-18-4	HMDB0000883	C00183	ko01100//Metabolic pathways;ko01110//Biosynthesis of secondary metabolites;ko01060//Biosynthesis of plant secondary metabolites;ko01230//Biosynthesis of amino acids;ko02010//ABC transporters;ko01063//Biosynthesis of alkaloids derived from shikimate pathway;ko01210//2-Oxocarboxylic acid metabolism;ko00970//Aminoacyl-tRNA biosynthesis;ko00770//Pantothenate and CoA biosynthesis;ko00966//Glucosinolat…	Amino acid metabolism;Biosynthesis of other secondary metabolites;Chemical structure transformation maps;Global and overview maps;Membrane transport;Metabolism of cofactors and vitamins;Metabolism of other amino acids;Translation	Environmental Information Processing;Genetic Information Processing;Metabolism
Com_2553_pos	1.17796e+08	1.34359e+08	8.90092e+07	7.50349e+07	1.47316e+08	5.82864e+06	1.2837e+08	2.06539e+08	2.54659e+08	1.10736e+08	1.3531e+08	1.66441e+08	1.55611e+08	1.85364e+08	4.26188e+08	1.83591e+08	1.32631e+08	2.14642e+08	9.48905e+07	1.67009e+08	2.16338e+08	0	0.0417007	0.0670018	0.946805	2'-Deoxyguanosine	--	C10 H13 N5 O4	2.216	268.104	Nucleosides, nucleotides, and analogues	Purine nucleosides	Purine 2'-deoxyribonucleosides	961-07-9	HMDB0000085	C00330	ko01100//Metabolic pathways;ko02010//ABC transporters;ko00230//Purine metabolism	Global and overview maps;Membrane transport;Nucleotide metabolism	Environmental Information Processing;Metabolism
Com_171_pos	1.06735e+09	1.20671e+09	7.37573e+08	9.21631e+08	1.27363e+09	1.60877e+09	9.80149e+08	9.1306e+08	7.62427e+08	1.74089e+09	1.91443e+09	1.13995e+09	9.80272e+08	1.11785e+09	8.73124e+08	1.23896e+09	1.67463e+09	9.07677e+08	1.13595e+09	1.24182e+09	1.13208e+09	0	0.843099	0.859559	0.942424	9-Oxo-ODE	--	C18 H30 O3	6.393	295.226	Lipids and lipid-like molecules	Fatty Acyls	Lineolic acids and derivatives	-	HMDB0004669	C14766	ko00591//Linoleic acid metabolism	Lipid metabolism	Metabolism
Com_7609_pos	8.81297e+07	9.38731e+07	1.1492e+08	1.1855e+08	9.04374e+07	1.15225e+08	8.01113e+07	8.8407e+07	6.24957e+07	9.13357e+07	5.70159e+07	7.65497e+07	9.9138e+07	1.28411e+08	1.26342e+08	9.23527e+07	1.19199e+08	1.34917e+08	1.03523e+08	7.59859e+07	1.16727e+08	0	0.000977883	0.0027009	0.930503	Anisic aldehyde	--	C8 H8 O2	2.32	137.06	Benzenoids	Benzene and substituted derivatives	Benzoyl derivatives	123-11-5	HMDB0029686	-	-	-	-
Com_722_pos	2.23412e+08	1.81483e+08	8.75657e+07	1.14706e+08	2.07063e+08	2.64313e+08	1.43757e+08	3.86995e+07	5.38142e+07	4.82415e+08	3.8549e+08	1.25197e+08	6.10284e+07	7.25511e+07	6.79674e+07	6.38115e+07	1.54463e+08	4.54002e+07	1.79757e+08	2.04895e+08	7.7537e+07	0	0.163895	0.214798	0.927847	LDGTS 14:1	--	C24 H45 N O6	6.09	444.331	--	--	--	--	--	-	-	-	-
Com_3584_pos	7.48407e+06	3.80902e+06	6.52082e+06	1.79527e+07	5.89891e+06	6.7904e+06	5.36693e+06	1.17285e+07	1.58793e+07	5.17983e+06	7.06568e+06	5.84838e+06	6.90666e+07	7.84063e+07	1.13578e+08	9.51414e+07	9.72653e+07	6.67653e+07	8.07599e+06	8.51144e+06	8.67038e+07	0	2.6337e-09	8.00166e-08	0.922787	Securinine	--	C13 H15 N O2	1.452	218.113	--	--	--	--	--	-	-	-	-
Com_3231_pos	1.54347e+08	1.9843e+08	1.79348e+08	1.77669e+08	1.19131e+08	1.56765e+08	1.20506e+08	1.71013e+08	2.1289e+08	1.33356e+08	1.47881e+08	1.85953e+08	2.444e+08	2.30201e+08	2.36762e+08	2.92074e+08	2.40121e+08	2.4802e+08	1.64282e+08	1.61933e+08	2.48596e+08	0	0.000104304	0.000389917	0.921246	N6-Acetyl-L-lysine	--	C8 H16 N2 O3	1.867	189.123	Organic acids and derivatives	Carboxylic acids and derivatives	Amino acids, peptides, and analogues	692-04-6	HMDB0000206	C02727	ko01100//Metabolic pathways;ko00310//Lysine degradation	Amino acid metabolism;Global and overview maps	Metabolism
Com_1075_pos	2.21488e+07	5.53473e+06	3.82409e+07	1.6709e+07	4.45747e+06	2.09261e+07	5.06783e+07	8.60326e+07	1.05435e+08	3.13759e+07	5.17012e+07	6.73606e+07	2.47322e+07	4.27956e+07	4.44762e+07	3.45347e+07	1.34127e+08	1.35042e+07	1.80028e+07	6.54305e+07	4.90284e+07	0	0.0461665	0.0729152	0.921125	Evodiamine	--	C19 H17 N3 O	4.821	304.15	Organoheterocyclic compounds	Indoles and derivatives	Pyridoindoles	-	HMDB0252138	-	-	-	-
Com_2247_pos	1.1023e+07	8.92887e+06	1.36233e+07	5.86674e+06	1.12127e+07	1.13403e+07	3.6047e+07	2.8123e+07	9.24365e+07	3.08473e+07	2.19768e+07	4.83368e+07	1.27007e+07	1.32096e+07	3.05885e+07	1.90131e+07	2.76448e+07	1.55212e+07	1.03325e+07	4.29612e+07	1.97796e+07	0	0.00736297	0.0147282	0.919069	Acetaminophen glucuronide	--	C14 H17 N O8	1.447	328.105	Organic oxygen compounds	Organooxygen compounds	Carbohydrates and carbohydrate conjugates	16110-10-4	HMDB0010316	-	-	-	-
Com_1751_pos	5.97534e+07	1.21281e+08	3.86484e+07	3.54184e+07	5.68728e+07	5.65925e+07	1.53761e+08	6.44867e+07	6.97535e+07	6.7171e+07	8.8607e+07	1.48956e+08	3.75878e+07	4.6268e+07	5.34099e+07	7.6779e+07	6.64353e+07	3.17024e+07	6.14278e+07	9.87892e+07	5.20304e+07	0	0.0500931	0.078376	0.919057	5-trans prostaglandin F2β	--	C20 H34 O5	6.721	377.229	--	--	--	--	--	-	-	-	-
Com_9163_pos	2.69321e+07	2.03997e+07	1.49617e+07	1.89255e+07	2.40796e+07	2.15506e+07	3.47349e+07	3.68217e+07	1.53448e+08	7.6922e+06	1.11101e+08	4.96038e+07	1.11739e+08	1.43174e+08	1.36204e+08	1.6099e+08	1.59627e+08	1.22426e+08	2.11416e+07	6.55669e+07	1.39027e+08	0	8.84976e-05	0.000341523	0.918957	UR-144 N-(2-hydroxypentyl) metabolite	--	C21 H29 N O2	5.536	328.227	--	--	--	--	--	-	-	-	-
Com_994_pos	1.09467e+07	2.20692e+07	2.09532e+07	4.81173e+06	2.00803e+07	9.19684e+06	6.05389e+07	7.65242e+07	4.16107e+07	4.31463e+07	6.2757e+07	3.78059e+07	5.23991e+07	6.29066e+07	5.52678e+07	5.09407e+07	6.46556e+07	6.19982e+07	1.46763e+07	5.37305e+07	5.8028e+07	0	3.77308e-06	2.7387e-05	0.918876	--	Methylmalonate	C4 H6 O4	2.733	141.016	Organic acids and derivatives	Carboxylic acids and derivatives	Dicarboxylic acids and derivatives	516-05-2	HMDB0000202	C02170	ko01100//Metabolic pathways;ko00240//Pyrimidine metabolism;ko00640//Propanoate metabolism;ko00280//Valine, leucine and isoleucine degradation	Amino acid metabolism;Carbohydrate metabolism;Global and overview maps;Nucleotide metabolism	Metabolism
Com_356_pos	2.08045e+07	1.94738e+07	1.40528e+07	5.33053e+07	2.56953e+07	1.25517e+08	2.7333e+07	2.63236e+07	3.9055e+07	4.01574e+07	3.98996e+07	3.0648e+07	1.3032e+08	1.09259e+08	1.2273e+08	1.09055e+08	1.09704e+08	1.00627e+08	4.31415e+07	3.39028e+07	1.13616e+08	0	0.000127739	0.000465039	0.917939	Indole-3-acetic acid	--	C10 H9 N O2	5.757	176.07	Organoheterocyclic compounds	Indoles and derivatives	Indolyl carboxylic acids and derivatives	-	HMDB0302181	C00954	ko01100//Metabolic pathways;ko01070//Biosynthesis of plant hormones;ko00380//Tryptophan metabolism;ko04075//Plant hormone signal transduction	Amino acid metabolism;Chemical structure transformation maps;Global and overview maps;Signal transduction	Environmental Information Processing;Metabolism
Com_4501_pos	6.3127e+06	5.52635e+06	8.55173e+06	5.03817e+06	8.18803e+06	4.3449e+06	2.29418e+07	3.42405e+07	2.57902e+07	2.57433e+07	3.5895e+07	2.84482e+07	4.00345e+06	3.42656e+06	7.84542e+06	4.47265e+06	5.81012e+06	6.41752e+06	6.32698e+06	2.88432e+07	5.32929e+06	0	2.33286e-09	7.21921e-08	0.916306	Malvidin	--	C17 H14 O7	5.582	331.081	--	--	--	--	--	-	-	-	-
Com_900_pos	1.64433e+08	1.41397e+08	2.10871e+08	2.0503e+08	1.97592e+08	1.49373e+08	1.30694e+08	1.80981e+08	8.96569e+07	1.18115e+08	1.5686e+08	1.03851e+08	8.0761e+07	8.53761e+07	6.58444e+07	6.68497e+07	6.72827e+07	9.36929e+07	1.78116e+08	1.30026e+08	7.66345e+07	0	4.3765e-05	0.000195538	0.913081	3-Methylcrotonylglycine	--	C7 H11 N O3	5.058	158.081	Organic acids and derivatives	Carboxylic acids and derivatives	Amino acids, peptides, and analogues	33008-07-0	HMDB0000459	-	-	-	-
Com_1371_pos	1.29824e+08	1.67766e+08	1.72734e+08	3.84507e+07	1.61744e+08	1.12687e+08	1.27283e+08	2.17612e+08	1.74251e+08	1.03494e+08	1.48667e+08	1.43274e+08	1.13239e+08	1.01608e+08	1.49967e+08	4.28072e+06	3.58538e+07	1.06857e+08	1.30534e+08	1.5243e+08	8.53008e+07	0	0.0818031	0.120117	0.909354	4,7,8-trimethoxyfuro[2,3-b]quinoline	--	C14 H13 N O4	5.736	260.089	--	--	--	--	--	-	-	-	-
Com_1940_pos	4.60806e+07	5.91162e+07	6.82224e+07	4.63422e+07	6.40803e+07	4.63082e+07	5.30956e+07	1.11719e+08	5.26586e+07	8.22949e+07	7.90062e+07	7.05911e+07	2.14392e+07	2.18599e+07	2.25819e+07	2.00457e+07	2.19484e+07	2.261e+07	5.5025e+07	7.48943e+07	2.17475e+07	0	3.29798e-05	0.000154825	0.906561	N-Acetylphenylalanine	--	C11 H13 N O3	5.042	208.1	Organic acids and derivatives	Carboxylic acids and derivatives	Amino acids, peptides, and analogues	-	HMDB0255056	-	-	-	-
Com_2007_pos	4.60806e+07	5.91162e+07	6.82224e+07	4.63422e+07	6.40803e+07	4.63082e+07	5.30956e+07	1.11719e+08	5.26586e+07	8.22949e+07	7.90062e+07	7.05911e+07	2.14392e+07	2.18599e+07	2.25819e+07	2.00457e+07	2.19484e+07	2.261e+07	5.5025e+07	7.48943e+07	2.17475e+07	0	3.29798e-05	0.000154825	0.906561	7-Methoxy-4-methylcoumarin	--	C11 H10 O3	5.043	208.1	--	--	--	--	--	-	-	-	-
Com_4165_pos	1.76579e+08	1.76577e+08	1.94351e+08	1.45034e+08	2.8635e+08	2.2086e+08	2.27047e+08	2.65344e+08	2.39134e+08	2.52075e+08	2.72376e+08	2.55379e+08	1.90692e+08	2.43028e+08	2.33839e+08	2.39011e+08	2.77755e+08	3.04359e+08	1.99958e+08	2.51893e+08	2.48114e+08	0	0.0536272	0.0832044	0.905282	Dimethyl malonic acid	--	C5 H8 O4	5.978	115.039	Organic acids and derivatives	Carboxylic acids and derivatives	Dicarboxylic acids and derivatives	-	HMDB0251386	-	-	-	-
Com_2492_pos	5.14402e+07	5.5659e+07	3.52795e+07	2.68316e+07	5.83445e+07	1.12423e+08	7.58054e+07	4.39184e+07	9.62743e+07	1.81048e+08	1.095e+08	1.06503e+08	5.42847e+07	6.40535e+07	7.80506e+07	8.56275e+07	1.14945e+08	5.55659e+07	5.6663e+07	1.02175e+08	7.54212e+07	0	0.100889	0.142749	0.902586	Sedanolide	--	C12 H18 O2	7.044	195.138	Organoheterocyclic compounds	Isobenzofurans	HASH(0x219f0d8)	-	HMDB0302242	-	-	-	-
Com_1004_pos	5.39748e+07	2.49683e+07	2.96577e+07	1.33811e+07	2.243e+07	2.96253e+07	2.17362e+06	4.6186e+06	3.64317e+07	9.41397e+07	3.0388e+06	4.43946e+07	8.31776e+07	1.53939e+08	2.2536e+08	1.01534e+08	1.02464e+08	7.2172e+07	2.90062e+07	3.07995e+07	1.23108e+08	0	0.00119404	0.00318221	0.897006	N-benzyl-3-nitropyridin-2-amine	--	C12 H11 N3 O2	4.936	230.092	--	--	--	--	--	-	-	-	-
Com_5004_pos	6.60132e+07	5.10669e+07	8.78307e+07	9.70943e+07	1.47101e+08	1.18598e+08	1.1598e+08	5.09279e+07	1.21449e+08	9.75433e+07	1.49372e+08	4.31218e+07	2.10387e+08	1.65369e+08	2.37768e+08	1.35276e+08	2.05289e+08	1.65801e+08	9.46174e+07	9.63991e+07	1.86648e+08	0	0.000977408	0.0027009	0.892002	Guvacoline	--	C7 H11 N O2	1.475	142.086	--	--	--	--	--	-	-	-	-
Com_7882_pos	2.57554e+07	3.65789e+07	5.24623e+07	4.15985e+07	3.87376e+07	3.3725e+07	634121	1.21892e+06	1.07044e+06	513715	359382	1.95613e+07	376893	558796	4.03464e+06	421228	508564	436008	3.81429e+07	3.89298e+06	1.05602e+06	0	1.25686e-07	1.72148e-06	0.891407	--	Spermidine	C7 H19 N3	1.078	146.165	Organic nitrogen compounds	Organonitrogen compounds	Amines	124-20-9	HMDB0001257	C00315	ko01100//Metabolic pathways;ko02010//ABC transporters;ko00330//Arginine and proline metabolism;ko00940//Phenylpropanoid biosynthesis;ko00410//beta-Alanine metabolism;ko00480//Glutathione metabolism	Amino acid metabolism;Biosynthesis of other secondary metabolites;Global and overview maps;Membrane transport;Metabolism of other amino acids	Environmental Information Processing;Metabolism
Com_4444_pos	1.62562e+07	1.45863e+07	3.89232e+07	1.77016e+07	1.82842e+07	1.67804e+07	3.03577e+07	3.52527e+07	1.4365e+07	2.8051e+07	2.50486e+07	1.83439e+07	8.79072e+07	8.86185e+07	1.21897e+08	9.95287e+07	1.15697e+08	8.67194e+07	2.0422e+07	2.52365e+07	1.00061e+08	0	3.1311e-09	8.50428e-08	0.890823	(6E)-7-(2H-1,3-benzodioxol-5-yl)-1-(piperidin-1-yl)hept-6-en-1-one	--	C19 H25 N O3	5.184	316.186	--	--	--	--	--	-	-	-	-
Com_2610_pos	7.23516e+07	6.74485e+07	8.03441e+07	6.24599e+07	7.72475e+07	4.04266e+07	3.21039e+07	3.99367e+07	2.96117e+07	4.21153e+07	4.00161e+07	3.61101e+07	5.88464e+07	7.13269e+07	4.3859e+07	3.76947e+07	5.5774e+07	4.52779e+07	6.6713e+07	3.6649e+07	5.21298e+07	0	0.00132619	0.00345648	0.886838	3,3-bis(methylthio)-1-(1,3-thiazol-2-yl)prop-2-en-1-one	--	C8 H9 N O S3	1.373	231.988	--	--	--	--	--	-	-	-	-
Com_8303_pos	4.05792e+07	3.90502e+07	4.24262e+07	4.64322e+07	3.44457e+07	3.3663e+07	1.67628e+07	1.94367e+07	2.02981e+07	1.10823e+07	1.44609e+07	1.68669e+07	4.12574e+07	7.39297e+07	9.08906e+07	4.94796e+07	3.44606e+07	5.15937e+07	3.94328e+07	1.64846e+07	5.69353e+07	0	0.000254459	0.000848403	0.884569	L-Kawain	--	C14 H14 O3	2.728	231.097	--	--	--	--	--	-	-	-	-
Com_1014_pos	9.61303e+07	7.01276e+07	4.39373e+07	4.16742e+07	8.39128e+07	5.9825e+07	7.37235e+07	1.55083e+08	1.31738e+08	4.00777e+07	8.26368e+07	7.86233e+07	1.7158e+08	1.31242e+08	1.70508e+08	2.56953e+08	1.6327e+08	1.74678e+08	6.59345e+07	9.3647e+07	1.78039e+08	0	0.000232517	0.000784922	0.883604	Troxipide	--	C15 H22 N2 O4	5.309	295.165	--	--	--	--	--	-	-	-	-
Com_5745_pos	7.99049e+07	8.40271e+07	1.17711e+08	1.02061e+08	1.15083e+08	1.47704e+08	9.67344e+07	8.9138e+07	1.05211e+08	1.22991e+08	6.51341e+07	1.31163e+08	2.04503e+07	1.83474e+07	3.7952e+07	2.35765e+07	2.54556e+07	2.623e+07	1.07748e+08	1.01729e+08	2.53353e+07	0	5.08634e-06	3.42713e-05	0.883426	1-Phenyl-3-methyl-5-pyrazolone	--	C10 H10 N2 O	4.303	175.086	Organoheterocyclic compounds	Azolines	Pyrazolines	-	HMDB0251697	-	-	-	-
Com_1020_pos	2.00642e+07	2.43177e+07	2.34642e+07	1.38024e+07	2.4672e+07	2.57922e+07	5.45699e+07	6.59785e+07	6.46439e+07	6.3673e+07	5.69184e+07	6.93719e+07	6.29601e+07	5.78117e+07	5.73059e+07	8.78457e+07	8.17207e+07	1.08912e+08	2.20188e+07	6.25259e+07	7.60927e+07	0	5.60094e-06	3.67026e-05	0.88179	--	8-Aminooctanoic acid	C8 H17 N O2	5.446	160.133	Lipids and lipid-like molecules	Fatty Acyls	Fatty acids and conjugates	-	HMDB0247418	-	-	-	-
Com_3849_pos	5.65781e+07	6.01739e+07	7.43526e+07	9.48798e+07	5.37432e+07	6.26786e+07	4.76395e+07	3.14969e+07	2.54647e+07	2.78516e+07	2.53008e+07	3.02489e+07	2.57624e+07	3.09989e+07	3.19228e+07	3.69889e+07	3.32702e+07	2.43579e+07	6.70677e+07	3.13337e+07	3.05502e+07	0	2.20152e-05	0.000110142	0.873222	ethyl 2-cyano-3-(3-thienyl)acrylate	--	C10 H9 N O2 S	5.384	225.073	--	--	--	--	--	-	-	-	-
Com_2814_pos	8.57419e+07	8.02637e+07	8.36929e+07	8.12666e+07	9.11645e+07	9.27419e+07	6.02276e+07	4.31506e+07	4.53892e+07	5.07471e+07	6.39006e+07	4.47152e+07	4.10701e+07	4.94982e+07	4.14322e+07	5.67824e+07	4.09851e+07	4.88036e+07	8.58119e+07	5.1355e+07	4.64286e+07	0	9.33336e-08	1.35618e-06	0.871825	2,4-Dimethylbenzaldehyde	--	C9 H10 O	6.009	135.08	Benzenoids	Benzene and substituted derivatives	Benzoyl derivatives	15764-16-6	HMDB0032142	-	-	-	-
Com_4436_pos	3.47541e+07	3.05533e+07	4.8681e+07	3.45453e+07	2.89744e+07	4.44173e+07	1.24495e+07	8.28855e+06	6.93625e+06	6.34549e+06	1.11362e+07	7.02787e+06	1.28207e+07	1.71984e+07	1.40219e+07	1.26567e+07	1.16148e+07	1.67514e+07	3.69876e+07	8.69731e+06	1.41773e+07	0	1.20276e-07	1.67484e-06	0.870144	β-Lapachone	--	C15 H14 O3	6.062	243.099	--	--	--	--	--	-	-	-	-
Com_3266_pos	1.15066e+08	1.20799e+08	1.02113e+08	1.06615e+08	1.05495e+08	1.2568e+08	1.37438e+08	1.28086e+08	1.2582e+08	1.06547e+08	1.50617e+08	1.04534e+08	5.01296e+07	5.48817e+07	5.94722e+07	7.25677e+07	6.15703e+07	9.33727e+07	1.12628e+08	1.25507e+08	6.53324e+07	0	8.95747e-06	5.50292e-05	0.869927	3-Acetyl-2,5-dimethylfuran	--	C8 H10 O2	6.143	277.141	Organic oxygen compounds	Organooxygen compounds	Carbonyl compounds	10599-70-9	HMDB0029563	-	-	-	-
Com_12694_pos	1.03388e+08	1.041e+08	1.38462e+08	8.6923e+07	9.1735e+07	1.02844e+08	9.97233e+07	6.24746e+07	5.83102e+07	4.01623e+07	8.31004e+07	8.3197e+07	9.86097e+07	9.2708e+07	6.44486e+07	9.35862e+07	9.51366e+07	1.26368e+08	1.04575e+08	7.11613e+07	9.51428e+07	0	0.0285694	0.0478351	0.86829	alprazolam-d5	--	C17 H8 [2]H5 Cl N4	3.273	314.123	--	--	--	--	--	-	-	-	-
Com_1493_pos	1.29882e+08	2.83414e+08	1.34101e+08	1.86408e+08	2.0679e+08	9.96195e+07	1.15896e+08	7.49094e+07	1.87728e+08	1.60165e+08	1.34386e+08	1.6341e+08	6.24726e+07	5.6664e+07	1.21087e+08	6.97495e+07	7.36361e+07	3.08301e+07	1.73369e+08	1.39416e+08	6.90731e+07	0	0.00601145	0.0122651	0.865846	Estriol	--	C18 H24 O3	6.296	289.179	Lipids and lipid-like molecules	Steroids and steroid derivatives	Estrane steroids	547-81-9	HMDB0000347	C05141	ko01100//Metabolic pathways;ko07226//Progesterone, androgen and estrogen receptor agonists/antagonists	Global and overview maps;Target-based classification: Nuclear receptors	Drug Development;Metabolism
Com_11406_pos	5.03066e+07	3.13734e+07	4.02836e+07	4.04697e+07	3.845e+07	3.40575e+07	7.39148e+06	7.09241e+06	8.07437e+06	9.25894e+06	8.04963e+06	8.15973e+06	6.94446e+06	6.7441e+06	6.2405e+06	6.47136e+06	6.18036e+06	7.48593e+06	3.91568e+07	8.00443e+06	6.67778e+06	0	2.06271e-10	1.64133e-08	0.864728	2,5-dichloro-N-(4-piperidinophenyl)-3-thiophenesulfonamide	--	C15 H16 Cl2 N2 O2 S2	2.747	196.013	--	--	--	--	--	-	-	-	-
Com_3795_pos	7.06769e+07	5.93084e+07	5.86512e+07	3.99949e+07	1.17421e+08	7.21208e+07	8.48036e+07	1.14519e+08	1.60433e+08	1.10019e+08	1.02742e+08	1.1267e+08	1.22434e+08	1.35952e+08	1.32141e+08	1.33821e+08	1.57827e+08	1.35401e+08	6.96956e+07	1.14198e+08	1.36263e+08	0	0.00033309	0.00106832	0.862936	cis,cis-Muconic acid	--	C6 H6 O4	5.252	143.034	Lipids and lipid-like molecules	Fatty Acyls	Fatty acids and conjugates	1119-72-8	HMDB0006331	C02480	ko01100//Metabolic pathways;ko01120//Microbial metabolism in diverse environments	Global and overview maps	Metabolism
Com_2312_pos	5.16704e+07	5.82172e+07	6.44917e+07	5.59136e+07	5.52162e+07	6.76133e+07	7.81148e+07	8.68363e+07	1.07563e+08	5.40669e+07	7.73003e+07	8.18203e+07	2.85864e+07	2.86973e+07	5.12602e+07	5.80552e+07	4.25493e+07	5.44246e+07	5.88537e+07	8.09503e+07	4.39288e+07	0	0.000644583	0.00191314	0.858675	Valerophenone	--	C11 H14 O	6.373	163.111	--	--	--	--	--	-	-	-	-
Com_1163_pos	1.64609e+08	1.60233e+08	2.18667e+08	2.14254e+08	2.38996e+08	1.62581e+08	1.78992e+08	1.71353e+08	1.63782e+08	1.6163e+08	1.72413e+08	1.67056e+08	1.01475e+08	9.12701e+07	8.2661e+07	8.07119e+07	1.07807e+08	1.14153e+08	1.93223e+08	1.69204e+08	9.63463e+07	0	3.90078e-06	2.78731e-05	0.858651	Shikonin	--	C16 H16 O5	5.688	271.096	--	--	--	--	--	C17412	ko01110//Biosynthesis of secondary metabolites;ko00130//Ubiquinone and other terpenoid-quinone biosynthesis	Global and overview maps;Metabolism of cofactors and vitamins	Metabolism
Com_5807_pos	1.21848e+07	3.61369e+07	3.58919e+07	1.51583e+07	3.30863e+07	2.93727e+07	3.87841e+07	4.30618e+07	6.39607e+07	5.5189e+07	3.72887e+07	6.13033e+07	1.25275e+07	2.40162e+07	2.61408e+07	2.47723e+07	1.77555e+07	3.19729e+07	2.69718e+07	4.99313e+07	2.28642e+07	0	0.000545517	0.00165437	0.857634	Lipoamide	--	C8 H15 N O S2	1.569	206.066	Organoheterocyclic compounds	Dithiolanes	Lipoamides	940-69-2	HMDB0000962	-	-	-	-
Com_2263_pos	3.38111e+06	3.02404e+06	3.38225e+06	3.61459e+06	3.57414e+06	3.12483e+06	3.2981e+06	3.69056e+06	9.01359e+06	2.86508e+06	3.77202e+06	2.92212e+06	9.83538e+07	1.10447e+08	1.38588e+08	5.03325e+07	1.69681e+07	6.81725e+07	3.35016e+06	4.26024e+06	8.0477e+07	0	9.87355e-05	0.00037497	0.851047	1-(piperidinomethyl)-2-naphthol	--	C16 H19 N O	5.103	242.15	--	--	--	--	--	-	-	-	-
Com_2274_pos	1.22544e+07	5.51524e+07	4.316e+07	6.32527e+06	4.96747e+07	5.05833e+07	5.0681e+07	6.48939e+07	1.0349e+08	3.51177e+07	3.99104e+07	5.25539e+07	1.15252e+07	9.52456e+06	3.31851e+07	2.3722e+07	2.61165e+07	1.79988e+07	3.61917e+07	5.77744e+07	2.03454e+07	0	0.0156869	0.0285543	0.849338	1-[(3,5-dimethylisoxazol-4-yl)sulfonyl]piperidine	--	C10 H16 N2 O3 S	2.339	245.095	--	--	--	--	--	-	-	-	-
Com_1413_pos	1.26264e+08	1.06054e+08	1.31018e+08	8.20509e+07	1.19837e+08	9.40324e+07	1.65267e+08	2.08138e+08	1.59688e+08	1.21418e+08	1.3645e+08	1.24084e+08	1.53925e+08	1.5786e+08	9.9378e+07	1.4249e+08	1.22959e+08	1.8257e+08	1.09876e+08	1.52507e+08	1.43197e+08	0	0.0414879	0.0667883	0.848515	2-Aminoadipic acid	--	C6 H11 N O4	1.465	162.076	Organic acids and derivatives	Carboxylic acids and derivatives	Amino acids, peptides, and analogues	-	HMDB0302754	C00956	ko01100//Metabolic pathways;ko01110//Biosynthesis of secondary metabolites;ko01230//Biosynthesis of amino acids;ko01210//2-Oxocarboxylic acid metabolism;ko00310//Lysine degradation;ko00300//Lysine biosynthesis;ko00311//Penicillin and cephalosporin biosynthesis	Amino acid metabolism;Biosynthesis of other secondary metabolites;Global and overview maps	Metabolism
Com_1507_pos	1.00199e+07	1.23151e+07	8.46539e+07	2.02625e+07	1.19911e+07	4.77246e+07	1.38382e+07	1.29931e+07	1.08048e+07	2.24077e+07	1.18656e+07	1.32285e+07	6.65674e+07	6.00602e+07	1.35611e+08	5.54838e+07	6.29e+07	6.93304e+07	3.11612e+07	1.41897e+07	7.49922e+07	0	0.00189372	0.00461285	0.848416	6-cyclohex-3-enyl-5-nitropiperidin-2-one	--	C11 H16 N2 O3	5.305	225.123	--	--	--	--	--	-	-	-	-
Com_1755_pos	1.45049e+08	1.22454e+08	1.20886e+08	1.43611e+08	1.46977e+08	1.17726e+08	2.08962e+08	1.79238e+08	1.24162e+08	1.39643e+08	1.73675e+08	1.19969e+08	1.21833e+08	1.23275e+08	1.14501e+08	1.03617e+08	1.18221e+08	1.25085e+08	1.32784e+08	1.57608e+08	1.17755e+08	0	0.0233728	0.0401811	0.847999	Quinoline	--	C9 H7 N	5.24	130.065	Organoheterocyclic compounds	Quinolines and derivatives	HASH(0x16aacb0)	91-22-5	HMDB0033731	-	-	-	-
Com_1419_pos	9.0235e+07	1.1485e+08	1.4723e+08	6.02749e+07	9.37675e+07	9.09285e+07	1.16874e+08	1.00852e+08	1.07034e+08	1.38794e+08	1.2648e+08	1.30861e+08	7.73661e+07	6.76872e+07	8.41152e+07	2.28876e+07	7.08559e+07	7.89281e+07	9.95476e+07	1.20149e+08	6.69734e+07	0	0.00376242	0.00828328	0.845495	Vicine	--	C10 H16 N4 O7	5.581	305.113	Organic oxygen compounds	Organooxygen compounds	Carbohydrates and carbohydrate conjugates	152-93-2	HMDB0034073	-	-	-	-
Com_2513_pos	3.22819e+06	2.97966e+06	2.57061e+06	3.27747e+06	3.81698e+06	3.04646e+06	3.32367e+06	3.40606e+06	3.16703e+06	2.91707e+06	3.40292e+06	3.63353e+06	4.4742e+07	1.25415e+08	5.02472e+07	7.20237e+07	3.86363e+07	1.09137e+08	3.15323e+06	3.30838e+06	7.33669e+07	0	3.03292e-05	0.000145215	0.841601	Ranolazine	--	C24 H33 N3 O4	5.303	428.25	Benzenoids	Phenol ethers	Anisoles	142387-99-3	HMDB0014388	-	-	-	-
Com_1782_pos	1.84431e+08	3.78891e+06	762375	1.06399e+07	7.16826e+06	1.67988e+08	2.06092e+07	4.67019e+06	118880	2.08128e+06	5.02217e+06	141560	2.87808e+06	7.74818e+06	4.53953e+06	1.5776e+06	3.11113e+06	3.81582e+06	6.2463e+07	5.44054e+06	3.94506e+06	0	0.111583	0.154462	0.839416	Docosatrienoic acid	--	C22 H38 O2	9.843	335.294	Lipids and lipid-like molecules	Fatty Acyls	Fatty acids and conjugates	28845-86-5	HMDB0002823	-	-	-	-
Com_4072_pos	9.42718e+06	4.8298e+06	2.00226e+07	1.35143e+07	7.7869e+06	4.48323e+06	2.28672e+07	3.14506e+07	2.84099e+07	3.64257e+07	8.66367e+07	9.87687e+06	2.70826e+06	2.17533e+06	1.32033e+07	5.23497e+06	6.36283e+06	7.09505e+06	1.00107e+07	3.59445e+07	6.12995e+06	0	0.010307	0.019888	0.837587	Methacycline	--	C22 H22 N2 O8	6.295	465.117	Phenylpropanoids and polyketides	Tetracyclines	HASH(0x1fcd9d0)	914-00-1	HMDB0015066	-	-	-	-
Com_4269_pos	5.3048e+06	1.18217e+07	7.46078e+06	2.75436e+06	9.16857e+06	7.31697e+06	1.98292e+07	3.62824e+07	5.06356e+07	3.03017e+07	3.90358e+07	3.29651e+07	3.13955e+07	1.60119e+07	2.771e+07	3.04038e+07	3.39532e+07	2.61627e+07	7.30453e+06	3.48416e+07	2.76062e+07	0	2.14791e-05	0.000108107	0.837059	Mazindol-d4	--	C16 H9 [2]H4 Cl N2 O	5.885	289.104	--	--	--	--	--	-	-	-	-
Com_18042_pos	1.36731e+07	1.98983e+07	9.58321e+06	5.10477e+06	1.74879e+07	8.17759e+06	3.58616e+07	3.99734e+07	2.82962e+07	3.71466e+07	3.23021e+07	4.31477e+07	2.95706e+07	2.81958e+07	1.86871e+07	2.29754e+07	2.43579e+07	2.96935e+07	1.23208e+07	3.61213e+07	2.55801e+07	0	3.83457e-06	2.76188e-05	0.835955	3-n-Butylphathlide	--	C12 H14 O2	3.789	191.11	--	--	--	--	--	-	-	-	-
Com_2624_pos	2.53092e+07	2.59311e+07	3.10349e+07	3.94619e+07	2.77285e+07	3.50812e+07	2.49536e+07	2.5752e+07	2.45897e+07	1.87301e+07	2.39781e+07	2.25245e+07	7.68504e+07	8.53153e+07	6.66604e+07	7.20856e+07	7.63752e+07	9.50017e+07	3.07578e+07	2.34213e+07	7.87147e+07	0	7.23049e-10	3.35615e-08	0.835865	DL-Carnitine	--	C7 H15 N O3	1.46	162.112	Organic nitrogen compounds	Organonitrogen compounds	Quaternary ammonium salts	541-15-1	HMDB0000062	-	-	-	-
Com_2288_pos	9.8356e+07	7.67769e+07	2.82343e+07	1.28295e+08	9.13412e+07	2.50977e+08	4.80988e+07	1.25193e+07	3.23415e+07	9.49578e+07	7.75044e+07	7.21901e+07	2.47846e+07	3.03556e+07	2.90133e+07	3.68681e+07	6.05075e+07	3.7226e+07	1.1233e+08	5.62686e+07	3.64592e+07	0	0.0380317	0.0616402	0.835306	3-Methoxy prostaglandin F1α	--	C21 H38 O6	6.873	409.256	--	--	--	--	--	-	-	-	-
Com_1428_pos	4.58022e+08	6.99073e+08	7.33707e+08	1.78771e+08	6.49003e+08	4.6752e+08	5.80333e+08	8.70318e+08	3.38606e+08	2.92296e+08	4.91666e+08	6.02849e+08	5.90676e+08	5.57259e+08	5.19974e+08	5.21903e+08	4.13445e+08	7.99742e+08	5.31016e+08	5.29345e+08	5.67167e+08	0	0.924045	0.932979	0.833287	INK	--	C16 H31 N5 O5	4.143	189.123	--	--	--	--	--	-	-	-	-
Com_2366_pos	1.36512e+06	1.40033e+06	1.93485e+06	1.35756e+06	1.5316e+06	1.2895e+06	1.2928e+06	2.33393e+06	3.96986e+06	1.928e+06	1.65159e+06	1.62374e+06	7.42729e+07	7.39833e+07	8.77636e+07	7.56079e+07	6.39096e+07	2.85397e+07	1.47982e+06	2.13332e+06	6.73462e+07	0	5.99259e-08	9.18681e-07	0.832523	Praeruptorin C	--	C24 H28 O7	4.95	446.224	--	--	--	--	--	-	-	-	-
Com_6369_pos	1.15461e+08	6.82946e+07	7.23746e+07	7.21772e+07	1.96408e+08	1.28161e+08	6.90423e+07	1.11284e+08	8.40591e+07	1.49786e+08	7.28766e+07	8.85538e+07	1.2965e+08	1.70649e+08	1.39119e+08	1.57512e+08	2.12494e+08	1.85917e+08	1.08813e+08	9.59337e+07	1.6589e+08	0	0.0139795	0.0258978	0.829345	Kojic acid	--	C6 H6 O4	0.693	143.034	Organoheterocyclic compounds	Pyrans	Pyranones and derivatives	-	HMDB0258034	-	-	-	-
Com_2835_pos	1.02457e+08	9.27684e+07	9.30089e+07	1.1932e+08	1.20713e+08	1.02863e+08	9.97429e+07	6.5884e+07	5.83442e+07	7.20949e+07	9.57063e+07	6.4341e+07	8.69839e+07	9.3914e+07	7.39561e+07	1.08398e+08	9.13955e+07	1.34377e+08	1.05188e+08	7.60189e+07	9.81708e+07	0	0.0264547	0.044788	0.828378	Xanthurenic acid	--	C10 H7 N O4	5.326	206.045	Organoheterocyclic compounds	Quinolines and derivatives	Quinoline carboxylic acids	59-00-7	HMDB0000881	C02470	ko00380//Tryptophan metabolism	Amino acid metabolism	Metabolism
Com_1948_pos	1.34419e+08	1.16716e+08	1.93271e+08	2.63901e+08	1.78721e+08	1.06634e+08	1.45883e+08	2.50963e+08	5.53005e+07	1.10612e+08	6.81338e+07	4.82499e+07	6.26017e+07	7.4917e+07	6.41297e+07	5.04327e+07	3.35597e+07	7.3363e+07	1.6561e+08	1.13191e+08	5.9834e+07	0	0.0191245	0.0338887	0.825768	Hecogenin	--	C27 H42 O4	8.698	431.315	Phenylpropanoids and polyketides	Flavonoids	Flavonoid glycosides	115921-09-0	HMDB0038824	C08902	ko01060//Biosynthesis of plant secondary metabolites	Chemical structure transformation maps	Metabolism
Com_2524_pos	2.08056e+06	1.90595e+06	2.02422e+06	2.35553e+06	2.27408e+06	1.93207e+06	2.0239e+06	2.39133e+06	1.85409e+06	1.72468e+06	2.3621e+06	1.87695e+06	6.05865e+07	7.95281e+07	8.36145e+07	6.0174e+07	5.41007e+07	4.48583e+07	2.0954e+06	2.03884e+06	6.38103e+07	0	1.80105e-09	6.21628e-08	0.823631	7-O-Ethylmorroniside	--	C19 H30 O11	5.132	452.213	--	--	--	--	--	-	-	-	-
Com_1023_pos	7.82175e+07	4.96797e+07	6.84472e+07	1.58853e+08	9.15125e+07	1.91513e+08	1.44696e+08	7.98309e+07	2.46961e+07	6.08152e+07	4.77373e+07	2.60348e+07	9.50539e+06	8.35323e+06	5.54e+06	5.95896e+06	8.43973e+06	6.00608e+06	1.0637e+08	6.39684e+07	7.30056e+06	0	0.00317431	0.00718737	0.818024	Indol-3-acetic acid	--	C10 H9 N O2	4.984	193.097	--	--	--	--	--	-	-	-	-
Com_4608_pos	3.1829e+07	3.51875e+07	2.31441e+07	6.30659e+06	2.63744e+07	2.48799e+07	4.65983e+07	3.43915e+07	4.16232e+07	6.92065e+07	4.32458e+07	7.22939e+07	3.27398e+07	4.08212e+07	2.0935e+07	3.10039e+07	3.39011e+07	4.9488e+07	2.46203e+07	5.12265e+07	3.48148e+07	0	0.00585152	0.0120388	0.813874	8-iso Prostaglandin A2	--	C20 H30 O4	6.424	335.22	--	--	--	--	--	-	-	-	-
Com_2538_pos	6.27312e+07	5.12326e+07	8.39284e+07	5.33319e+07	5.02838e+07	6.29241e+07	7.8284e+07	5.95158e+07	5.61546e+07	5.19212e+07	5.39074e+07	5.47202e+07	1.14036e+08	1.29862e+08	9.67038e+07	1.07477e+08	1.25972e+08	1.45948e+08	6.07387e+07	5.90839e+07	1.2e+08	0	1.24182e-06	1.09792e-05	0.813344	N(6)-OH-Me-Adenosine	--	C11 H15 N5 O5	1.468	280.102	--	--	--	--	--	-	-	-	-
Com_5081_pos	7.09763e+07	5.58681e+07	4.52044e+07	6.44715e+07	7.66864e+07	4.63771e+07	2.06436e+07	4.8158e+07	1.79876e+07	1.63167e+07	5.86882e+07	1.64038e+07	5.40709e+07	4.54087e+07	3.68972e+07	5.00133e+07	4.54853e+07	1.62217e+07	5.99306e+07	2.96996e+07	4.13495e+07	0	0.0125387	0.0234889	0.812628	SNK	--	C13 H25 N5 O6	5.094	348.189	--	--	--	--	--	-	-	-	-
Com_2407_pos	7.38731e+07	1.09714e+08	7.89592e+06	2.27942e+07	6.76565e+07	2.53349e+07	1.53299e+07	1.29512e+07	1.69265e+07	1.18737e+07	674670	2.93443e+07	1.47777e+07	2.3824e+06	8.62136e+06	9.2027e+06	1.05808e+07	2.94199e+07	5.12114e+07	1.45167e+07	1.24975e+07	0	0.0206503	0.0361326	0.811095	SPB 14:1;2O	--	C14 H29 N O2	6.507	226.216	--	--	--	--	--	-	-	-	-
Com_1796_pos	8.22375e+07	1.13582e+08	7.86202e+07	7.69346e+07	9.91947e+07	3.37148e+07	5.34595e+07	4.18174e+07	4.04748e+07	5.99582e+07	3.68943e+07	5.21251e+07	5.31683e+07	4.90868e+07	4.55711e+07	4.88787e+07	5.61943e+07	6.03129e+07	8.07139e+07	4.74549e+07	5.2202e+07	0	0.0074039	0.0147813	0.808218	(5E)-7-methylidene-10-oxo-4-(propan-2-yl)undec-5-enoic acid	--	C15 H24 O3	6.34	253.179	--	--	--	--	--	-	-	-	-
Com_11956_pos	4.75081e+07	1.88694e+07	3.07593e+07	4.66811e+07	2.8011e+07	2.19764e+07	7.39285e+06	2.92348e+06	2.71403e+06	3.20591e+06	3.22456e+06	3.45226e+06	6.54503e+06	9.60962e+06	5.02888e+06	2.43625e+06	4.41351e+06	5.60913e+06	3.23009e+07	3.81885e+06	5.60707e+06	0	7.03113e-06	4.48436e-05	0.808109	Vitexin	--	C21 H20 O10	6.063	455.094	Phenylpropanoids and polyketides	Flavonoids	Flavonoid glycosides	-	HMDB0259858	C01460	ko00941//Flavonoid biosynthesis;ko00944//Flavone and flavonol biosynthesis	Biosynthesis of other secondary metabolites	Metabolism
Com_12541_pos	5.90492e+07	5.39507e+07	5.90184e+07	4.96119e+07	4.73694e+07	4.78327e+07	2.39895e+07	2.31547e+07	2.20619e+07	1.67818e+07	2.05107e+07	2.56052e+07	7.83667e+06	9.7894e+06	1.09616e+07	9.57752e+06	9.87424e+06	7.82438e+06	5.28054e+07	2.20173e+07	9.31064e+06	0	6.24031e-12	1.30344e-09	0.806791	Anserine	--	C10 H16 N4 O3	4.71	241.129	Organic acids and derivatives	Peptidomimetics	Hybrid peptides	584-85-0	HMDB0000194	C01262	ko01100//Metabolic pathways;ko00340//Histidine metabolism;ko00410//beta-Alanine metabolism	Amino acid metabolism;Global and overview maps;Metabolism of other amino acids	Metabolism
Com_258_pos	2.61511e+08	6.59574e+07	3.89298e+06	3.95185e+07	1.32009e+08	2.96212e+08	2.79292e+08	8.3379e+07	2.50484e+06	7.78111e+06	1.98955e+08	2.75409e+06	2.07708e+06	2.80116e+06	2.72817e+06	2.36683e+06	2.79099e+06	2.65978e+06	1.33183e+08	9.57776e+07	2.57067e+06	0	0.0889937	0.128641	0.805216	Stearamide	--	C18 H37 N O	10.682	306.276	Organic acids and derivatives	Carboximidic acids and derivatives	Carboximidic acids	124-26-5	HMDB0034146	-	-	-	-
Com_8913_pos	1.08473e+08	8.93891e+07	1.32124e+08	9.60828e+07	1.48602e+08	1.42733e+08	1.66297e+08	1.46676e+08	1.27275e+08	1.39657e+08	1.23037e+08	1.53473e+08	1.06618e+08	9.56965e+07	1.03731e+08	9.89553e+07	1.05695e+08	1.22654e+08	1.19567e+08	1.42736e+08	1.05558e+08	0	0.00927823	0.0180278	0.802782	Methionine sulfoxide	--	C5 H11 N O3 S	1.749	166.053	Organic acids and derivatives	Carboxylic acids and derivatives	Amino acids, peptides, and analogues	3226-65-1	HMDB0002005	C02989	ko01100//Metabolic pathways;ko00270//Cysteine and methionine metabolism	Amino acid metabolism;Global and overview maps	Metabolism
Com_2902_pos	2.97749e+07	2.7041e+07	3.96505e+07	5.7928e+07	2.41542e+07	5.5457e+07	1.57848e+07	1.36273e+07	1.58669e+07	4.20401e+07	1.16011e+07	1.82647e+07	4.39389e+07	4.82971e+07	4.9959e+07	4.92727e+07	5.53533e+07	5.63543e+07	3.90009e+07	1.95308e+07	5.05292e+07	0	0.000730218	0.00213321	0.796833	Levalbuterol	--	C13 H21 N O3	5.24	222.149	Benzenoids	Benzene and substituted derivatives	Benzyl alcohols	18559-94-9	HMDB0001937	-	-	-	-
Com_5558_pos	2.42595e+07	2.95668e+07	2.24031e+07	1.86069e+07	3.53318e+07	2.0621e+07	4.06393e+07	4.79518e+07	1.02751e+08	4.58687e+07	4.36447e+07	6.72322e+07	6.34938e+07	5.22177e+07	5.71082e+07	5.6458e+07	5.19324e+07	6.63453e+07	2.51315e+07	5.80146e+07	5.79259e+07	0	0.00168462	0.00418898	0.794828	1-Methylguanine	--	C6 H7 N5 O	2.499	166.072	Organoheterocyclic compounds	Imidazopyrimidines	Purines and purine derivatives	938-85-2	HMDB0003282	-	-	-	-
Com_1678_pos	1.97127e+08	2.11345e+08	2.50574e+08	4.73527e+08	2.30768e+08	2.33898e+08	2.74608e+08	2.78009e+08	2.24271e+08	2.55293e+08	2.9543e+08	2.80189e+08	1.81745e+08	2.37548e+08	2.03819e+08	1.85064e+08	2.37635e+08	2.21857e+08	2.66207e+08	2.67967e+08	2.11278e+08	0	0.240274	0.29285	0.792897	--	isoleucine	C6 H13 N O2	6.152	132.102	Organic acids and derivatives	Carboxylic acids and derivatives	Amino acids, peptides, and analogues	443-79-8	HMDB0033923	-	-	-	-
Com_2871_pos	9.34557e+07	8.5642e+07	1.05614e+08	1.2329e+08	1.3511e+08	1.23452e+08	1.37043e+08	9.28312e+07	1.04259e+08	1.20898e+08	1.33016e+08	9.7999e+07	5.74466e+07	4.11708e+07	4.2514e+07	5.47449e+07	6.04091e+07	7.02538e+07	1.11094e+08	1.14341e+08	5.44232e+07	0	2.00847e-05	0.00010295	0.788987	4-oxo-5-phenylpentanoic acid	--	C11 H12 O3	5.685	175.075	--	--	--	--	--	-	-	-	-
Com_3819_pos	1.764e+07	2.18315e+07	1.68226e+07	7.96518e+06	3.11027e+07	1.57608e+07	5.48897e+07	1.90432e+07	2.61098e+07	4.71082e+07	4.6536e+07	3.6891e+07	1.56567e+07	1.75158e+07	1.35347e+07	1.2543e+07	1.29853e+07	1.41592e+07	1.85205e+07	3.84296e+07	1.43991e+07	0	0.000809947	0.00232639	0.788414	Nicotinoylglycine	--	C8 H8 N2 O3	2.485	163.05	Organic acids and derivatives	Carboxylic acids and derivatives	Amino acids, peptides, and analogues	583-08-4	HMDB0003269	C05380	ko00760//Nicotinate and nicotinamide metabolism	Metabolism of cofactors and vitamins	Metabolism
Com_5872_pos	1.74682e+07	2.18315e+07	1.64838e+07	7.60321e+06	3.11027e+07	1.57608e+07	5.48897e+07	1.89378e+07	2.61098e+07	4.71082e+07	4.6536e+07	3.6337e+07	1.5525e+07	1.74935e+07	1.34158e+07	1.2543e+07	1.28924e+07	1.40083e+07	1.8375e+07	3.83197e+07	1.4313e+07	0	0.000857405	0.00244076	0.787856	--	Benzoyleneurea	C8 H6 N2 O2	2.43	163.05	Organoheterocyclic compounds	Diazanaphthalenes	Benzodiazines	-	HMDB0249051	-	-	-	-
Com_912_pos	2.77178e+07	5.06498e+07	3.65881e+07	2.50155e+08	2.79191e+07	7.02949e+07	3.65444e+07	3.50195e+07	2.44992e+07	3.50769e+07	3.88504e+07	3.80563e+07	1.93738e+07	3.45032e+07	1.96121e+07	1.71981e+07	2.18317e+07	2.90748e+07	7.72207e+07	3.46745e+07	2.3599e+07	0	0.180896	0.231808	0.786304	N-Ethylglycine	--	C4 H9 N O2	5.559	104.07	Organic acids and derivatives	Carboxylic acids and derivatives	Amino acids, peptides, and analogues	627-01-0	HMDB0041945	-	-	-	-
Com_4257_pos	7.11437e+07	1.83426e+08	7.80037e+07	2.58036e+08	8.64931e+07	7.43525e+07	8.5033e+07	7.50553e+07	7.09175e+07	1.11449e+08	7.25367e+07	1.11093e+08	4.76451e+07	2.7904e+07	3.7603e+07	2.25478e+07	2.40367e+07	3.18165e+07	1.25243e+08	8.76807e+07	3.19255e+07	0	0.0114924	0.0218224	0.781391	Methyl cinnamate	--	C10 H10 O2	5.521	163.075	Phenylpropanoids and polyketides	Cinnamic acids and derivatives	Cinnamic acid esters	103-26-4	HMDB0033833	-	-	-	-
Com_2849_pos	1.17007e+08	1.21214e+08	1.52994e+08	1.1871e+08	1.38862e+08	1.25663e+08	1.16558e+08	1.63538e+08	1.13751e+08	9.97309e+07	1.51387e+08	1.30425e+08	7.33199e+07	7.1969e+07	6.00659e+07	5.91285e+07	5.33657e+07	9.45707e+07	1.29075e+08	1.29232e+08	6.87366e+07	0	3.69831e-05	0.000168849	0.780268	Pinosylvin	--	C14 H12 O2	4.038	213.087	--	--	--	--	--	C01745	ko01110//Biosynthesis of secondary metabolites;ko00945//Stilbenoid, diarylheptanoid and gingerol biosynthesis	Biosynthesis of other secondary metabolites;Global and overview maps	Metabolism
Com_3088_pos	8.46762e+07	1.02392e+08	8.36672e+07	6.56332e+07	8.13802e+07	9.28778e+07	6.87293e+07	5.09365e+07	5.95628e+07	3.2389e+07	5.42394e+07	6.96078e+07	4.8231e+07	4.86687e+07	5.32502e+07	7.34598e+07	4.42663e+07	8.32577e+07	8.51044e+07	5.59108e+07	5.85223e+07	0	0.00451575	0.00966175	0.778877	(+)-ar-Turmerone	--	C15 H20 O	6.306	217.158	--	--	--	--	--	-	-	-	-
Com_12183_pos	2.83118e+07	2.71223e+07	4.88689e+07	5.7745e+07	4.32513e+07	4.26366e+07	8.34571e+07	8.06908e+07	4.52319e+07	3.64756e+07	1.03962e+08	5.70393e+07	4.03296e+07	6.79453e+07	4.40576e+07	3.87558e+07	5.99555e+07	4.77778e+07	4.13226e+07	6.78095e+07	4.98036e+07	0	0.056707	0.0871734	0.778736	Pyridoxamine	--	C8 H12 N2 O2	0.666	169.097	Organoheterocyclic compounds	Pyridines and derivatives	Pyridoxamines	-	HMDB0062696	C00534	ko01100//Metabolic pathways;ko01120//Microbial metabolism in diverse environments;ko00750//Vitamin B6 metabolism	Global and overview maps;Metabolism of cofactors and vitamins	Metabolism
Com_10262_pos	5.58497e+06	1.14032e+07	1.97164e+07	5.0585e+06	1.07571e+07	1.43008e+07	2.14316e+07	1.58633e+07	1.235e+07	3.22237e+07	3.4891e+07	2.1947e+07	8.52352e+07	8.53528e+07	6.58513e+07	6.88151e+07	7.64823e+07	9.51063e+07	1.11368e+07	2.31178e+07	7.94738e+07	0	1.75659e-09	6.21628e-08	0.777889	FPK	--	C20 H30 N4 O4	4.162	196.118	--	--	--	--	--	-	-	-	-
Com_2493_pos	4.85733e+06	2.82779e+06	6.57601e+06	3.89455e+06	4.42003e+06	3.33622e+06	1.18638e+07	7.35408e+06	3.45842e+06	6.51089e+06	7.14123e+06	6.87136e+06	5.90796e+07	5.83202e+07	5.50995e+07	5.8882e+07	5.39838e+07	9.24152e+07	4.31866e+06	7.19996e+06	6.29634e+07	0	4.87134e-09	1.21493e-07	0.776757	3-Methoxycinnamic acid	--	C10 H10 O3	7.01	161.059	--	--	--	--	--	-	-	-	-
Com_1898_pos	8.78799e+06	7.92087e+06	1.20266e+07	1.08344e+07	1.67511e+07	7.74032e+06	1.63274e+07	1.04844e+07	7.13458e+06	1.34038e+07	1.15646e+07	1.11803e+07	8.10049e+07	7.38933e+07	5.24965e+07	5.59384e+07	5.2081e+07	8.18254e+07	1.06769e+07	1.16825e+07	6.62066e+07	0	9.06417e-09	2.0195e-07	0.775928	--	6-Methylcoumarin	C10 H8 O2	6.677	161.06	Phenylpropanoids and polyketides	Coumarins and derivatives	HASH(0x168e2a8)	92-48-8	HMDB0032394	-	-	-	-
Com_2540_pos	9.74939e+06	1.59399e+07	2.55687e+07	2.42163e+07	1.11392e+07	6.67869e+06	2.48405e+07	1.70712e+07	1.56676e+07	1.18913e+07	1.40754e+07	1.56469e+07	2.46319e+07	2.61075e+07	3.31771e+07	3.72189e+08	2.15607e+08	3.32587e+07	1.55487e+07	1.65321e+07	1.17495e+08	0	0.0854539	0.12482	0.775739	Dihydrolycorine	--	C16 H19 N O4	4.813	290.134	--	--	--	--	--	-	-	-	-
Com_716_pos	4.55665e+07	5.65777e+07	4.25861e+07	6.68598e+06	6.16177e+07	3.2261e+07	6.67319e+07	1.0374e+08	8.90595e+07	6.60551e+07	5.83096e+07	6.12905e+07	7.15498e+07	8.56182e+07	8.1583e+07	7.00389e+07	7.5323e+07	8.93607e+07	4.08825e+07	7.41977e+07	7.89123e+07	0	0.00177545	0.00438225	0.774487	N-Acetyl-L-tyrosine	--	C11 H13 N O4	5.067	224.091	Organic acids and derivatives	Carboxylic acids and derivatives	Amino acids, peptides, and analogues	537-55-3	HMDB0000866	-	-	-	-
Com_1408_pos	1.40457e+07	1.92808e+07	1.88816e+07	9.36012e+06	2.04557e+07	1.23478e+07	3.49987e+07	2.99003e+07	8.85853e+07	4.58556e+07	3.31464e+07	6.56164e+07	6.47942e+07	7.0377e+07	7.13269e+07	6.01335e+07	6.38365e+07	4.64834e+07	1.57286e+07	4.96838e+07	6.28252e+07	0	0.000149815	0.000533776	0.773056	1,2-di(3,4-dimethoxyphenyl)diaz-1-ene	--	C16 H18 N2 O4	1.346	303.131	--	--	--	--	--	-	-	-	-
Com_1573_pos	7.26603e+07	9.35123e+07	8.23725e+07	5.74577e+07	1.0621e+08	6.80356e+07	1.30917e+08	1.62623e+08	7.92112e+07	1.19897e+08	7.7948e+07	1.44579e+08	9.82555e+07	1.23988e+08	1.12904e+08	1.14281e+08	5.3675e+07	1.62228e+08	8.00413e+07	1.19196e+08	1.10889e+08	0	0.0943329	0.134568	0.759978	2-Aminopimelic acid	--	C7 H13 N O4	1.534	176.092	Organic acids and derivatives	Carboxylic acids and derivatives	Amino acids, peptides, and analogues	3721-85-5	HMDB0034252	-	-	-	-
Com_1964_pos	3.34563e+06	1.08546e+07	8.03186e+06	3.03426e+06	1.39465e+07	4.50975e+06	3.82696e+07	4.82036e+07	5.96934e+07	1.75433e+07	3.29256e+07	2.6629e+07	4.43537e+07	4.51203e+07	3.81062e+07	4.71261e+07	5.27713e+07	3.83255e+07	7.28709e+06	3.72108e+07	4.43005e+07	0	1.73506e-05	9.26292e-05	0.759511	7,8-Benzoflavone	--	C19 H12 O2	5.291	273.094	Phenylpropanoids and polyketides	Flavonoids	Flavones	-	HMDB0247291	-	-	-	-
Com_11085_pos	4.39073e+06	4.42364e+06	3.43067e+06	2.61485e+06	6.03964e+06	4.37538e+06	3.96154e+06	8.9365e+06	3.11522e+07	2.60462e+06	6.6359e+06	7.26469e+06	6.14385e+07	5.83195e+07	6.72062e+07	8.2362e+07	5.76725e+07	6.51812e+07	4.21248e+06	1.00926e+07	6.53633e+07	0	1.57808e-09	5.9931e-08	0.757764	Alanyltyrosine	--	C12 H16 N2 O4	4.199	253.118	Organic acids and derivatives	Carboxylic acids and derivatives	Amino acids, peptides, and analogues	-	HMDB0304776	-	-	-	-
Com_1310_pos	5.85383e+07	4.47495e+07	2.06608e+07	1.92818e+07	6.57239e+07	2.69724e+07	8.13336e+07	1.01997e+08	6.40357e+07	5.84263e+07	6.03113e+07	7.81552e+07	1.09052e+08	1.05608e+08	7.88049e+07	9.13507e+07	7.80126e+07	1.28266e+08	3.93211e+07	7.40432e+07	9.85158e+07	0	0.000259135	0.000860863	0.757446	N'2-benzylidene-5-hex-1-ynylfuran-2-carbohydrazide	--	C18 H18 N2 O2	5.455	295.144	--	--	--	--	--	-	-	-	-
Com_4759_pos	7.68403e+06	7.93851e+06	8.29975e+06	7.82691e+06	6.87183e+06	8.4757e+06	1.07266e+07	1.22969e+07	1.75296e+07	9.95842e+06	7.24573e+06	1.17043e+07	5.1949e+07	6.17061e+07	7.06811e+07	7.18049e+07	5.79652e+07	7.50316e+07	7.84945e+06	1.15769e+07	6.48563e+07	0	1.83989e-11	2.43819e-09	0.756646	Methysticin	--	C15 H14 O5	1.471	275.097	Phenylpropanoids and polyketides	Kavalactones	HASH(0x1a6f390)	-	HMDB0254671	-	-	-	-
Com_5114_pos	1.55844e+06	2.06661e+06	1.35939e+06	1.47232e+06	3.11719e+06	1.09025e+06	2.01635e+06	956372	1.8508e+06	3.25872e+06	5.09988e+06	1.82023e+06	5.10504e+07	6.48888e+07	3.30151e+07	1.38339e+08	8.71224e+07	1.94189e+07	1.77737e+06	2.50039e+06	6.56391e+07	0	0.000495746	0.00152278	0.755991	--	N-Feruloylserotonin	C20 H20 N2 O4	5.567	353.149	Organoheterocyclic compounds	Indoles and derivatives	Tryptamines and derivatives	68573-23-9	HMDB0032759	-	-	-	-
Com_2981_pos	4.99515e+07	5.04244e+07	4.75929e+07	4.23439e+07	5.39751e+07	3.64521e+07	2.42376e+07	3.10068e+07	1.80491e+07	1.65483e+07	2.36949e+07	1.79429e+07	1.47166e+07	2.07117e+07	1.8579e+07	1.29906e+07	2.43962e+07	1.78296e+07	4.679e+07	2.19133e+07	1.82039e+07	0	2.3968e-07	2.88417e-06	0.75521	--	L-Methionine Methyl Ester	C6 H13 N O2 S	1.313	164.074	--	--	--	--	--	-	-	-	-
Com_2292_pos	6.95213e+07	5.62855e+07	7.01051e+07	1.32269e+08	1.09706e+08	5.8615e+07	9.65718e+07	8.40076e+07	5.20423e+07	8.23722e+07	4.67821e+07	6.01223e+07	1.3184e+07	1.1768e+07	5.10081e+06	7.76541e+06	8.67628e+06	1.01074e+07	8.27503e+07	7.03164e+07	9.43366e+06	0	5.52249e-05	0.000233032	0.754813	Curcumin	--	C21 H20 O6	5.616	369.133	Phenylpropanoids and polyketides	Diarylheptanoids	Linear diarylheptanoids	458-37-7	HMDB0002269	C10443	ko01110//Biosynthesis of secondary metabolites;ko00945//Stilbenoid, diarylheptanoid and gingerol biosynthesis	Biosynthesis of other secondary metabolites;Global and overview maps	Metabolism
Com_2299_pos	7.85405e+06	8.74643e+06	9.72832e+06	6.81925e+06	5.16675e+06	6.81824e+06	1.25298e+07	3.29941e+07	2.85219e+07	7.15088e+06	1.77998e+07	9.66653e+06	6.10001e+07	7.54512e+07	9.97293e+07	8.74172e+07	7.31944e+07	5.06869e+07	7.52217e+06	1.81105e+07	7.45799e+07	0	1.21913e-07	1.6836e-06	0.75197	gamma-Glutamylglutamine	--	C10 H17 N3 O6	1.464	276.119	Organic acids and derivatives	Carboxylic acids and derivatives	Amino acids, peptides, and analogues	1466-50-8	HMDB0029147	-	-	-	-
Com_6627_pos	5.09641e+06	4.44028e+06	1.40585e+07	4.73405e+06	4.84201e+06	1.57489e+06	1.7096e+07	1.66286e+07	2.73866e+07	2.63775e+07	1.75593e+07	3.23096e+07	2.30367e+06	2.54965e+06	1.29573e+07	6.95237e+06	8.97598e+06	9.19145e+06	5.79102e+06	2.28929e+07	7.15507e+06	0	5.26856e-05	0.000228359	0.750146	--	7-O-Methylaloeresin A	C29 H30 O11	6.357	555.185	--	--	--	--	--	-	-	-	-
Com_1319_pos	1.03297e+08	7.83819e+07	8.69934e+07	9.02924e+07	1.04509e+08	1.109e+08	1.28869e+08	1.06502e+08	9.9719e+07	1.16175e+08	1.46698e+08	9.28085e+07	7.27163e+07	8.74104e+07	8.05817e+07	7.29702e+07	8.44663e+07	1.07298e+08	9.57289e+07	1.15129e+08	8.42404e+07	0	0.0113764	0.0216269	0.748428	Cuminaldehyde	--	C10 H12 O	5.838	149.096	Lipids and lipid-like molecules	Prenol lipids	Monoterpenoids	122-03-2	HMDB0002214	C06577	ko01100//Metabolic pathways;ko01120//Microbial metabolism in diverse environments	Global and overview maps	Metabolism
Com_1634_pos	5.37291e+07	6.77329e+07	8.40391e+07	3.5172e+07	8.19961e+07	6.19232e+07	8.0948e+07	9.26051e+07	7.14003e+07	1.09958e+08	8.0318e+07	9.60827e+07	6.52754e+07	5.85836e+07	3.72273e+07	5.54183e+07	8.04768e+07	8.73433e+07	6.40987e+07	8.85521e+07	6.40541e+07	0	0.0353882	0.0579742	0.748217	3-methyl-5-phenylpyridazine	--	C11 H10 N2	5.381	171.091	--	--	--	--	--	-	-	-	-
Com_3569_pos	6.80853e+06	7.74153e+06	7.86929e+06	7.39316e+06	6.56049e+06	7.91761e+06	1.21059e+07	1.26531e+07	1.70798e+07	9.18811e+06	2.2451e+06	1.09042e+07	4.77988e+07	5.68714e+07	6.73333e+07	7.13938e+07	5.49885e+07	7.08829e+07	7.38177e+06	1.0696e+07	6.15448e+07	0	2.00383e-10	1.64133e-08	0.73677	Υ-L-Glutamyl-L-glutamic acid	--	C10 H16 N2 O7	1.474	277.103	--	--	--	--	--	-	-	-	-
Com_7612_pos	5.36976e+06	9.11842e+06	8.26026e+06	4.93311e+06	1.12984e+07	5.6821e+06	2.46975e+07	4.16769e+07	6.73032e+07	2.3111e+07	3.06185e+07	3.88343e+07	4.79182e+07	3.06101e+07	4.29293e+07	6.19321e+07	5.38417e+07	5.57913e+07	7.44368e+06	3.77069e+07	4.88371e+07	0	4.53228e-05	0.000201958	0.73645	3'-O-Methylguanosine	--	C11 H15 N5 O5	2.234	298.113	Nucleosides, nucleotides, and analogues	Purine nucleosides	HASH(0x20da5e8)	10300-27-3	HMDB0006038	-	-	-	-
Com_2617_pos	1.87034e+07	1.58595e+07	2.14612e+07	1.40459e+07	1.48858e+07	1.6778e+07	2.08439e+07	1.47856e+07	1.77672e+07	1.2615e+07	2.28644e+07	1.05418e+07	6.79174e+07	8.21105e+07	5.95106e+07	5.95876e+07	5.77618e+07	6.19993e+07	1.69556e+07	1.65697e+07	6.48145e+07	0	5.65862e-10	3.05018e-08	0.736123	D-(-)-Quinic acid	--	C7 H12 O6	1.462	402.16	Organic oxygen compounds	Organooxygen compounds	Alcohols and polyols	77-95-2	HMDB0003072	C00296	ko01100//Metabolic pathways;ko00400//Phenylalanine, tyrosine and tryptophan biosynthesis	Amino acid metabolism;Global and overview maps	Metabolism
Com_2606_pos	6.63169e+07	5.44237e+07	5.63434e+07	6.44716e+07	5.21586e+07	4.948e+07	4.32875e+07	3.98689e+07	5.69249e+07	3.49778e+07	4.7751e+07	4.41073e+07	8.19936e+07	7.38205e+07	6.36342e+07	8.84045e+07	7.41608e+07	9.31225e+07	5.7199e+07	4.44862e+07	7.91894e+07	0	1.51869e-05	8.26623e-05	0.734622	Dihydrothymine	--	C5 H8 N2 O2	1.47	111.055	Organoheterocyclic compounds	Diazines	Pyrimidines and pyrimidine derivatives	19140-80-8	HMDB0000079	-	-	-	-
Com_18564_pos	297713	151454	188129	228084	423881	202434	1.91255e+06	308405	1.0064e+07	245787	7.79334e+06	4.83014e+06	8.18346e+07	4.56552e+07	6.10872e+07	6.95618e+07	3.2044e+07	4.96531e+07	248616	4.19237e+06	5.66393e+07	0	1.56474e-07	2.0588e-06	0.734305	LPC 18:1	--	C26 H52 N O7 P	9.536	544.337	Lipids and lipid-like molecules	Glycerophospholipids	Glycerophosphocholines	19420-56-5	HMDB0002815	-	-	-	-
Com_7563_pos	5.67326e+07	7.58712e+07	1.2424e+08	3.40525e+07	6.10717e+07	9.0644e+07	7.66387e+07	3.91772e+07	7.19245e+07	9.73374e+07	6.08297e+07	1.04316e+08	2.48392e+07	2.09773e+07	1.39833e+07	1.74115e+07	2.02306e+07	2.22683e+07	7.37687e+07	7.50372e+07	1.99517e+07	0	0.000968647	0.00268872	0.732243	N-Acetyl-L-glutamate	--	C7 H11 N O5	3.029	190.071	Organic acids and derivatives	Carboxylic acids and derivatives	Amino acids, peptides, and analogues	1188-37-0	HMDB0001138	C00624	ko01100//Metabolic pathways;ko01110//Biosynthesis of secondary metabolites;ko01230//Biosynthesis of amino acids;ko01210//2-Oxocarboxylic acid metabolism;ko00220//Arginine biosynthesis	Amino acid metabolism;Global and overview maps	Metabolism
Com_1486_pos	2.37037e+07	2.88436e+07	2.99285e+07	2.3895e+07	3.35134e+07	2.0578e+07	2.53558e+07	1.6093e+07	1.29087e+07	2.75296e+07	1.65576e+07	2.21239e+07	7.66729e+07	7.68082e+07	3.70752e+07	5.46465e+07	5.77159e+07	8.66377e+07	2.67437e+07	2.00948e+07	6.49261e+07	0	1.12167e-05	6.48551e-05	0.729202	Riluzole	--	C8 H5 F3 N2 O S	1.395	272.977	Organoheterocyclic compounds	Benzothiazoles	HASH(0x1f02518)	1744-22-5	HMDB0014878	-	-	-	-
Com_3349_pos	336296	316932	410402	658283	449359	394661	515895	606595	5.36653e+06	284176	1.35977e+06	195788	6.89186e+07	5.08579e+07	4.36552e+07	6.17084e+07	3.35091e+07	4.36783e+07	427655	1.38813e+06	5.03879e+07	0	6.69575e-09	1.57203e-07	0.72909	LPC 16:1	--	C24 H48 N O7 P	8.845	516.305	--	--	--	--	--	-	-	-	-
Com_6108_pos	1.11011e+08	5.70047e+07	1.24395e+08	1.36343e+08	1.43598e+08	1.21155e+08	1.44794e+07	1.52465e+08	1.21667e+08	1.85701e+07	4.32107e+07	1.10474e+08	4.04727e+07	7.35438e+07	7.58471e+07	8.70255e+07	3.63871e+07	5.60089e+07	1.15585e+08	7.68111e+07	6.15475e+07	0	0.0866849	0.126176	0.72892	1-(7-methoxy-2-oxo-2H-chromen-8-yl)-3-methyl-2-oxobutyl acetate	--	C17 H18 O6	5.474	341.101	--	--	--	--	--	-	-	-	-
Com_1727_pos	1.68592e+07	1.64588e+07	1.54195e+07	8.01427e+06	1.37734e+07	1.64893e+07	4.58465e+07	2.6315e+07	2.4774e+07	2.07121e+07	1.40417e+07	2.57352e+07	5.5218e+07	4.73845e+07	9.91249e+07	4.96075e+07	1.46911e+08	1.17138e+08	1.45024e+07	2.62374e+07	8.58974e+07	0	0.000336979	0.00107872	0.727137	5α-Dihydrotestosterone	--	C19 H30 O2	8.342	291.231	--	--	--	--	--	-	-	-	-
Com_232_pos	2.673e+08	6.11457e+07	6.37776e+06	5.85688e+07	8.05979e+07	1.5612e+08	1.91545e+08	1.12755e+08	1.10852e+06	7.81812e+06	1.09531e+08	2.33131e+06	1.98007e+06	1.91411e+06	2.11692e+06	2.4235e+06	1.83343e+06	2.60583e+06	1.05018e+08	7.08481e+07	2.14564e+06	0	0.0645909	0.097764	0.726562	Oleoyl ethylamide	--	C20 H39 N O	10.879	310.31	--	--	--	--	--	-	-	-	-
Com_2714_pos	4.29713e+07	9.16463e+07	1.27305e+08	3.51876e+07	7.31339e+07	7.00672e+07	8.18254e+07	9.47246e+07	1.23847e+08	1.28494e+08	8.5133e+07	1.11433e+08	7.24844e+07	8.69311e+07	1.27665e+08	7.74657e+07	2.40868e+06	1.10063e+08	7.33853e+07	1.04243e+08	7.9503e+07	0	0.272504	0.321805	0.725961	4-(3,4-dihydro-2H-1,5-benzodioxepin-7-ylamino)-4-oxobutanoic acid	--	C13 H15 N O5	5.634	288.084	--	--	--	--	--	-	-	-	-
Com_3850_pos	1.27128e+08	1.49146e+08	2.52129e+08	1.42468e+08	1.44031e+08	1.52015e+08	1.39402e+08	1.39763e+08	1.19271e+08	1.76237e+08	5.73174e+07	1.516e+08	5.54944e+07	8.27853e+07	9.2359e+07	7.11471e+07	7.29921e+07	1.18767e+08	1.61153e+08	1.30598e+08	8.22575e+07	0	0.00777752	0.0155086	0.725613	O-Succinyl-L-homoserine	--	C8 H13 N O6	2.269	220.081	Organic acids and derivatives	Carboxylic acids and derivatives	Amino acids, peptides, and analogues	-	HMDB0255868	C01118	ko01100//Metabolic pathways;ko01110//Biosynthesis of secondary metabolites;ko01230//Biosynthesis of amino acids;ko00270//Cysteine and methionine metabolism;ko00920//Sulfur metabolism	Amino acid metabolism;Energy metabolism;Global and overview maps	Metabolism
Com_2469_pos	8.27772e+07	8.05667e+07	1.0243e+08	7.50195e+07	9.14308e+07	6.89363e+07	1.07524e+08	1.10087e+08	1.38764e+08	1.13989e+08	1.13125e+08	1.02326e+08	1.21337e+08	1.3398e+08	1.49944e+08	1.4883e+08	1.36657e+08	1.91011e+08	8.35268e+07	1.14302e+08	1.4696e+08	0	5.04326e-05	0.000220609	0.723794	Arecoline	--	C8 H13 N O2	5.306	328.223	Alkaloids and derivatives	-	HASH(0x2865b58)	63-75-2	HMDB0030353	-	-	-	-
Com_5683_pos	6.10867e+07	5.53078e+07	6.81726e+07	4.48236e+07	4.33823e+07	4.11625e+07	1.08935e+08	9.92155e+07	3.22651e+07	5.07828e+07	4.02887e+07	5.21394e+07	1.58104e+07	2.66223e+07	1.51669e+07	1.06974e+07	1.17839e+07	2.17189e+07	5.23226e+07	6.39378e+07	1.69666e+07	0	0.00259852	0.00606442	0.722184	--	Pilocarpine	C11 H16 N2 O2	2.14	226.155	Alkaloids and derivatives	-	HASH(0x1ec7620)	54-71-7	HMDB0015217	C07474	ko01110//Biosynthesis of secondary metabolites;ko01065//Biosynthesis of alkaloids derived from histidine and purine	Chemical structure transformation maps;Global and overview maps	Metabolism
Com_6427_pos	7.21513e+06	1.65442e+07	1.06519e+07	3.77943e+06	1.82509e+07	1.27173e+07	2.3173e+07	1.54049e+07	3.45792e+07	2.33013e+07	3.38994e+07	4.52171e+07	1.05771e+07	7.76553e+06	1.79309e+07	1.43554e+07	1.96602e+07	7.51242e+06	1.15265e+07	2.92625e+07	1.29669e+07	0	0.00157944	0.0039688	0.71608	WLK	--	C23 H35 N5 O4	5.78	446.276	--	--	--	--	--	-	-	-	-
Com_718_pos	1.28421e+08	8.5714e+07	1.22305e+08	8.89442e+07	1.02304e+08	8.68383e+07	1.02388e+08	1.03174e+08	7.72485e+07	8.34971e+07	8.14419e+07	7.82117e+07	1.16094e+08	1.26156e+08	1.18057e+08	1.20453e+08	1.17381e+08	1.34485e+08	1.02421e+08	8.76602e+07	1.22104e+08	0	0.00186893	0.00457916	0.712544	D-Alanyl-D-alanine	--	C6 H12 N2 O3	1.464	161.092	Organic acids and derivatives	Carboxylic acids and derivatives	Amino acids, peptides, and analogues	1948-31-8	HMDB0028680	C00993	ko01100//Metabolic pathways;ko00470//D-Amino acid metabolism	Global and overview maps;Metabolism of other amino acids	Metabolism
Com_2075_pos	5.25586e+07	4.0535e+07	3.8022e+07	3.58399e+07	4.02815e+07	3.72113e+07	1.7778e+07	2.30844e+07	6.4408e+07	5.72799e+07	2.23576e+07	4.2264e+07	7.26173e+07	1.15011e+08	1.29278e+08	7.52532e+07	8.37138e+07	6.45442e+07	4.07414e+07	3.7862e+07	9.00696e+07	0	0.000366751	0.00116068	0.711891	2-Phenylglycine	--	C8 H9 N O2	5.234	152.07	Organic acids and derivatives	Carboxylic acids and derivatives	Amino acids, peptides, and analogues	2835-06-05	HMDB0002210	-	-	-	-
Com_3283_pos	3.31335e+07	3.5709e+07	3.14895e+07	1.80035e+07	2.15557e+07	1.70581e+07	5.4521e+06	1.17509e+07	4.67182e+07	4.85524e+07	7.35124e+06	2.79457e+07	6.34952e+07	9.03358e+07	9.93786e+07	6.72211e+07	6.99908e+07	5.70889e+07	2.61582e+07	2.46284e+07	7.45851e+07	0	5.66149e-05	0.00023697	0.709355	Agarotetrol	--	C17 H18 O6	5.28	336.144	--	--	--	--	--	-	-	-	-
Com_2181_pos	1.01887e+07	9.6369e+06	1.19839e+07	8.94485e+06	1.36933e+07	7.32172e+06	2.26446e+07	3.4056e+07	3.1955e+07	2.03978e+07	2.33545e+07	2.27601e+07	6.76892e+07	7.56406e+07	7.21944e+07	8.22009e+07	6.66022e+07	6.23986e+07	1.02949e+07	2.58613e+07	7.1121e+07	0	1.28544e-11	2.14797e-09	0.709168	Nitrosoheptamethyleneimine	--	C7 H14 N2 O	5.061	143.118	--	--	--	--	--	-	-	-	-
Com_3797_pos	1.33264e+06	1.02772e+07	5.31139e+06	1.40112e+06	4.32362e+06	2.99087e+06	1.10989e+07	1.3688e+07	4.58689e+07	1.29298e+07	1.16397e+07	3.05988e+07	1.30312e+06	1.12772e+06	3.21271e+06	1.14095e+06	3.40984e+06	1.16068e+06	4.27281e+06	2.09707e+07	1.89251e+06	0	0.00266029	0.00617409	0.708847	FNK	--	C19 H29 N5 O5	5.321	408.224	--	--	--	--	--	-	-	-	-
Com_7195_pos	4.78948e+07	3.93645e+07	4.1392e+07	4.26008e+07	6.73575e+07	5.03865e+07	5.3124e+07	6.98408e+07	5.11808e+07	6.74979e+07	7.13942e+07	6.71147e+07	1.44276e+08	9.55372e+07	1.46763e+08	9.76038e+07	1.06219e+08	9.56269e+07	4.8166e+07	6.33587e+07	1.14338e+08	0	9.37388e-06	5.65479e-05	0.707536	--	Quinone	C6 H4 O2	4.729	109.028	Organic oxygen compounds	Organooxygen compounds	Carbonyl compounds	106-51-4	HMDB0003364	-	-	-	-
Com_1501_pos	1.25215e+08	9.38244e+07	1.24618e+08	1.26397e+08	1.1592e+08	1.03356e+08	9.86299e+07	1.11657e+08	1.17081e+08	1.12898e+08	1.0629e+08	1.06611e+08	1.39218e+08	2.02972e+08	1.79018e+08	1.20422e+08	1.68098e+08	1.43609e+08	1.14888e+08	1.08861e+08	1.5889e+08	0	0.000810267	0.00232639	0.705894	N6,N6,N6-Trimethyl-L-lysine	--	C9 H20 N2 O2	1.325	189.16	Organic acids and derivatives	Carboxylic acids and derivatives	Amino acids, peptides, and analogues	19253-88-4	HMDB0001325	C03793	ko01100//Metabolic pathways;ko00310//Lysine degradation	Amino acid metabolism;Global and overview maps	Metabolism
Com_3716_pos	1.26408e+07	7.46242e+06	3.04318e+06	2.47572e+06	1.04637e+07	5.90576e+06	2.37925e+07	4.55424e+07	5.89519e+07	1.70567e+07	2.40428e+07	4.56117e+07	6.65471e+07	4.05668e+07	5.24835e+07	4.88701e+07	5.93585e+07	7.3443e+07	6.99859e+06	3.5833e+07	5.68782e+07	0	1.31695e-05	7.48514e-05	0.702959	Kanosamine	--	C6 H13 N O5	4.683	180.088	--	--	--	--	--	C12212	ko01100//Metabolic pathways;ko01110//Biosynthesis of secondary metabolites	Global and overview maps	Metabolism
Com_4336_pos	5.18562e+07	5.40169e+07	7.04805e+07	8.09215e+07	5.16195e+07	2.77483e+07	3.93038e+07	3.10378e+07	2.11651e+07	3.23273e+07	1.81102e+07	2.54863e+07	1.50931e+07	1.9982e+07	1.08336e+07	1.8354e+07	1.3879e+07	1.74121e+07	5.61072e+07	2.79051e+07	1.59256e+07	0	8.05591e-05	0.000315996	0.700841	SM 10:0;2O/18:3	--	C33 H63 N2 O6 P	7.924	615.445	--	--	--	--	--	-	-	-	-
Com_2838_pos	5.39611e+07	4.73393e+07	5.47538e+07	6.38741e+07	6.54535e+07	7.21694e+07	4.0147e+07	3.46533e+07	4.01559e+07	4.77456e+07	6.26639e+07	4.8438e+07	7.78978e+07	8.92609e+07	6.4304e+07	6.40139e+07	9.15687e+07	6.60319e+07	5.95919e+07	4.56339e+07	7.55129e+07	0	0.000822312	0.00235692	0.699532	3-Methoxytyramine	--	C9 H13 N O2	4.707	168.102	Benzenoids	Phenols	Methoxyphenols	554-52-9	HMDB0000022	C05587	ko01100//Metabolic pathways;ko01063//Biosynthesis of alkaloids derived from shikimate pathway;ko00350//Tyrosine metabolism;ko00965//Betalain biosynthesis	Amino acid metabolism;Biosynthesis of other secondary metabolites;Chemical structure transformation maps;Global and overview maps	Metabolism
Com_4067_pos	1.90852e+07	3.27934e+07	1.46023e+07	1.77058e+07	1.19018e+07	9.6186e+06	2.52959e+07	1.99536e+07	2.30146e+07	6.14671e+07	2.5836e+07	3.68248e+07	3.64241e+06	2.40105e+06	9.50336e+06	4.82333e+06	4.88288e+06	2.22557e+06	1.76179e+07	3.20653e+07	4.57977e+06	0	0.00123939	0.00328212	0.698993	Progesterone	--	C21 H30 O2	5.355	315.228	Lipids and lipid-like molecules	Steroids and steroid derivatives	Pregnane steroids	57-83-0	HMDB0001830	C00410	ko01100//Metabolic pathways;ko07225//Glucocorticoid and mineralocorticoid receptor agonists/antagonists;ko07226//Progesterone, androgen and estrogen receptor agonists/antagonists	Global and overview maps;Target-based classification: Nuclear receptors	Drug Development;Metabolism
Com_11761_pos	1.51097e+07	1.33919e+07	1.26306e+07	1.72223e+07	1.30894e+07	1.38062e+07	8.18434e+06	4.75865e+06	2.92298e+06	4.30379e+06	4.85851e+06	3.60253e+06	6.51988e+07	2.37636e+07	3.75787e+07	4.08002e+07	2.91986e+07	4.47078e+07	1.42084e+07	4.7718e+06	4.0208e+07	0	8.27551e-06	5.17917e-05	0.695299	Prednisolone tebutate	--	C27 H38 O6	6.3	459.273	Lipids and lipid-like molecules	Steroids and steroid derivatives	Hydroxysteroids	50-24-8	HMDB0014998	-	-	-	-
Com_2681_pos	1.94594e+07	2.30861e+07	2.31528e+07	1.82455e+07	2.63734e+07	2.10314e+07	3.89386e+07	2.56524e+07	2.60344e+07	3.89837e+07	4.07211e+07	3.93736e+07	1.19792e+07	1.31103e+07	1.16295e+07	1.35824e+07	1.81129e+07	1.57807e+07	2.18914e+07	3.49506e+07	1.40325e+07	0	4.75668e-06	3.24734e-05	0.69476	N~5~-(1,3,5-trimethyl-1H-pyrazol-4-yl)-1H-1,2,4-triazole-3,5-diamine	--	C8 H13 N7	4.814	208.133	--	--	--	--	--	-	-	-	-
Com_2709_pos	5.37291e+07	6.77329e+07	8.40391e+07	3.5172e+07	8.19961e+07	6.19232e+07	8.0948e+07	7.90117e+07	7.14003e+07	1.09958e+08	8.0318e+07	9.60827e+07	6.52754e+07	5.0866e+07	3.19885e+07	5.54183e+07	7.98588e+07	8.73433e+07	6.40987e+07	8.62865e+07	6.17917e+07	0	0.0568689	0.0871816	0.694465	--	vasicine	C11 H12 N2 O	5.396	171.092	Organoheterocyclic compounds	Diazanaphthalenes	Benzodiazines	-	HMDB0256199	C10733	ko01063//Biosynthesis of alkaloids derived from shikimate pathway;ko00996//Biosynthesis of various alkaloids	Biosynthesis of other secondary metabolites;Chemical structure transformation maps	Metabolism
Com_1058_pos	3.14268e+08	2.6215e+08	2.93341e+08	2.36937e+08	3.96988e+08	2.87098e+08	2.74587e+08	3.75657e+08	2.86382e+08	3.02084e+08	2.98932e+08	2.82738e+08	3.32134e+08	3.27862e+08	3.55367e+08	4.14993e+08	3.34893e+08	4.32117e+08	2.98464e+08	3.03397e+08	3.66228e+08	0	0.0416648	0.0670018	0.694296	Allantoin	--	C4 H6 N4 O3	1.234	159.05	Organoheterocyclic compounds	Azoles	Imidazoles	97-59-6	HMDB0000462	-	-	-	-
Com_2930_pos	7.0975e+07	6.64182e+07	1.03437e+08	4.4577e+07	3.95655e+07	3.4011e+07	5.73899e+07	2.73834e+07	8.15744e+07	8.74143e+07	6.17745e+07	9.0413e+07	1.0488e+07	1.0556e+07	4.54972e+07	2.02664e+07	2.4438e+07	2.46302e+07	5.98307e+07	6.76582e+07	2.2646e+07	0	0.00592621	0.0121357	0.693493	Aflatoxin M1	--	C17 H12 O7	5.779	329.065	Phenylpropanoids and polyketides	Coumarins and derivatives	Furanocoumarins	6795-23-9	HMDB0030479	-	-	-	-
Com_3284_pos	623373	669760	722664	621302	675176	622601	660077	776736	981102	633298	723216	715151	4.09905e+07	6.95224e+07	6.86293e+07	6.33454e+07	2.68002e+07	1.99838e+07	655813	748263	4.82119e+07	0	8.40756e-06	5.24217e-05	0.69136	Berberine	--	C20 H17 N O4	4.896	336.122	Alkaloids and derivatives	Protoberberine alkaloids and derivatives	HASH(0x4213e38)	2086-83-1	HMDB0003409	C00757	ko01110//Biosynthesis of secondary metabolites;ko01063//Biosynthesis of alkaloids derived from shikimate pathway;ko00950//Isoquinoline alkaloid biosynthesis	Biosynthesis of other secondary metabolites;Chemical structure transformation maps;Global and overview maps	Metabolism
Com_5329_pos	3.12638e+07	4.08348e+07	2.00292e+07	1.91828e+07	2.97751e+07	4.90225e+07	4.36108e+07	3.0784e+07	4.42069e+07	5.38634e+07	4.64449e+07	5.40449e+07	2.04184e+07	5.24761e+06	2.89904e+07	9.67864e+06	2.27472e+07	1.60484e+07	3.16847e+07	4.54925e+07	1.71884e+07	0	0.00060711	0.00181807	0.691351	--	Alantolactone	C15 H20 O2	6.883	233.153	Lipids and lipid-like molecules	Prenol lipids	Terpene lactones	546-43-0	HMDB0035906	-	-	-	-
Com_3459_pos	8.4504e+06	4.7498e+07	4.77079e+06	2.9927e+07	1.17538e+07	7.44033e+06	2.57849e+07	8.00006e+07	5.641e+07	2.53858e+07	2.73702e+07	4.00929e+07	2.45548e+07	2.31422e+07	2.67841e+07	2.52156e+07	3.10611e+07	3.25188e+07	1.83067e+07	4.25074e+07	2.72128e+07	0	0.0584475	0.0893557	0.691095	Torasemide	--	C16 H20 N4 O3 S	5.194	349.139	Organoheterocyclic compounds	Pyridines and derivatives	Pyridinesulfonamides	56211-40-6	HMDB0014359	-	-	-	-
Com_2510_pos	3.94353e+07	5.0587e+07	5.74451e+07	6.70064e+07	3.91591e+07	3.95491e+07	2.41684e+07	1.91802e+07	3.24504e+07	2.88828e+07	1.76596e+07	1.62935e+07	7.47841e+06	7.62666e+06	5.33484e+06	6.27271e+06	4.96803e+06	7.87448e+06	4.88637e+07	2.31058e+07	6.59252e+06	0	4.24506e-07	4.46132e-06	0.690829	--	O-Phosphorylethanolamine	C2 H8 N O4 P	1.403	142.026	Organic acids and derivatives	Organic phosphoric acids and derivatives	Phosphate esters	1071-23-4	HMDB0000224	C00346	ko01100//Metabolic pathways;ko00564//Glycerophospholipid metabolism;ko00600//Sphingolipid metabolism;ko00563//Glycosylphosphatidylinositol (GPI)-anchor biosynthesis	Global and overview maps;Glycan biosynthesis and metabolism;Lipid metabolism	Metabolism
Com_524_pos	3.58832e+08	2.72477e+08	3.85565e+08	2.88266e+08	3.84968e+08	2.54534e+08	2.46084e+08	1.87817e+08	2.42075e+08	3.20503e+08	2.13931e+08	4.14722e+08	1.7349e+08	1.85336e+08	2.76328e+08	2.10349e+08	3.08826e+08	4.23393e+08	3.24107e+08	2.70855e+08	2.62954e+08	0	0.382239	0.430405	0.687678	Tectoridin	--	C22 H22 O11	5.503	463.123	--	--	--	--	--	-	-	-	-
Com_1632_pos	7.17945e+07	1.17567e+08	1.17398e+08	5.8568e+07	1.03269e+08	7.59449e+07	9.05107e+07	1.27117e+08	6.67483e+07	1.16821e+07	1.09392e+08	9.54426e+07	2.3926e+07	2.34595e+07	1.945e+07	4.04328e+07	4.8381e+07	5.22045e+07	9.07569e+07	8.3482e+07	3.46423e+07	0	0.00809021	0.0160175	0.685225	--	2-Ethylbutyric Acid	C6 H12 O2	5.87	255.156	Lipids and lipid-like molecules	Fatty Acyls	Fatty acids and conjugates	1988-09-05	HMDB0031221	-	-	-	-
Com_237_pos	558222	552463	455678	521023	702412	830394	4.5672e+07	3.98198e+06	5.38908e+06	4.22821e+07	3.81077e+06	7.21838e+06	4.15214e+07	4.99107e+07	4.36798e+07	5.39852e+07	6.36189e+07	1.39735e+08	603365	1.80591e+07	6.54085e+07	0	0.00102302	0.00281164	0.684661	2-[2-(2-furyl)vinyl]-4H-3,1-benzoxazin-4-one	--	C14 H9 N O3	6.814	240.065	--	--	--	--	--	-	-	-	-
Com_4249_pos	3.95489e+07	4.09798e+07	6.21392e+07	7.41021e+07	5.45093e+07	3.86372e+07	4.01938e+07	1.28248e+07	2.29585e+07	3.12921e+07	2.64077e+07	2.50101e+07	1.89324e+07	1.8218e+07	1.90502e+07	2.34411e+07	2.39666e+07	2.59971e+07	5.16527e+07	2.64478e+07	2.16009e+07	0	0.000228428	0.000772678	0.682234	Carvone	--	C10 H14 O	7.923	151.112	Lipids and lipid-like molecules	Prenol lipids	Monoterpenoids	22327-39-5	HMDB0035824	C11383	ko01110//Biosynthesis of secondary metabolites;ko00902//Monoterpenoid biosynthesis;ko00903//Limonene and pinene degradation	Global and overview maps;Metabolism of terpenoids and polyketides	Metabolism
Com_315_pos	5.1303e+08	4.25571e+08	5.45344e+08	5.68606e+08	6.7692e+08	5.75452e+08	7.04119e+08	8.35441e+08	3.97738e+08	4.25452e+08	6.6129e+08	4.04668e+08	5.95267e+08	6.4616e+08	5.23982e+08	5.05546e+08	5.96703e+08	5.95377e+08	5.50821e+08	5.71451e+08	5.77172e+08	0	0.925565	0.933949	0.681754	Cyclohexanecarboxylic acid	--	C7 H12 O2	7.035	129.091	Organic acids and derivatives	Carboxylic acids and derivatives	Carboxylic acids	98-89-5	HMDB0031342	C09822	ko01100//Metabolic pathways;ko01120//Microbial metabolism in diverse environments	Global and overview maps	Metabolism
Com_1464_pos	1.03959e+08	1.9721e+07	5.87798e+07	4.14954e+07	1.40758e+08	1.19729e+08	5.77451e+07	6.43414e+07	4.36661e+07	9.25069e+07	1.18512e+08	9.59432e+07	1.23336e+08	1.35294e+08	1.13032e+08	1.11627e+08	2.29022e+08	1.10036e+08	8.07403e+07	7.87858e+07	1.37058e+08	0	0.0463017	0.0730596	0.68026	Camptothecin	--	C20 H16 N2 O4	0.325	371.1	--	--	--	--	--	C01897	ko01063//Biosynthesis of alkaloids derived from shikimate pathway;ko00996//Biosynthesis of various alkaloids;ko07042//Antineoplastics - agents from natural products	Biosynthesis of other secondary metabolites;Chemical structure transformation maps;Chronology: Antineoplastics	Drug Development;Metabolism
Com_8664_pos	1.29802e+06	1.06128e+07	8.7472e+06	1.3415e+06	6.82585e+06	1.69631e+06	3.00077e+07	2.77269e+07	2.73468e+07	2.41599e+07	1.9363e+07	2.77826e+07	3.10807e+07	3.61788e+07	2.97715e+07	2.87189e+07	2.46622e+07	2.6035e+07	5.08695e+06	2.60645e+07	2.94079e+07	0	4.16967e-08	6.76459e-07	0.678001	Ergonovine maleate	--	C19 H23 N3 O2	1.939	326.18	Alkaloids and derivatives	Ergoline and derivatives	Lysergic acids and derivatives	-	HMDB0251905	-	-	-	-
Com_6057_pos	2.12431e+07	1.91998e+07	1.97347e+07	1.86593e+07	3.01027e+07	2.09533e+07	1.15752e+07	9.71476e+06	4.86114e+06	8.70858e+06	1.09743e+07	6.29937e+06	2.11168e+07	2.30067e+07	2.09076e+07	3.3913e+07	2.20506e+07	2.55432e+07	2.16488e+07	8.68889e+06	2.4423e+07	0	1.45769e-05	8.08495e-05	0.675601	Aflatoxin G2	--	C17 H14 O7	5.357	353.065	Phenylpropanoids and polyketides	Coumarins and derivatives	Furanocoumarins	7241-98-7	HMDB0030475	C16754	ko01100//Metabolic pathways;ko01110//Biosynthesis of secondary metabolites;ko00254//Aflatoxin biosynthesis	Biosynthesis of other secondary metabolites;Global and overview maps	Metabolism
Com_4115_pos	9.18951e+06	1.20182e+07	8.22123e+06	6.50445e+06	7.46688e+06	6.69313e+06	2.16633e+07	2.41201e+07	5.79116e+07	1.93683e+07	1.81627e+07	2.33781e+07	5.88908e+07	7.33745e+07	1.2408e+08	5.46532e+07	4.90732e+07	7.51546e+07	8.3489e+06	2.7434e+07	7.25377e+07	0	5.81841e-05	0.000240867	0.675042	Cytidine	--	C9 H13 N3 O5	1.786	244.092	Nucleosides, nucleotides, and analogues	Pyrimidine nucleosides	HASH(0x592c520)	65-46-3	HMDB0000089	C00475	ko01100//Metabolic pathways;ko02010//ABC transporters;ko00240//Pyrimidine metabolism	Global and overview maps;Membrane transport;Nucleotide metabolism	Environmental Information Processing;Metabolism
Com_13920_pos	7.07051e+06	5.88755e+06	6.78614e+06	8.37029e+06	1.47451e+07	1.30856e+07	5.59001e+06	5.68937e+06	7.72988e+06	1.22084e+07	8.25655e+06	6.29816e+06	4.30241e+07	4.28522e+07	4.69186e+07	4.53747e+07	5.42234e+07	4.78006e+07	9.3242e+06	7.62872e+06	4.66989e+07	0	4.75919e-12	1.13609e-09	0.673742	2-acetamido-3-(4-methoxyphenyl)propanoic acid	--	C12 H15 N O4	2.089	238.107	--	--	--	--	--	-	-	-	-
Com_32_pos	2.87323e+07	2.99318e+07	4.66482e+07	4.22665e+07	4.11095e+07	2.45014e+07	2.37744e+07	3.44105e+07	2.03058e+07	2.0296e+07	2.60169e+07	2.37457e+07	4.01992e+07	6.34654e+07	4.67855e+07	4.8654e+07	6.751e+07	6.50063e+07	3.55316e+07	2.47582e+07	5.52701e+07	0	0.000100206	0.000377127	0.672668	Ornithine	--	C5 H12 N2 O2	1.45	133.097	Organic acids and derivatives	Carboxylic acids and derivatives	Amino acids, peptides, and analogues	348-66-3	HMDB0003374	-	-	-	-
Com_4048_pos	4.45148e+07	4.42268e+07	5.60187e+07	7.00642e+07	3.79001e+07	4.22428e+07	3.20103e+07	2.86345e+07	1.17559e+07	1.73356e+07	4.38127e+07	1.83327e+07	4.32567e+07	2.11378e+07	2.61623e+07	3.03273e+07	2.87622e+07	8.9567e+07	4.91612e+07	2.53136e+07	3.98689e+07	0	0.0921751	0.132034	0.672202	2-[5-(4-phenyl-1,3-thiazol-2-yl)-2-thienyl]pyridine	--	C18 H12 N2 S2	1.446	321.058	--	--	--	--	--	-	-	-	-
Com_10934_pos	6.60216e+07	6.55879e+07	6.87491e+07	6.75312e+07	8.76697e+07	8.02864e+07	7.00145e+07	5.89046e+07	5.92895e+07	6.19324e+07	6.48361e+07	6.0996e+07	9.76798e+07	5.5671e+07	1.02947e+08	1.128e+08	1.11634e+08	1.25073e+08	7.2641e+07	6.26622e+07	1.00968e+08	0	0.00145041	0.00368894	0.671957	3,4-Dimethylbenzoic acid	--	C9 H10 O2	6.688	151.075	Benzenoids	Benzene and substituted derivatives	Benzoic acids and derivatives	619-04-5	HMDB0002237	-	-	-	-
Com_11682_pos	6.92588e+06	6.96051e+06	7.64869e+06	7.45353e+06	7.76267e+06	6.80198e+06	1.87546e+07	2.85843e+07	5.79452e+07	2.84712e+07	2.43888e+07	4.02313e+07	3.5479e+07	6.52298e+07	3.37391e+07	6.83389e+07	6.38086e+07	6.2719e+07	7.25888e+06	3.30626e+07	5.48857e+07	0	2.84345e-05	0.000137324	0.664038	Pimpinellin	--	C13 H10 O5	2.737	247.058	--	--	--	--	--	-	-	-	-
Com_1539_pos	4.5835e+07	2.27693e+07	6.5725e+06	2.34243e+07	5.45821e+07	2.23282e+08	2.46082e+08	1.49134e+08	494274	1.14625e+07	4.81084e+07	671417	9.24464e+06	8.52256e+06	6.31637e+06	3.82938e+06	2.29124e+06	1.77343e+07	6.27441e+07	7.59921e+07	7.98974e+06	0	0.275546	0.324938	0.663512	Ethyl oleate	--	C20 H38 O2	9.92	311.294	Lipids and lipid-like molecules	Fatty Acyls	Fatty acid esters	111-62-6	HMDB0034451	-	-	-	-
Com_2866_pos	1.45385e+06	8.13068e+06	9.21398e+06	1.44034e+06	1.90757e+07	3.42672e+06	1.65789e+07	5.21344e+07	3.87688e+07	2.42253e+07	4.24776e+07	2.47432e+07	4.92514e+07	5.46412e+07	4.4109e+07	3.98702e+07	6.36194e+07	1.86753e+07	7.12355e+06	3.31547e+07	4.50278e+07	0	0.000296206	0.000962956	0.662618	Toradol	--	C15 H13 N O3	1.42	256.102	Organic oxygen compounds	Organooxygen compounds	Carbonyl compounds	66635-83-4	HMDB0014608	-	-	-	-
Com_7741_pos	6.55071e+07	4.74618e+07	5.6172e+07	5.79583e+07	1.18844e+08	9.14218e+07	6.02746e+07	7.75401e+07	5.44818e+07	7.80836e+07	7.86357e+07	6.76428e+07	8.88638e+07	1.29252e+08	1.00333e+08	1.02079e+08	1.38516e+08	1.2327e+08	7.28942e+07	6.94431e+07	1.13719e+08	0	0.0027204	0.00629611	0.661244	Norfenefrine	--	C8 H11 N O2	0.659	154.086	Benzenoids	Phenols	1-hydroxy-4-unsubstituted benzenoids	-	HMDB0255737	-	-	-	-
Com_6927_pos	6.82832e+07	2.18225e+07	3.00589e+07	4.09242e+07	3.74719e+07	2.78965e+07	1.7271e+07	2.17746e+07	7.94689e+06	1.58763e+07	1.43387e+07	1.08171e+07	2.05577e+07	7.01227e+07	1.54965e+07	1.5552e+07	1.4788e+07	2.84317e+07	3.77429e+07	1.46708e+07	2.74914e+07	0	0.070721	0.105607	0.659437	Hydroxyprogesterone caproate	--	C27 H40 O4	6.6	429.299	Lipids and lipid-like molecules	Steroids and steroid derivatives	Pregnane steroids	57-83-0	HMDB0001830	-	-	-	-
Com_14123_pos	267103	289006	227274	208002	244067	209952	298264	312224	318857	208957	230650	245078	8.42714e+07	2.62979e+07	4.77064e+07	4.51313e+07	7.71088e+07	2.98222e+06	240901	269005	4.72497e+07	0	0.000346209	0.00110404	0.658957	YLH	--	C21 H29 N5 O5	5.196	414.211	--	--	--	--	--	-	-	-	-
Com_1560_pos	1.07942e+08	7.55733e+07	9.16335e+07	1.11021e+08	7.78332e+07	8.82518e+07	7.48647e+07	8.34586e+07	5.6977e+07	5.28164e+07	6.66246e+07	6.32701e+07	4.60771e+07	6.30039e+07	4.51372e+07	4.45146e+07	5.27578e+07	4.75003e+07	9.20424e+07	6.63352e+07	4.98318e+07	0	5.28875e-05	0.000228359	0.657605	LPK	--	C17 H32 N4 O4	1.444	179.128	--	--	--	--	--	-	-	-	-
Com_7668_pos	543679	589369	631050	502537	597830	485819	574016	711915	743056	528042	623256	602776	4.18984e+07	4.53399e+07	7.77782e+07	4.60308e+07	2.69932e+07	2.25537e+07	558381	630510	4.34324e+07	0	7.0156e-06	4.48436e-05	0.656534	Lomerizine	--	C27 H30 F2 N2 O3	4.85	469.24	Benzenoids	Benzene and substituted derivatives	Diphenylmethanes	-	HMDB0254154	-	-	-	-
Com_12759_pos	4.41554e+07	2.97796e+07	3.06681e+07	3.06363e+07	7.66251e+07	5.92621e+07	2.83874e+07	3.77495e+07	2.75879e+07	4.72691e+07	3.74643e+07	3.22576e+07	5.75671e+07	7.34399e+07	5.80156e+07	6.09692e+07	8.37887e+07	7.63043e+07	4.51878e+07	3.51193e+07	6.83475e+07	0	0.00207132	0.00497497	0.656274	N1-(2,3-dihydro-1,4-benzodioxin-6-yl)acetamide	--	C10 H11 N O3	0.681	194.081	--	--	--	--	--	-	-	-	-
Com_548_pos	1.38361e+08	1.21374e+08	1.09836e+08	1.03553e+08	1.39984e+08	1.04421e+08	9.54283e+07	1.35287e+08	1.06081e+08	7.04363e+07	9.99508e+07	1.03396e+08	5.76669e+07	6.41321e+07	4.27503e+07	7.29853e+07	7.14929e+07	8.30738e+07	1.19588e+08	1.01763e+08	6.53502e+07	0	0.000241661	0.000812507	0.656024	N-Acetyltryptophan	--	C13 H14 N2 O3	5.383	247.107	Organic acids and derivatives	Carboxylic acids and derivatives	Amino acids, peptides, and analogues	-	HMDB0255052	-	-	-	-
Com_10302_pos	1.08525e+07	9.70561e+06	1.47426e+07	1.25783e+07	1.13057e+07	1.57435e+07	1.08246e+07	5.57788e+06	2.20981e+06	8.24362e+06	6.50513e+06	3.68396e+06	4.11952e+07	4.08355e+07	3.37321e+07	2.83854e+07	3.48449e+07	5.0706e+07	1.2488e+07	6.17417e+06	3.82832e+07	0	2.63788e-08	4.54423e-07	0.655552	SNH	--	C13 H20 N6 O6	1.749	340.123	--	--	--	--	--	-	-	-	-
Com_4788_pos	888211	967982	1.04458e+06	978780	926102	812615	738576	861163	9.3152e+06	895969	910528	975166	3.69147e+07	4.54869e+07	7.76469e+07	4.65505e+07	2.74049e+07	3.51211e+07	936379	2.28277e+06	4.48542e+07	0	2.20629e-06	1.76398e-05	0.654893	3-Isomangostin	--	C24 H26 O6	2.071	411.187	Organoheterocyclic compounds	Benzopyrans	1-benzopyrans	19275-46-8	HMDB0041521	-	-	-	-
Com_3044_pos	8.24996e+06	1.33004e+07	1.91453e+07	8.52414e+06	1.31699e+07	1.26157e+07	3.08026e+07	2.42631e+07	1.19614e+07	2.56482e+07	7.56606e+07	1.78412e+07	5.48599e+07	7.86025e+07	6.72725e+07	5.27752e+07	6.51934e+07	8.04702e+07	1.25009e+07	3.10295e+07	6.6529e+07	0	5.48655e-05	0.000232691	0.650747	--	1,3,5-Trimethoxybenzene	C9 H12 O3	4.899	169.086	Benzenoids	Phenol ethers	Anisoles	621-23-8	HMDB0059963	-	-	-	-
Com_19332_pos	4.38114e+07	2.97775e+07	3.05911e+07	3.06358e+07	7.62837e+07	5.90096e+07	2.83859e+07	3.77495e+07	2.75852e+07	4.69499e+07	3.74049e+07	3.22534e+07	5.71682e+07	7.23591e+07	5.73962e+07	6.05767e+07	8.27994e+07	7.57121e+07	4.50182e+07	3.50548e+07	6.76686e+07	0	0.00222933	0.00527784	0.650572	--	N-Phenylacetylglycine	C10 H11 N O3	0.892	194.081	Organic acids and derivatives	Carboxylic acids and derivatives	Amino acids, peptides, and analogues	500-98-1	HMDB0000821	C05598	ko00360//Phenylalanine metabolism	Amino acid metabolism	Metabolism
Com_2049_pos	9.60839e+07	6.62748e+07	5.80521e+06	2.69667e+07	6.5022e+07	1.64608e+07	2.35948e+07	2.76047e+07	1.43702e+07	1.05187e+07	453496	2.82479e+07	6.13034e+06	1.34028e+06	3.2371e+06	3.87653e+06	4.19518e+06	1.55474e+07	4.61022e+07	1.7465e+07	5.72113e+06	0	0.0147624	0.0271674	0.649007	SPB 14:0;2O	--	C14 H31 N O2	6.673	246.242	--	--	--	--	--	-	-	-	-
Com_5466_pos	3.43449e+07	2.27563e+07	2.94799e+07	2.48087e+07	2.30802e+07	2.09738e+07	7.57658e+06	7.97604e+06	6.98651e+06	5.0205e+06	5.29203e+06	6.39945e+06	1.23023e+06	2.23503e+06	1.24839e+06	1.18316e+06	1.32555e+06	1.38857e+06	2.59073e+07	6.54185e+06	1.43516e+06	0	1.0399e-09	4.37234e-08	0.6462	Obscurolide A1	--	C15 H17 N O5	1.469	314.098	--	--	--	--	--	-	-	-	-
Com_2517_pos	3.6403e+07	4.43196e+07	6.02033e+07	3.41516e+07	4.83821e+07	4.25082e+07	7.03568e+07	7.84852e+07	6.35252e+07	5.41016e+07	6.25939e+07	6.15253e+07	9.82822e+07	1.17349e+08	6.76873e+07	8.50168e+07	9.5233e+07	1.32865e+08	4.4328e+07	6.5098e+07	9.94055e+07	0	5.67254e-05	0.00023697	0.64601	N-Acetyl-D-galactosamine	--	C8 H15 N O6	1.448	222.097	Organic oxygen compounds	Organooxygen compounds	Carbohydrates and carbohydrate conjugates	14131-60-3	HMDB0000853	C01132	ko01100//Metabolic pathways;ko00052//Galactose metabolism;ko00520//Amino sugar and nucleotide sugar metabolism	Carbohydrate metabolism;Global and overview maps	Metabolism
Com_16050_pos	7.99792e+07	7.64317e+07	8.80857e+07	9.0663e+07	1.10489e+08	9.7083e+07	1.13105e+08	1.29572e+08	9.73218e+07	1.03396e+08	1.25517e+08	1.02928e+08	8.79204e+07	1.24855e+08	1.02371e+08	9.76019e+07	1.15648e+08	1.08374e+08	9.04552e+07	1.11973e+08	1.06128e+08	0	0.029799	0.0496388	0.645613	--	Sorbic acid	C6 H8 O2	7.953	130.086	Lipids and lipid-like molecules	Fatty Acyls	Fatty acids and conjugates	-	HMDB0256823	-	-	-	-
Com_6456_pos	3.90366e+07	3.06857e+07	3.28534e+07	3.68601e+07	2.61117e+07	3.21372e+07	1.77804e+07	1.08176e+07	9.21124e+06	6.66646e+06	1.37422e+07	1.37268e+07	2.16944e+06	2.79622e+06	1.34378e+06	1.17383e+06	2.03055e+06	1.53735e+06	3.29475e+07	1.19908e+07	1.84186e+06	0	4.90245e-10	2.73066e-08	0.643145	3,3-dimethyl-1-[4-(trifluoromethoxy)phenyl]piperidine-2,6-dione	--	C14 H14 F3 N O3	5.711	302.1	--	--	--	--	--	-	-	-	-
Com_5636_pos	3.71257e+07	2.83674e+07	3.93696e+07	5.23801e+07	4.5896e+07	1.48945e+07	2.1429e+07	8.77782e+06	8.79789e+06	7.40571e+06	2.48843e+07	7.49326e+06	5.75532e+06	3.82673e+06	9.93435e+06	2.74875e+06	3.44042e+06	1.70985e+06	3.63389e+07	1.31313e+07	4.56924e+06	0	6.37011e-05	0.000260893	0.6416	SL 10:1;O/13:1;O	--	C23 H43 N O6 S	6.016	462.283	--	--	--	--	--	-	-	-	-
Com_2782_pos	3.77647e+07	5.45513e+07	5.52636e+07	2.96355e+07	4.25636e+07	4.39816e+07	5.70318e+07	4.03203e+07	3.15787e+07	2.35164e+07	3.03653e+07	3.25842e+07	6.42179e+07	6.77067e+07	5.34595e+07	6.7316e+07	7.20316e+07	1.0369e+08	4.396e+07	3.58995e+07	7.14037e+07	0	0.000791099	0.00228358	0.641434	LQH	--	C17 H28 N6 O5	5.323	419.202	--	--	--	--	--	-	-	-	-
Com_2412_pos	9.8482e+07	3.85506e+07	7.59098e+07	1.18346e+08	1.08263e+08	3.94333e+07	6.99688e+07	6.48447e+07	4.02155e+07	4.6031e+07	6.53009e+07	4.24626e+07	5.91209e+07	6.85393e+07	4.96145e+07	8.2371e+07	8.06686e+07	6.39034e+07	7.98308e+07	5.48039e+07	6.73696e+07	0	0.193417	0.245034	0.641126	--	1,11-Undecanedicarboxylic acid	C13 H24 O4	5.636	267.156	Lipids and lipid-like molecules	Fatty Acyls	Fatty acids and conjugates	505-52-2	HMDB0002327	-	-	-	-
Com_141_pos	2.66165e+07	3.46623e+07	4.4057e+07	4.30765e+07	4.30003e+07	5.03535e+07	4.11015e+07	2.69487e+07	2.82151e+07	2.51722e+07	3.10275e+07	1.42104e+07	5.34881e+07	7.26087e+07	3.99719e+07	4.04574e+07	8.25224e+07	4.52385e+07	4.02943e+07	2.77792e+07	5.57145e+07	0	0.00533965	0.0111812	0.639976	Actrarit	--	C10 H11 N O3	5.587	194.081	--	--	--	--	--	-	-	-	-
Com_5449_pos	1.17482e+08	1.16703e+08	1.45788e+08	1.4076e+08	1.15527e+08	1.10604e+08	1.37975e+08	1.36643e+08	1.06982e+08	1.27366e+08	1.44954e+08	1.36039e+08	8.34568e+07	1.12945e+08	9.55312e+07	8.63582e+07	9.85737e+07	1.02682e+08	1.24477e+08	1.3166e+08	9.65911e+07	0	0.000775293	0.00224526	0.639811	--	D-Proline	C5 H9 N O2	5.729	116.071	Organic acids and derivatives	Carboxylic acids and derivatives	Amino acids, peptides, and analogues	344-25-2	HMDB0003411	C00763	ko01100//Metabolic pathways;ko00470//D-Amino acid metabolism;ko00330//Arginine and proline metabolism	Amino acid metabolism;Global and overview maps;Metabolism of other amino acids	Metabolism
Com_4307_pos	8.81221e+06	1.09577e+07	6.61043e+06	1.07924e+07	3.87004e+06	9.45136e+06	3.6985e+07	4.93125e+07	1.10398e+07	2.35495e+07	1.36898e+07	8.39302e+06	5.10605e+06	6.31746e+06	2.89918e+06	5.81514e+06	1.11127e+07	9.40745e+06	8.41569e+06	2.38282e+07	6.77633e+06	0	0.0148058	0.0271873	0.63961	Ifenprodil	--	C21 H27 N O2	5.597	326.211	Organoheterocyclic compounds	Piperidines	Benzylpiperidines	-	HMDB0253384	-	-	-	-
Com_7307_pos	4.0266e+07	4.05674e+07	5.18076e+07	2.48409e+08	5.17027e+07	5.76201e+07	4.95409e+07	5.46379e+07	5.13007e+07	6.59594e+07	5.47786e+07	6.02969e+07	3.52029e+07	6.31495e+07	5.16041e+07	4.51927e+07	5.69982e+07	5.48818e+07	8.17288e+07	5.60857e+07	5.11715e+07	0	0.508511	0.547149	0.639165	N-Acetylcaprolactam	--	C8 H13 N O2	5.66	156.102	--	--	--	--	--	-	-	-	-
Com_5342_pos	4.34027e+07	4.66745e+07	4.63164e+07	5.41595e+07	5.05198e+07	5.63383e+07	2.13849e+07	2.88118e+07	9.90005e+06	3.40634e+07	5.27985e+07	3.48742e+07	4.05514e+07	7.18067e+07	3.00726e+07	5.89967e+07	2.16446e+07	5.92184e+07	4.95685e+07	3.03055e+07	4.70484e+07	0	0.0675938	0.101756	0.63703	1-(4-methoxyphenyl)propane-1,2-diol	--	C10 H14 O3	5.575	165.091	--	--	--	--	--	-	-	-	-
Com_4900_pos	4.98315e+06	5.72512e+06	9.01415e+06	6.02285e+06	6.99807e+06	5.18408e+06	1.90744e+07	1.76124e+07	6.29643e+07	2.02946e+07	1.62712e+07	2.62834e+07	5.01085e+07	4.78876e+07	6.13506e+07	5.56119e+07	8.77388e+07	5.90628e+07	6.32124e+06	2.70834e+07	6.02934e+07	0	1.61509e-05	8.70583e-05	0.636172	1-{4-methoxy-3-[(2-pyridylthio)methyl]phenyl}ethan-1-one	--	C15 H15 N O2 S	2.243	274.092	--	--	--	--	--	-	-	-	-
Com_4156_pos	2.94405e+07	2.26358e+07	2.59609e+07	5.52892e+07	2.43175e+07	2.58184e+07	1.25576e+07	5.75679e+06	2.06662e+06	1.20994e+07	1.49505e+07	6.96343e+06	1.78934e+06	2.095e+06	1.70991e+06	1.76792e+06	1.90079e+06	1.87367e+06	3.0577e+07	9.06572e+06	1.8561e+06	0	2.78434e-05	0.000135219	0.632197	3-Hydroxylidocaine	--	C14 H22 N2 O2	5.094	251.175	Organic acids and derivatives	Carboxylic acids and derivatives	Amino acids, peptides, and analogues	-	HMDB0060655	-	-	-	-
Com_3105_pos	1.52806e+08	8.72251e+07	1.4863e+08	1.24639e+08	9.26749e+07	9.71912e+07	1.12392e+08	1.00707e+08	5.63603e+07	8.55883e+07	1.06644e+08	7.5844e+07	8.76848e+07	6.67328e+07	5.83408e+07	5.88864e+07	5.40812e+07	8.53613e+07	1.17194e+08	8.95892e+07	6.85145e+07	0	0.00663288	0.0134346	0.631675	--	Thymol	C10 H14 O	5.712	133.101	Lipids and lipid-like molecules	Prenol lipids	Monoterpenoids	89-83-8	HMDB0001878	-	-	-	-
Com_6756_pos	1.09509e+06	1.11473e+06	1.27704e+06	1.10461e+06	1.23051e+06	1.09642e+06	1.176e+06	2.01482e+06	1.24864e+07	1.07921e+06	1.72883e+06	1.16259e+06	4.07298e+07	2.89371e+07	4.74703e+07	6.36875e+07	4.01374e+07	3.16323e+07	1.15307e+06	3.27465e+06	4.20991e+07	0	1.40404e-07	1.89205e-06	0.631419	Toddalolactone	--	C16 H20 O6	1.505	309.138	--	--	--	--	--	-	-	-	-
Com_185_pos	2.03028e+07	2.72081e+07	2.73967e+07	9.30479e+06	5.09169e+07	5.06689e+07	5.50719e+07	3.78432e+07	2.66634e+07	1.37838e+08	4.16813e+07	5.05095e+07	1.542e+07	3.99077e+07	5.76864e+07	5.24463e+07	5.6032e+07	3.44324e+07	3.09664e+07	5.8268e+07	4.26541e+07	0	0.241859	0.294353	0.627609	8-Isoprostaglandin F1α	--	C20 H36 O5	7.938	339.252	--	--	--	--	--	-	-	-	-
Com_5714_pos	1.33022e+06	1.25876e+06	1.26833e+06	1.19841e+06	1.48052e+06	1.12358e+06	1.33494e+06	1.22674e+07	2.26452e+07	3.44475e+06	6.09684e+06	4.90111e+06	6.78638e+07	3.67833e+07	7.09179e+07	4.91188e+07	5.67845e+07	1.87795e+07	1.27664e+06	8.44837e+06	5.00413e+07	0	9.45687e-06	5.66395e-05	0.627337	SLH	--	C15 H25 N5 O5	2.241	178.6	--	--	--	--	--	-	-	-	-
Com_1839_pos	6.05117e+07	4.83336e+07	5.11657e+07	4.24245e+07	8.465e+07	6.26472e+07	4.83226e+07	6.34339e+07	1.01994e+08	6.90509e+07	6.09409e+07	6.49106e+07	1.01076e+08	1.125e+08	1.1016e+08	1.07561e+08	1.15095e+08	1.04473e+08	5.82888e+07	6.81088e+07	1.08477e+08	0	3.3598e-05	0.000156385	0.624449	--	3-Methyl-2-Oxobutanoic Acid	C5 H8 O3	5.259	117.054	Lipids and lipid-like molecules	Fatty Acyls	Fatty acid esters	556-24-1	HMDB0030027	C00141	ko01100//Metabolic pathways;ko01110//Biosynthesis of secondary metabolites;ko01230//Biosynthesis of amino acids;ko01210//2-Oxocarboxylic acid metabolism;ko00770//Pantothenate and CoA biosynthesis;ko00966//Glucosinolate biosynthesis;ko00290//Valine, leucine and isoleucine biosynthesis;ko00280//Valine, leucine and isoleucine degradation	Amino acid metabolism;Biosynthesis of other secondary metabolites;Global and overview maps;Metabolism of cofactors and vitamins	Metabolism
Com_2003_pos	5.71549e+07	5.16258e+07	8.02771e+07	4.85435e+07	4.65407e+07	5.89097e+07	6.21712e+07	2.95129e+07	2.21657e+07	3.6724e+07	8.85542e+06	3.31482e+07	3.29546e+07	3.84801e+07	2.54379e+07	3.17368e+07	3.224e+06	7.83386e+06	5.71753e+07	3.20962e+07	2.32779e+07	0	0.00380953	0.00835396	0.622581	3,4-Dihydroxyphenylalanine	--	C9 H11 N O4	5.335	395.144	Organic acids and derivatives	Carboxylic acids and derivatives	Amino acids, peptides, and analogues	63-84-3	HMDB0000609	-	-	-	-
Com_11643_pos	4.21015e+07	3.50499e+07	3.75154e+07	4.02645e+07	5.19355e+07	4.36996e+07	2.88372e+07	3.4932e+07	3.09794e+07	3.64865e+07	3.46206e+07	2.85702e+07	5.30022e+07	5.4534e+07	4.84644e+07	5.07454e+07	5.6315e+07	5.94785e+07	4.17611e+07	3.24043e+07	5.37566e+07	0	2.92438e-06	2.23134e-05	0.621602	4-oxo-4,5,6,7-tetrahydrobenzo[b]furan-3-carboxylic acid	--	C9 H8 O4	4.271	181.049	--	--	--	--	--	-	-	-	-
Com_14296_pos	4.13512e+07	3.02737e+07	3.07822e+07	2.74982e+07	7.56575e+07	5.71851e+07	3.54129e+07	4.81543e+07	4.51933e+07	5.09012e+07	4.97115e+07	4.22677e+07	7.7751e+07	8.67376e+07	7.49884e+07	7.52296e+07	9.8036e+07	9.0853e+07	4.37913e+07	4.52735e+07	8.39326e+07	0	7.38884e-05	0.00029397	0.621219	Methylhippuric acid	--	C10 H11 N O3	2.018	194.081	Organic acids and derivatives	Carboxylic acids and derivatives	Amino acids, peptides, and analogues	-	HMDB0255085	-	-	-	-
Com_5028_pos	5.65164e+06	6.07208e+06	8.38107e+06	5.209e+06	1.4286e+07	5.58216e+06	2.11817e+07	3.78648e+07	3.13375e+07	5.25167e+06	1.85791e+07	1.59939e+07	5.0379e+06	4.43959e+06	4.83175e+06	8.86986e+06	1.67299e+07	6.75417e+06	7.53033e+06	2.17015e+07	7.77719e+06	0	0.00689052	0.0139075	0.620459	1-ethyl 4-(2-oxo-1,2-diphenylethyl) succinate	--	C20 H20 O5	5.232	363.118	--	--	--	--	--	-	-	-	-
Com_685_pos	6.92402e+07	7.35228e+07	7.01662e+07	5.50885e+07	3.93981e+07	5.14442e+07	4.85845e+07	1.70096e+07	3.73326e+07	4.43186e+07	3.61801e+07	4.02515e+07	2.43299e+07	1.99143e+07	4.7289e+07	2.90075e+07	2.01746e+07	3.40582e+07	5.981e+07	3.72795e+07	2.91289e+07	0	0.00106679	0.00288914	0.619841	--	Embelin	C17 H26 O4	7.055	295.19	Organic oxygen compounds	Organooxygen compounds	Carbonyl compounds	-	HMDB0251767	-	-	-	-
Com_1939_pos	1.09983e+08	6.23121e+07	1.0772e+08	5.86212e+07	9.18322e+07	7.81037e+07	1.296e+08	1.16698e+08	1.30853e+08	9.07767e+07	1.12531e+08	9.48418e+07	1.30902e+08	1.27344e+08	1.28645e+08	8.58762e+07	1.51643e+08	1.47871e+08	8.47619e+07	1.1255e+08	1.28714e+08	0	0.00820622	0.0162087	0.618812	Muramic acid	--	C9 H17 N O7	1.452	252.107	Organic oxygen compounds	Organooxygen compounds	Carbohydrates and carbohydrate conjugates	1114-41-6	HMDB0003254	-	-	-	-
Com_2986_pos	7.92944e+06	1.01177e+07	9.18177e+06	4.31194e+06	1.74796e+07	6.81131e+06	1.96457e+07	3.67513e+07	1.63113e+07	1.29866e+07	2.48985e+07	1.92223e+07	6.38295e+06	5.44279e+06	2.78511e+06	6.79042e+06	7.5613e+06	1.15213e+07	9.3053e+06	2.1636e+07	6.7473e+06	0	0.000917819	0.00256897	0.618082	Ozagrel	--	C13 H12 N2 O2	5.313	229.097	--	--	--	--	--	-	-	-	-
Com_2533_pos	3.75361e+06	3.79756e+06	3.96084e+06	3.10713e+06	3.58215e+06	2.93033e+06	1.20366e+07	1.23596e+07	5.41444e+07	5.93798e+06	3.25898e+07	1.37313e+07	3.72011e+07	7.58416e+07	5.39355e+07	5.84364e+07	5.80027e+07	4.91304e+07	3.52194e+06	2.17999e+07	5.54246e+07	0	1.58312e-05	8.56116e-05	0.617908	Gabexate	--	C16 H23 N3 O4	5.461	322.176	Benzenoids	Benzene and substituted derivatives	Benzoic acids and derivatives	-	HMDB0252569	-	-	-	-
Com_2621_pos	3.88053e+07	2.63195e+07	1.97833e+07	2.22785e+07	2.67882e+07	1.06797e+07	6.87414e+06	1.98846e+06	1.86026e+06	1.11697e+07	5.90598e+06	3.5191e+06	2.80527e+06	2.02821e+06	847961	1.19215e+06	2.15515e+06	3.35359e+06	2.41091e+07	5.2196e+06	2.06372e+06	0	1.43396e-05	8.01386e-05	0.6175	SL 10:1;O/12:0	--	C22 H43 N O5 S	6.526	434.301	--	--	--	--	--	-	-	-	-
Com_2074_pos	1.57099e+07	1.78113e+07	2.89155e+07	1.27201e+07	2.38629e+07	1.87936e+07	5.41799e+07	4.50844e+07	3.10125e+07	2.13226e+07	1.73238e+07	2.57353e+07	6.93488e+07	8.55118e+07	5.08056e+07	4.93265e+07	7.58517e+07	8.693e+07	1.96355e+07	3.24431e+07	6.96291e+07	0	2.26836e-05	0.000112476	0.617051	L-(+)-Arginine	--	C6 H14 N4 O2	1.444	337.16	Organic acids and derivatives	Carboxylic acids and derivatives	Amino acids, peptides, and analogues	74-79-3	HMDB0000517	C00062	ko01100//Metabolic pathways;ko01110//Biosynthesis of secondary metabolites;ko01060//Biosynthesis of plant secondary metabolites;ko01230//Biosynthesis of amino acids;ko02010//ABC transporters;ko00470//D-Amino acid metabolism;ko01064//Biosynthesis of alkaloids derived from ornithine, lysine and nicotinic acid;ko00330//Arginine and proline metabolism;ko00220//Arginine biosynthesis;ko00970//Aminoacyl…	Amino acid metabolism;Biosynthesis of other secondary metabolites;Chemical structure transformation maps;Global and overview maps;Membrane transport;Metabolism of other amino acids;Translation	Environmental Information Processing;Genetic Information Processing;Metabolism
Com_5994_pos	5.67126e+06	8.15338e+06	4.07373e+06	2.12849e+06	6.27803e+06	6.03505e+06	1.17293e+07	2.76347e+07	4.24768e+07	3.62419e+06	1.26337e+07	1.15064e+07	4.98337e+07	3.63732e+07	8.52241e+07	7.16178e+07	5.23714e+07	4.61513e+07	5.38999e+06	1.82675e+07	5.69286e+07	0	1.93465e-05	0.000100706	0.616795	N-Phenylacetylglutamine	--	C13 H16 N2 O4	2.038	265.121	Organic acids and derivatives	Carboxylic acids and derivatives	Amino acids, peptides, and analogues	28047-15-6	HMDB0006344	C04148	ko00360//Phenylalanine metabolism	Amino acid metabolism	Metabolism
Com_11873_pos	6.51455e+06	9.66764e+06	6.25126e+06	5.47797e+06	6.19261e+06	6.11795e+06	5.09968e+06	5.19033e+06	6.77942e+07	1.90825e+07	8.61562e+06	3.19833e+07	5.34425e+06	5.47486e+06	4.80573e+06	5.26105e+06	5.27648e+06	5.92087e+06	6.70366e+06	2.29609e+07	5.34721e+06	0	0.0847873	0.123954	0.613216	Adenosine 3'5'-cyclic monophosphate	--	C10 H12 N5 O6 P	2.278	330.059	--	--	--	--	--	-	-	-	-
Com_3615_pos	2.52102e+07	2.1661e+07	2.06842e+07	9.86895e+06	1.56361e+07	1.09415e+07	3.11688e+07	1.31263e+07	2.72767e+07	4.65433e+07	1.88935e+07	2.87499e+07	3.2114e+06	1.77601e+06	7.40036e+06	4.66316e+06	8.34486e+06	3.41173e+06	1.73337e+07	2.76264e+07	4.80125e+06	0	0.000471998	0.00146063	0.613072	PE O-11:0_3:0	--	C19 H40 N O7 P	8.572	448.249	--	--	--	--	--	-	-	-	-
Com_1828_pos	1.27968e+08	1.43995e+08	1.38065e+08	1.38673e+08	1.48018e+08	1.41609e+08	1.07533e+08	1.24288e+08	1.06088e+08	1.27686e+08	1.25845e+08	1.12886e+08	1.05483e+08	9.66561e+07	6.87557e+07	8.55334e+07	1.03223e+08	1.23958e+08	1.39721e+08	1.17388e+08	9.72681e+07	0	0.000165901	0.000582397	0.612512	4-(3,4-dihydro-2H-1,5-benzodioxepin-7-yl)-4-oxobutanoic acid	--	C13 H14 O5	5.482	233.081	--	--	--	--	--	-	-	-	-
Com_2959_pos	9.13034e+07	5.1705e+07	6.36486e+07	7.40211e+07	7.35633e+07	3.82091e+07	5.78073e+07	5.91306e+07	4.07861e+07	4.73133e+07	5.65037e+07	3.84456e+07	1.78428e+07	1.61981e+07	8.35793e+06	1.1612e+07	1.41948e+07	1.74539e+07	6.54084e+07	4.99978e+07	1.42766e+07	0	8.90102e-06	5.50292e-05	0.61237	Diacetoxyscirpenol	--	C19 H26 O7	5.649	389.159	Lipids and lipid-like molecules	Prenol lipids	Sesquiterpenoids	2270-40-8	HMDB0035104	-	-	-	-
Com_7988_pos	1.24322e+06	1.19533e+06	1.28538e+06	968709	1.3478e+06	1.04745e+06	1.42639e+07	2.96727e+07	1.91618e+07	2.41094e+07	3.3074e+07	2.35972e+07	3.74577e+07	4.64124e+07	9.82243e+07	4.977e+07	4.7492e+07	2.08253e+07	1.18132e+06	2.39798e+07	5.00303e+07	0	0.000264594	0.000873789	0.611824	Fenvalerate	--	C25 H22 Cl N O3	4.786	437.162	Lipids and lipid-like molecules	Fatty Acyls	Fatty acid esters	51630-58-1	HMDB0031791	-	-	-	-
Com_2643_pos	3.48684e+07	1.18204e+07	1.19885e+07	1.32131e+07	3.25423e+07	4.28712e+07	3.54518e+07	4.52776e+07	5.00249e+07	1.08881e+08	2.90404e+07	6.23027e+07	3.88272e+07	9.59229e+07	3.96219e+07	1.28794e+08	1.74569e+08	4.45913e+07	2.45507e+07	5.5163e+07	8.70544e+07	0	0.0356675	0.0583174	0.610585	DG 8:0_9:0	--	C20 H38 O5	7.101	376.305	--	--	--	--	--	-	-	-	-
Com_241_pos	1.62892e+07	1.48848e+07	1.20883e+07	1.95918e+07	2.13603e+07	2.16129e+07	2.45074e+07	3.03801e+07	2.27013e+07	3.87987e+07	2.76339e+07	2.40043e+07	6.43061e+07	4.36724e+07	6.16089e+07	7.00847e+07	6.20809e+07	7.52309e+07	1.76379e+07	2.80043e+07	6.28306e+07	0	6.39833e-08	9.63208e-07	0.610368	--	p-Aminocinnamic acid	C9 H9 N O2	5.241	164.07	--	--	--	--	--	-	-	-	-
Com_3895_pos	1.01856e+08	1.1187e+08	7.30116e+07	7.92175e+07	6.43201e+07	4.02383e+07	7.14883e+07	5.07478e+07	8.96371e+07	8.23053e+07	4.92538e+07	6.84061e+07	2.35766e+07	2.71134e+07	4.61753e+07	3.62976e+07	2.44488e+07	1.56747e+07	7.8419e+07	6.86397e+07	2.88811e+07	0	0.000845469	0.00241088	0.609582	Enalaprilat	--	C18 H24 N2 O5	6.989	349.177	Organic acids and derivatives	Carboxylic acids and derivatives	Amino acids, peptides, and analogues	76420-72-9	HMDB0041886	-	-	-	-
Com_7273_pos	1.01505e+07	1.95623e+07	2.74573e+06	8.50546e+06	1.34225e+07	2.12071e+07	708105	662625	612215	674033	690399	651405	1.32741e+07	8.90935e+06	9.01529e+06	1.44153e+07	1.69889e+07	5.48744e+06	1.25989e+07	666464	1.13484e+07	0	0.000903189	0.00253652	0.60927	Methylnissolin-3-O-glucoside	--	C23 H26 O10	5.682	463.159	--	--	--	--	--	-	-	-	-
Com_4141_pos	2.13852e+07	2.15796e+07	3.01497e+07	5.02381e+07	2.6309e+07	3.22662e+07	2.17026e+07	5.36544e+06	7.99382e+06	2.10662e+07	1.47883e+07	1.27114e+07	2.17105e+07	2.93681e+07	1.52686e+07	1.43149e+07	1.68643e+07	3.61399e+07	3.03213e+07	1.3938e+07	2.22777e+07	0	0.0201801	0.0355331	0.608615	Pizotifen	--	C19 H21 N S	5.676	296.149	Organoheterocyclic compounds	Cycloheptathiophenes	HASH(0x1677490)	-	HMDB0256623	-	-	-	-
Com_2459_pos	6.56545e+07	5.63615e+07	9.47242e+07	1.17754e+08	1.13212e+08	1.06463e+08	1.33211e+08	1.61962e+08	2.01786e+07	5.03139e+07	1.03244e+08	3.65717e+07	3.46744e+07	4.11471e+07	2.42466e+07	3.48359e+07	3.45182e+07	4.74063e+07	9.23615e+07	8.42468e+07	3.61381e+07	0	0.0362396	0.0590795	0.608576	Phytosphingosine	--	C18 H39 N O3	8.872	318.3	Organic nitrogen compounds	Organonitrogen compounds	Amines	554-62-1	HMDB0004610	C12144	ko01100//Metabolic pathways;ko00600//Sphingolipid metabolism	Global and overview maps;Lipid metabolism	Metabolism
Com_2244_pos	6.31756e+07	4.47803e+07	5.13346e+07	9.81514e+07	9.11325e+07	4.60042e+07	6.27632e+07	7.01698e+07	3.91982e+07	5.91774e+07	5.86316e+07	1.63475e+07	1.51243e+07	1.49301e+07	6.59969e+06	1.31757e+07	1.08496e+07	1.19487e+07	6.57631e+07	5.1048e+07	1.21047e+07	0	0.00030858	0.000997365	0.60742	--	Heptamethoxyflavone	C22 H24 O9	5.617	433.148	--	--	--	--	--	-	-	-	-
Com_2190_pos	3.08584e+06	4.94118e+06	5.97539e+06	4.28945e+06	5.4532e+06	3.81506e+06	1.53917e+07	1.72005e+07	5.23659e+07	1.47252e+07	1.55026e+07	3.18357e+07	4.47218e+07	4.90146e+07	5.44494e+07	4.74157e+07	5.54157e+07	4.21405e+07	4.59335e+06	2.45036e+07	4.88596e+07	0	2.50828e-06	1.97704e-05	0.606742	CP-465394	--	C20 H28 N2 O5 S	1.538	409.181	--	--	--	--	--	-	-	-	-
Com_2728_pos	2.71557e+06	3.3309e+06	3.32811e+06	1.46685e+06	2.83417e+06	2.16859e+06	7.76361e+06	1.58584e+07	1.93596e+07	5.10506e+06	8.77199e+06	9.74644e+06	4.83983e+07	3.96646e+07	5.80593e+07	3.64101e+07	3.95326e+07	5.82423e+07	2.6407e+06	1.11009e+07	4.67179e+07	0	1.04171e-08	2.26065e-07	0.60558	Asparagine	--	C4 H8 N2 O3	1.461	265.111	Organic acids and derivatives	Carboxylic acids and derivatives	Amino acids, peptides, and analogues	-	HMDB0251512	-	-	-	-
Com_8174_pos	3.1079e+07	9.01703e+07	2.47837e+07	5.06177e+07	3.75337e+07	4.19248e+07	4.22784e+07	4.09148e+07	2.99319e+07	3.20335e+06	3.34385e+07	2.79313e+07	5.47587e+07	4.35199e+07	4.06331e+07	8.49451e+07	3.1382e+07	1.33545e+08	4.60182e+07	2.96164e+07	6.47972e+07	0	0.11495	0.158221	0.603969	Jasminoside B	--	C16 H26 O8	5.444	385.127	--	--	--	--	--	-	-	-	-
Com_3328_pos	7.04144e+07	8.37988e+07	1.00869e+08	9.22923e+07	7.00028e+07	7.19051e+07	5.44973e+07	5.00198e+07	5.90683e+07	7.11931e+07	5.90287e+07	8.80791e+07	3.69191e+07	3.73006e+07	2.6524e+07	3.32467e+07	3.48239e+07	4.01728e+07	8.15471e+07	6.36477e+07	3.48312e+07	0	1.32246e-05	7.49096e-05	0.602251	N-[2-(1,5-dimethyl-4-nitro-1H-pyrazol-3-yl)vinyl]-N,N-dimethylamine	--	C9 H14 N4 O2	2.187	211.119	--	--	--	--	--	-	-	-	-
Com_3555_pos	1.44396e+07	7.39745e+06	1.69697e+07	2.25701e+07	8.86401e+06	1.59548e+07	3.65129e+07	9.83488e+06	1.95605e+07	6.3121e+07	2.54113e+07	4.8164e+07	4.98919e+07	4.74935e+07	4.90536e+07	3.51764e+07	5.78818e+07	4.74388e+07	1.43659e+07	3.37674e+07	4.78227e+07	0	0.00122384	0.00324608	0.601027	--	N-Caffeoyl putrescine	C13 H18 N2 O3	5.532	251.139	--	--	--	--	--	-	-	-	-
Com_4101_pos	4.39953e+07	4.4595e+07	8.05042e+07	3.95669e+07	5.48294e+07	5.76219e+07	6.67687e+07	5.49305e+07	4.44542e+07	7.31681e+07	5.83718e+07	4.79874e+07	2.52616e+07	3.23412e+07	1.09209e+07	1.98342e+07	2.29462e+07	2.67525e+07	5.35188e+07	5.76134e+07	2.30094e+07	0	0.000173031	0.000606154	0.600342	--	Boc-beta-cyano-L-alanine	C9 H14 N2 O4	5.118	198.076	--	--	--	--	--	-	-	-	-
Com_7436_pos	6.24325e+07	6.53197e+07	2.97356e+07	2.74081e+07	6.01166e+07	5.88534e+07	6.75036e+07	4.15517e+07	4.34315e+07	7.41682e+07	7.51233e+07	6.23433e+07	2.37656e+07	2.97131e+07	3.03122e+07	2.76915e+07	4.92599e+07	1.89943e+07	5.06443e+07	6.06869e+07	2.99561e+07	0	0.00689134	0.0139075	0.599687	Isobutyl 4-hydroxybenzoate	--	C11 H14 O3	5.864	195.099	Benzenoids	Benzene and substituted derivatives	Benzoic acids and derivatives	-	HMDB0253608	-	-	-	-
Com_17784_pos	4.03441e+07	3.69003e+07	4.51611e+07	5.45446e+07	5.37766e+07	3.80537e+07	3.50934e+07	3.06163e+07	1.23357e+07	2.04497e+07	3.53956e+07	1.51823e+07	1.45766e+07	1.88913e+07	9.57242e+06	1.59147e+07	2.14013e+07	2.04561e+07	4.47967e+07	2.48455e+07	1.68021e+07	0	5.34273e-05	0.000230095	0.599434	(±)15-HETE	--	C20 H32 O3	10.218	321.24	--	--	--	--	--	-	-	-	-
Com_2995_pos	4.25015e+07	3.99725e+07	3.65859e+07	4.25668e+07	4.87516e+07	4.18653e+07	3.95005e+07	4.44222e+07	4.90594e+07	3.90083e+07	4.25145e+07	4.62707e+07	7.85287e+07	6.74916e+07	7.21677e+07	8.51197e+07	8.03776e+07	7.8141e+07	4.20406e+07	4.34626e+07	7.6971e+07	0	2.08935e-09	6.71405e-08	0.598946	--	1-Methyladenine	C6 H7 N5	1.475	150.077	Organoheterocyclic compounds	Imidazopyrimidines	Purines and purine derivatives	5142-22-3	HMDB0011599	-	-	-	-
Com_2429_pos	3.71569e+07	4.8443e+07	3.47811e+07	3.504e+07	3.02738e+07	1.74507e+07	5.03242e+07	2.94922e+07	6.42709e+07	5.28835e+07	3.58617e+07	4.33122e+07	1.99238e+07	2.54814e+07	3.70735e+07	2.37263e+07	2.4187e+07	2.65894e+07	3.38576e+07	4.60241e+07	2.61636e+07	0	0.0109832	0.0209989	0.598378	13-OxoODE	--	C18 H30 O3	7.428	317.208	Lipids and lipid-like molecules	Fatty Acyls	Lineolic acids and derivatives	-	HMDB0246143	C14765	ko00591//Linoleic acid metabolism	Lipid metabolism	Metabolism
Com_11692_pos	2.99059e+06	3.88908e+06	3.32099e+06	2.67695e+06	4.76666e+06	3.85271e+06	5.40655e+06	6.71074e+06	2.1525e+07	5.39588e+06	6.05548e+06	7.6982e+06	3.62331e+07	3.92972e+07	4.70716e+07	4.75033e+07	5.38107e+07	3.74134e+07	3.58283e+06	8.79864e+06	4.35549e+07	0	2.86409e-09	8.11169e-08	0.597882	Gly-Tyr	--	C11 H14 N2 O4	4.186	239.102	Organic acids and derivatives	Carboxylic acids and derivatives	Amino acids, peptides, and analogues	-	HMDB0304778	-	-	-	-
Com_11585_pos	1.75652e+08	1.73011e+08	9.52627e+07	1.09596e+08	1.74971e+08	1.75006e+08	1.77678e+08	2.88708e+07	1.32382e+08	1.74471e+08	1.96408e+08	1.39459e+08	7.02093e+07	7.24246e+07	8.62881e+07	7.29596e+07	1.61783e+08	3.96026e+07	1.50583e+08	1.41545e+08	8.38779e+07	0	0.0567502	0.0871734	0.597741	4-oxododecanedioic acid	--	C12 H20 O5	5.761	227.125	--	--	--	--	--	-	-	-	-
Com_2824_pos	1.35394e+06	1.68164e+06	3.14058e+06	1.2468e+06	2.25488e+06	1.47596e+06	9.13947e+06	1.47452e+07	1.31656e+07	8.59543e+06	1.10889e+07	1.30154e+07	1.76944e+06	2.38303e+06	2.11646e+06	3.1379e+06	1.74813e+06	1.99833e+06	1.85897e+06	1.1625e+07	2.19221e+06	0	8.23024e-09	1.85848e-07	0.597344	Paeoniflorin	--	C23 H28 O11	4.987	498.196	Lipids and lipid-like molecules	Prenol lipids	Terpene glycosides	-	HMDB0256075	-	-	-	-
Com_5007_pos	1.40331e+06	1.52024e+06	1.6732e+06	2.45381e+06	1.45447e+06	1.36835e+06	2.87618e+06	1.19724e+07	1.09541e+07	1.40714e+06	3.99498e+06	1.53152e+06	3.13929e+07	2.50291e+07	5.98092e+07	1.18141e+08	1.99886e+07	4.19901e+07	1.64556e+06	5.45605e+06	4.93918e+07	0	0.00232129	0.00547092	0.59672	DL-Arginine	--	C6 H14 N4 O2	2.087	175.119	Organic acids and derivatives	Carboxylic acids and derivatives	Amino acids, peptides, and analogues	-	HMDB0251511	-	-	-	-
Com_4655_pos	2.98945e+06	3.89462e+06	1.94411e+06	2.61522e+06	2.79565e+06	1.50631e+06	1.68524e+07	9.95371e+06	1.83931e+07	2.19497e+07	1.32032e+07	2.09665e+07	1.35e+07	9.29644e+06	2.16158e+07	1.59952e+07	1.54107e+07	1.16727e+07	2.62423e+06	1.68864e+07	1.45818e+07	0	1.20506e-05	6.91977e-05	0.596524	Rauwolscine	--	C21 H26 N2 O3	6.647	355.209	Alkaloids and derivatives	Yohimbine alkaloids	HASH(0x1f0ad60)	146-48-5	HMDB0015464	-	-	-	-
Com_2200_pos	2.03211e+07	2.46897e+07	3.84118e+07	2.9192e+07	2.55817e+07	3.39599e+07	2.76487e+07	1.52077e+07	3.83771e+07	4.95701e+07	2.5975e+07	4.7977e+07	4.3626e+06	4.01174e+06	7.17107e+06	4.8324e+06	7.66943e+06	6.37867e+06	2.86927e+07	3.41259e+07	5.73765e+06	0	0.000107944	0.000400831	0.586893	3-hydroxyquinuclidine-3-carbonitrile hydrochloride	--	C8 H12 N2 O	5.379	153.102	--	--	--	--	--	-	-	-	-
Com_2267_pos	123269	106312	123699	172001	119437	146831	915394	217120	4.22193e+06	380602	4.4193e+06	884929	2.73242e+07	2.88378e+07	2.09101e+07	1.4177e+08	2.37509e+07	4.28687e+07	131925	1.83988e+06	4.7577e+07	0	0.0125094	0.0234867	0.585815	THJ2201 N-(5-hydroxypentyl) metabolite	--	C23 H22 N2 O2	8.729	359.171	--	--	--	--	--	-	-	-	-
Com_2561_pos	6.02141e+06	4.47186e+06	3.31821e+06	1.12153e+08	4.63387e+06	1.54686e+07	3.33159e+06	1.37045e+06	681775	1.33962e+06	987405	1.66796e+06	1.07667e+06	1.66843e+06	540832	1.41146e+06	866034	663092	2.43446e+07	1.56313e+06	1.03775e+06	0	0.21544	0.267658	0.585198	1-Monostearin	--	C21 H42 O4	8.371	381.297	Lipids and lipid-like molecules	Glycerolipids	Monoradylglycerols	22610-61-3	HMDB0011131	-	-	-	-
Com_9682_pos	1.00786e+08	1.04912e+08	1.17485e+08	9.74756e+07	1.14289e+08	1.06489e+08	9.36649e+07	9.9279e+07	8.03529e+07	7.98759e+07	9.68393e+07	9.00262e+07	6.47729e+07	7.42047e+07	6.54551e+07	6.83899e+07	7.25115e+07	7.80499e+07	1.06906e+08	9.00064e+07	7.0564e+07	0	1.26892e-06	1.11598e-05	0.583585	--	Dulcitol	C6 H14 O6	2.705	183.086	Organic oxygen compounds	Organooxygen compounds	Carbohydrates and carbohydrate conjugates	488-45-9	HMDB0011632	C01697	ko01100//Metabolic pathways;ko00052//Galactose metabolism	Carbohydrate metabolism;Global and overview maps	Metabolism
Com_4137_pos	3.04231e+07	2.58948e+07	3.10926e+07	1.91024e+07	2.50689e+07	2.55349e+07	3.70969e+07	3.06263e+07	2.86174e+07	4.18827e+07	3.8365e+07	3.37e+07	1.57444e+07	1.03363e+07	8.21892e+06	1.53763e+07	1.74572e+07	2.54013e+07	2.61861e+07	3.50481e+07	1.54224e+07	0	3.71505e-05	0.000169151	0.583153	Cephalotaxine	--	C18 H21 N O4	5.463	316.154	Alkaloids and derivatives	Cephalotaxus alkaloids	HASH(0x190d7d0)	-	HMDB0253207	-	-	-	-
Com_9256_pos	2.57973e+06	4.07011e+06	5.6054e+06	1.12287e+06	5.27576e+06	2.63495e+06	1.01931e+07	9.74697e+06	1.68613e+07	1.31684e+07	1.00306e+07	1.71555e+07	2.17831e+06	1.60802e+06	2.51124e+06	1.58736e+06	2.02358e+06	1.44552e+06	3.54814e+06	1.28593e+07	1.89234e+06	0	7.42313e-07	7.12877e-06	0.581926	--	trans-zeatin 9-O-glucoside	C16 H23 N5 O6	5.344	382.171	--	--	--	--	--	-	-	-	-
Com_6560_pos	1.49748e+07	1.21405e+07	4.81606e+06	1.72938e+06	3.80079e+07	1.33412e+07	5.9169e+07	4.73659e+07	3.82561e+07	5.30101e+07	2.50827e+07	1.40185e+07	4.94361e+07	5.27503e+07	1.35979e+08	3.66268e+07	6.2711e+07	4.67128e+07	1.41683e+07	3.94837e+07	6.40359e+07	0	0.0102977	0.019888	0.580276	--	Dehydroeffusol	C17 H14 O2	3.092	251.106	--	--	--	--	--	-	-	-	-
Com_14085_pos	7.90643e+07	6.29905e+07	7.74171e+07	8.47104e+07	6.30154e+07	5.81385e+07	5.936e+07	5.7556e+07	3.9545e+07	4.25917e+07	5.06689e+07	5.47272e+07	4.87998e+07	5.34942e+07	3.43108e+07	3.32209e+07	3.13096e+07	5.34114e+07	7.08894e+07	5.07414e+07	4.24245e+07	0	0.000514977	0.00157317	0.579877	Octhilinone	--	C11 H19 N O S	2.635	214.126	--	--	--	--	--	-	-	-	-
Com_8983_pos	8.98043e+06	7.39387e+06	9.92063e+06	7.94128e+06	1.2595e+07	8.03306e+06	1.76472e+07	2.29416e+07	1.73385e+07	1.50493e+07	1.73475e+07	1.89197e+07	4.64657e+06	3.69541e+06	4.65626e+06	4.45365e+06	9.03891e+06	8.10798e+06	9.14404e+06	1.82073e+07	5.76646e+06	0	3.04394e-07	3.50258e-06	0.57974	Complanatuside	--	C28 H32 O16	5.4	625.175	--	--	--	--	--	-	-	-	-
Com_3139_pos	1.23504e+07	3.71433e+06	5.39351e+06	4.55859e+06	5.59166e+06	4.48317e+06	2.89025e+07	1.13212e+07	1.50293e+07	1.33962e+07	1.14219e+07	1.77332e+07	3.14358e+07	3.83183e+07	4.90172e+07	2.8856e+07	1.18838e+08	6.5146e+07	6.01527e+06	1.63007e+07	5.52686e+07	0	0.00164861	0.00412399	0.578952	Desoxycortone	--	C21 H30 O3	8.286	331.225	Lipids and lipid-like molecules	Steroids and steroid derivatives	Hydroxysteroids	64-85-7	HMDB0000016	C03205	ko01100//Metabolic pathways	Global and overview maps	Metabolism
Com_3685_pos	3.58219e+07	2.19397e+07	2.37808e+07	5.16072e+07	3.28785e+07	3.12298e+07	2.42571e+07	3.99966e+07	3.33895e+07	2.13981e+07	2.09234e+07	2.55683e+07	5.49584e+07	5.8392e+07	5.27318e+07	4.91618e+07	5.1042e+07	6.50282e+07	3.28763e+07	2.75888e+07	5.5219e+07	0	7.65265e-05	0.000302307	0.57811	--	Nicotinate ribonucleoside	C11 H13 N O6	1.479	256.081	Organic oxygen compounds	Organooxygen compounds	Carbohydrates and carbohydrate conjugates	4013-06-03	HMDB0006809	C05841	ko01100//Metabolic pathways;ko00760//Nicotinate and nicotinamide metabolism	Global and overview maps;Metabolism of cofactors and vitamins	Metabolism
Com_2348_pos	7.02039e+07	4.58459e+07	7.39987e+07	1.01677e+08	8.45594e+07	5.9013e+07	5.40952e+07	6.6351e+07	4.83819e+07	5.08475e+07	3.56787e+07	5.10122e+07	2.77884e+07	3.10447e+07	3.83361e+07	2.65399e+07	3.61176e+07	4.2273e+07	7.25497e+07	5.10611e+07	3.36833e+07	0	0.00048704	0.00150156	0.577494	N-[4-chloro-2-(2-chlorobenzoyl)phenyl]-2-(4-methylpiperidino)acetamide	--	C21 H22 Cl2 N2 O2	5.919	405.117	--	--	--	--	--	-	-	-	-
Com_2100_pos	2.93503e+07	2.69055e+07	2.32014e+07	1.23534e+08	2.21898e+07	3.69907e+07	2.51352e+07	1.26299e+07	9.81451e+06	3.4037e+07	2.38938e+07	4.8962e+07	3.70171e+07	5.04377e+07	1.21904e+07	1.41922e+07	3.21653e+07	4.29999e+07	4.36953e+07	2.57454e+07	3.15004e+07	0	0.487291	0.526691	0.576734	diethyl 2-(acetylamino)malonate	--	C9 H15 N O5	5.178	218.102	--	--	--	--	--	-	-	-	-
Com_3860_pos	4.06504e+07	3.23443e+07	2.62465e+07	1.1072e+08	4.00579e+07	4.59166e+07	3.02296e+07	1.85285e+07	2.17955e+07	4.66382e+07	4.01658e+07	3.85003e+07	7.32963e+06	6.91106e+06	4.52646e+06	3.0354e+06	5.06714e+06	8.25181e+06	4.93227e+07	3.2643e+07	5.85359e+06	0	0.00426369	0.00922879	0.576066	(4-methoxyphenyl)(4-nitrophenyl)methanone	--	C14 H11 N O4	5.023	258.077	--	--	--	--	--	-	-	-	-
Com_5549_pos	973988	5.47688e+06	2.12429e+06	931225	6.91837e+06	3.32451e+06	7.02111e+06	1.30562e+07	6.53836e+07	9.51503e+06	8.6394e+06	3.15208e+07	2.02545e+07	9.35733e+06	2.34114e+07	2.41833e+07	1.81828e+07	1.67415e+07	3.29154e+06	2.25227e+07	1.86885e+07	0	0.0628462	0.0952958	0.575586	Orcinol glucoside	--	C13 H18 O7	1.714	287.111	--	--	--	--	--	-	-	-	-
Com_2943_pos	2.43797e+07	2.54482e+07	2.5437e+07	4.18714e+07	3.32054e+07	3.46644e+07	1.5203e+07	1.78282e+07	1.89158e+07	1.8014e+07	1.13004e+07	1.71524e+07	2.47537e+07	2.73488e+07	8.41747e+06	2.48663e+07	2.45432e+07	1.95584e+07	3.08343e+07	1.64023e+07	2.15813e+07	0	0.00243521	0.00569921	0.574402	--	Phenylglyoxylic acid	C8 H6 O3	5.626	151.039	Benzenoids	Benzene and substituted derivatives	Benzoyl derivatives	611-73-4	HMDB0001587	C02137	ko01100//Metabolic pathways;ko01120//Microbial metabolism in diverse environments;ko00360//Phenylalanine metabolism	Amino acid metabolism;Global and overview maps	Metabolism
Com_1527_pos	2.58324e+08	2.25185e+08	2.39924e+08	2.71069e+08	2.58144e+08	2.42492e+08	2.30675e+08	2.5793e+08	1.77408e+08	2.2846e+08	2.97375e+08	2.26399e+08	2.14945e+08	2.08614e+08	1.56443e+08	1.94805e+08	2.07871e+08	2.17907e+08	2.4919e+08	2.36375e+08	2.00098e+08	0	0.0224705	0.0389101	0.573925	--	m-Cresol	C7 H8 O	5.101	109.065	Benzenoids	Phenols	Cresols	108-39-4	HMDB0002048	C01467	ko01120//Microbial metabolism in diverse environments	Global and overview maps	Metabolism
Com_1036_pos	6.32512e+07	6.71708e+07	7.93552e+06	5.38445e+07	1.48122e+08	2.06209e+08	1.11514e+08	7.22869e+06	7.15703e+06	2.72564e+08	1.45043e+08	1.41952e+08	5.19983e+07	4.80886e+07	4.87544e+07	4.05337e+07	1.55903e+08	2.36364e+07	9.10889e+07	1.14243e+08	6.14858e+07	0	0.501574	0.540381	0.572312	Nonivamide	--	C17 H27 N O3	5.855	294.206	Benzenoids	Phenols	Methoxyphenols	2444-46-4	HMDB0029846	-	-	-	-
Com_2065_pos	1.47238e+08	1.59519e+08	9.6632e+07	8.01263e+07	1.53579e+07	3.58226e+07	1.29222e+08	1.51295e+07	1.30305e+08	1.42528e+08	1.33923e+08	1.54507e+08	1.06243e+08	1.00803e+08	1.07495e+08	1.22636e+08	1.38806e+08	1.0832e+08	8.9116e+07	1.17602e+08	1.14051e+08	0	0.510148	0.548204	0.570435	LNH	--	C16 H26 N6 O5	5.905	383.204	--	--	--	--	--	-	-	-	-
Com_2717_pos	2.18561e+07	2.47882e+07	6.98409e+06	1.36643e+07	2.49851e+07	3.32993e+07	3.62625e+07	1.26858e+07	1.69355e+07	6.11617e+07	4.4421e+07	3.69896e+07	8.94324e+06	2.50411e+07	1.01764e+07	1.23152e+07	3.1072e+07	7.27266e+06	2.09295e+07	3.47427e+07	1.58034e+07	0	0.0592919	0.0903985	0.567451	--	Furanodiene	C15 H20 O	5.778	234.185	Lipids and lipid-like molecules	Prenol lipids	Sesquiterpenoids	-	HMDB0036769	-	-	-	-
Com_3150_pos	3.68245e+07	2.70346e+07	4.68752e+07	6.96137e+07	4.59111e+07	7.7747e+07	5.8925e+07	3.73844e+07	1.86439e+07	3.28693e+07	2.18525e+07	2.34108e+07	4.94958e+06	6.05643e+06	8.61628e+06	5.3138e+06	7.24074e+06	3.69239e+06	5.06677e+07	3.2181e+07	5.9782e+06	0	0.000254876	0.000848403	0.567098	8-Hydroxyquinoline	--	C9 H7 N O	5.024	146.06	--	--	--	--	--	-	-	-	-
Com_4239_pos	2.93302e+06	2.82477e+06	3.32643e+06	2.7033e+06	3.1976e+06	2.61835e+06	1.17334e+07	1.38225e+07	9.26002e+06	9.68153e+06	1.35694e+07	1.0404e+07	2.35978e+06	2.30401e+06	2.2215e+06	2.24349e+06	2.2968e+06	2.43889e+06	2.93391e+06	1.14118e+07	2.31075e+06	0	6.45404e-10	3.17197e-08	0.56684	Cepharanthine	--	C37 H38 N2 O6	5.229	607.286	Lignans, neolignans and related compounds	-	HASH(0x2427530)	-	HMDB0249813	-	-	-	-
Com_3591_pos	6.85315e+06	1.85807e+07	9.66899e+06	1.29122e+07	1.73984e+07	2.49169e+07	3.11446e+07	1.98148e+07	7.16544e+06	3.68002e+07	4.59719e+07	8.79657e+06	3.97674e+07	8.10956e+07	2.43522e+07	8.22826e+07	5.67208e+07	6.08015e+07	1.50551e+07	2.49489e+07	5.75033e+07	0	0.00114634	0.00306977	0.566104	2-(14,15-Epoxyeicosatrienoyl) glycerol	--	C23 H38 O5	7.856	395.276	Lipids and lipid-like molecules	Glycerolipids	Monoradylglycerols	848667-56-1	HMDB0013651	-	-	-	-
Com_1623_pos	3.19963e+07	4.14439e+07	1.75367e+07	2.73349e+07	7.7681e+07	1.70512e+08	1.4354e+08	9.95373e+07	1.93034e+07	4.29297e+07	6.27774e+07	2.54487e+07	1.69655e+07	1.62583e+07	2.26036e+07	1.79978e+07	2.46287e+07	1.43563e+07	6.10841e+07	6.55894e+07	1.88017e+07	0	0.152929	0.203621	0.565304	Methyl dihydrojasmonate	--	C13 H22 O3	7.637	227.164	Lipids and lipid-like molecules	Fatty Acyls	Lineolic acids and derivatives	24851-98-7	HMDB0031740	-	-	-	-
Com_18127_pos	6.92698e+07	6.77588e+07	8.93221e+07	5.89637e+07	6.08826e+07	6.53169e+07	7.16324e+07	4.36639e+07	3.47861e+07	5.42462e+07	5.22613e+07	4.92238e+07	6.22111e+07	5.4753e+07	3.94901e+07	5.87907e+07	6.11633e+07	8.10921e+07	6.85856e+07	5.09689e+07	5.95834e+07	0	0.0745478	0.11063	0.564721	(3-nitrophenyl)(4-pyrimidin-2-ylpiperazino)methanone	--	C15 H15 N5 O3	3.644	314.123	--	--	--	--	--	-	-	-	-
Com_2842_pos	156431	131714	157927	517347	237771	143214	303727	251601	1.55423e+06	154526	147909	122805	3.77211e+07	1.93186e+07	1.70987e+07	5.00324e+07	1.70865e+07	5.13488e+07	224068	422466	3.2101e+07	0	2.95968e-05	0.000142525	0.563234	LPC 18:3-SN1	--	C26 H48 N O7 P	8.648	518.324	--	--	--	--	--	-	-	-	-
Com_4032_pos	3.39961e+07	3.12491e+07	4.19426e+07	7.30253e+07	5.64364e+07	3.14716e+07	2.71717e+07	2.35046e+07	2.25645e+07	2.78593e+07	2.74393e+07	3.4151e+07	3.46627e+07	5.27088e+07	2.96471e+07	2.32157e+07	2.61837e+07	3.34343e+07	4.46869e+07	2.71151e+07	3.33087e+07	0	0.0568114	0.0871734	0.562525	3-(4-hydroxy-3-methoxyphenyl)propanoic acid	--	C10 H12 O4	6.56	179.07	Phenylpropanoids and polyketides	Phenylpropanoic acids	HASH(0x1549b90)	1135-23-5	HMDB0062121	-	-	-	-
Com_5834_pos	1.5483e+07	1.77956e+07	1.44753e+07	1.59164e+07	1.36328e+07	1.49806e+07	2.22311e+07	1.417e+07	1.17656e+07	3.79191e+07	2.53069e+07	2.38489e+07	1.68674e+06	1.688e+06	1.41415e+06	1.32512e+06	3.30425e+06	2.05002e+06	1.53806e+07	2.25403e+07	1.91138e+06	0	3.29849e-05	0.000154825	0.561372	6β-Oxycodol N-oxide	--	C18 H23 N O5	5.681	334.168	--	--	--	--	--	-	-	-	-
Com_2118_pos	1.27417e+08	1.21205e+08	1.48834e+08	1.81859e+08	1.38452e+08	1.37517e+08	1.2456e+08	1.49382e+08	1.40578e+08	1.30109e+08	1.51431e+08	1.20409e+08	9.7591e+07	9.97296e+07	9.43999e+07	9.96619e+07	1.00124e+08	1.1093e+08	1.42547e+08	1.36078e+08	1.00406e+08	0	0.000372913	0.00117796	0.561069	Ethyl paraben	--	C9 H10 O3	5.371	167.07	Benzenoids	Benzene and substituted derivatives	Benzoic acids and derivatives	120-47-8	HMDB0032573	-	-	-	-
Com_4779_pos	3.54208e+06	2.63066e+06	8.64075e+06	3.14439e+06	2.84997e+07	5.94566e+06	2.86907e+06	2.34056e+07	8.66272e+06	8.2621e+06	4.5592e+06	4.25848e+06	2.96356e+07	3.31764e+07	3.06637e+07	3.31612e+07	1.46839e+08	1.9823e+07	8.73387e+06	8.66953e+06	4.88832e+07	0	0.0432485	0.0690746	0.560581	3-Succinoylpyridine	--	C9 H9 N O3	5.109	180.066	Organic acids and derivatives	Keto acids and derivatives	Gamma-keto acids and derivatives	4192-31-8	HMDB0000992	C19569	ko01100//Metabolic pathways;ko01120//Microbial metabolism in diverse environments;ko00760//Nicotinate and nicotinamide metabolism	Global and overview maps;Metabolism of cofactors and vitamins	Metabolism
Com_8190_pos	4.14824e+07	2.47632e+07	3.69859e+07	2.79958e+07	3.43139e+07	4.05407e+07	1.76944e+07	1.23789e+07	9.78727e+06	2.75795e+07	1.75704e+07	1.89401e+07	3.99323e+06	1.3573e+06	1.73162e+07	4.62164e+06	4.94865e+06	6.33663e+06	3.4347e+07	1.73251e+07	6.42894e+06	0	4.6273e-06	3.19513e-05	0.557279	6-(Methylthio)purine	--	C6 H6 N4 S	1.953	167.037	--	--	--	--	--	-	-	-	-
Com_4092_pos	2.91126e+07	3.39884e+07	3.26947e+07	2.67475e+07	3.27387e+07	3.63822e+07	2.13521e+07	1.87096e+07	1.79116e+07	2.21561e+07	2.3873e+07	2.07158e+07	2.46078e+07	2.57408e+07	1.96023e+07	2.27269e+07	3.30076e+07	3.13592e+07	3.1944e+07	2.07864e+07	2.61741e+07	0	0.000532319	0.00161728	0.556449	--	Anise oil	C14 H18 O3	5.765	235.133	--	--	--	--	--	-	-	-	-
Com_7440_pos	7.59116e+07	1.29664e+08	1.17287e+08	7.28125e+07	1.52851e+08	2.35259e+08	1.03181e+08	7.87444e+07	5.15539e+07	1.66915e+08	1.42782e+08	7.18255e+07	7.14684e+07	6.89499e+07	5.86938e+07	8.68526e+07	1.32711e+08	8.30779e+07	1.30631e+08	1.025e+08	8.36255e+07	0	0.232164	0.284001	0.555927	--	Lathyrol	C20 H30 O4	7.662	335.22	--	--	--	--	--	-	-	-	-
Com_1842_pos	3.41136e+06	6.08802e+06	1.32249e+07	2.97397e+06	5.64811e+06	7.79098e+06	2.1958e+07	1.31812e+07	5.61967e+06	1.86146e+07	5.17635e+07	8.2246e+06	5.33771e+07	5.27087e+07	4.07357e+07	3.46647e+07	4.19796e+07	4.70739e+07	6.52289e+06	1.98936e+07	4.509e+07	0	6.21138e-05	0.000255646	0.555109	(2R,3S,4S,5R,6R)-2-(hydroxymethyl)-6-(propan-2-yloxy)oxane-3,4,5-triol	--	C9 H18 O6	4.92	223.117	--	--	--	--	--	-	-	-	-
Com_1311_pos	5.53612e+08	5.61892e+08	6.7949e+08	5.52681e+08	6.56448e+08	5.69385e+08	5.96414e+08	5.45122e+08	4.74104e+08	5.6999e+08	6.02996e+08	6.19419e+08	5.51233e+08	5.94279e+08	4.67904e+08	5.24153e+08	4.72235e+08	5.50514e+08	5.95585e+08	5.68007e+08	5.2672e+08	0	0.111139	0.154254	0.55403	Nicotinic acid	--	C6 H5 N O2	2.027	124.039	Organic acids and derivatives	Carboxylic acids and derivatives	Amino acids, peptides, and analogues	583-08-4	HMDB0003269	C00253	ko01100//Metabolic pathways;ko01110//Biosynthesis of secondary metabolites;ko01120//Microbial metabolism in diverse environments;ko01060//Biosynthesis of plant secondary metabolites;ko01064//Biosynthesis of alkaloids derived from ornithine, lysine and nicotinic acid;ko00760//Nicotinate and nicotinamide metabolism;ko00960//Tropane, piperidine and pyridine alkaloid biosynthesis	Biosynthesis of other secondary metabolites;Chemical structure transformation maps;Global and overview maps;Metabolism of cofactors and vitamins	Metabolism
Com_6404_pos	8.17539e+06	1.01063e+07	1.07293e+07	3.82282e+06	7.90759e+06	5.21049e+06	1.1869e+07	2.75062e+07	2.94738e+07	1.51916e+07	1.97297e+07	1.94458e+07	3.80908e+07	5.2237e+07	4.26262e+07	4.67939e+07	4.95906e+07	4.48893e+07	7.65864e+06	2.0536e+07	4.57046e+07	0	6.6774e-09	1.57203e-07	0.551508	NPK	--	C15 H27 N5 O5	5.052	358.215	--	--	--	--	--	-	-	-	-
Com_1887_pos	8.5182e+07	8.99321e+07	7.74631e+07	1.54524e+08	1.09855e+08	7.90139e+07	8.86568e+07	6.7576e+07	6.63907e+07	8.06178e+07	8.59355e+07	8.1278e+07	7.05116e+07	8.14223e+07	4.05637e+07	8.85393e+07	5.96317e+07	8.61731e+07	9.93283e+07	7.84091e+07	7.11403e+07	0	0.0815207	0.119913	0.550577	4-(2,3-dihydro-1,4-benzodioxin-6-yl)butanoic acid	--	C12 H14 O4	5.204	223.096	--	--	--	--	--	-	-	-	-
Com_8368_pos	794413	647768	719059	761036	830829	1.73045e+06	6.82392e+06	987152	1.55097e+07	3.59737e+06	3.68926e+07	2.31207e+06	2.72505e+07	4.21946e+07	2.88819e+07	4.61956e+07	9.76368e+07	2.9433e+07	913926	1.10205e+07	4.52654e+07	0	0.00128481	0.00336508	0.550169	--	LysoPE 18:2 (2n isomer)	C23 H44 N O7 P	11.919	478.292	--	--	--	--	--	-	-	-	-
Com_455_pos	3.26738e+07	2.25598e+07	2.99027e+07	2.17945e+07	4.61584e+07	1.50839e+07	2.67971e+07	3.72221e+07	2.31963e+07	2.73401e+07	4.29305e+07	5.77619e+06	5.39955e+07	7.57354e+07	3.71807e+07	4.69526e+07	6.55317e+07	7.06487e+07	2.80288e+07	2.72104e+07	5.83408e+07	0	0.00103099	0.00282388	0.550092	Pyridoxine	--	C8 H11 N O3	1.49	170.081	Organoheterocyclic compounds	Pyridines and derivatives	Pyridoxines	58-56-0	HMDB0301760	C00314	ko01100//Metabolic pathways;ko01120//Microbial metabolism in diverse environments;ko00750//Vitamin B6 metabolism	Global and overview maps;Metabolism of cofactors and vitamins	Metabolism
Com_14665_pos	1.95366e+07	1.64564e+07	2.19433e+07	2.03426e+07	2.38684e+07	2.1195e+07	2.14649e+07	3.29546e+07	1.9332e+07	2.41696e+07	2.86397e+07	2.12343e+07	5.56498e+07	4.82646e+07	6.50476e+07	4.96999e+07	4.64544e+07	5.80929e+07	2.05571e+07	2.46325e+07	5.38682e+07	0	2.16119e-08	3.96851e-07	0.5496	--	3-Hydroxypicolinic acid	C6 H5 N O3	3.739	140.034	Organoheterocyclic compounds	Pyridines and derivatives	Pyridinecarboxylic acids and derivatives	874-24-8	HMDB0013188	-	-	-	-
Com_13699_pos	1.35058e+07	1.35733e+07	1.49153e+07	1.45347e+07	1.51376e+07	1.32642e+07	1.29011e+07	1.31832e+07	6.71259e+07	2.64146e+07	1.40498e+07	2.96681e+07	1.21209e+07	1.17711e+07	1.08922e+07	1.12951e+07	1.27079e+07	1.30659e+07	1.41552e+07	2.72238e+07	1.19755e+07	0	0.0922108	0.132034	0.549538	Guanosine-3',5'-cyclic monophosphate	--	C10 H12 N5 O7 P	2.905	346.054	--	--	--	--	--	-	-	-	-
Com_813_pos	7.60017e+07	9.23077e+07	5.98975e+07	1.05257e+08	4.28282e+07	6.29833e+08	8.35909e+07	1.1491e+08	1.43706e+08	7.38739e+07	2.29546e+08	6.00603e+07	1.12253e+08	8.83791e+07	6.84133e+07	8.21951e+07	8.07189e+07	1.23498e+08	1.67688e+08	1.17615e+08	9.25763e+07	0	0.634386	0.665448	0.549001	Sulcatol	--	C8 H16 O	6.973	279.231	--	--	--	--	--	-	-	-	-
Com_3223_pos	7.58711e+07	5.7013e+07	7.40416e+07	5.65847e+07	7.50368e+07	8.52298e+07	8.98326e+07	7.01111e+07	7.09663e+07	8.07301e+07	6.30565e+07	7.30162e+07	2.99385e+07	2.46298e+07	6.36031e+07	4.18059e+07	6.45085e+07	4.33212e+07	7.06295e+07	7.46188e+07	4.46345e+07	0	0.0020269	0.00488739	0.547299	--	alpha-Keto-gamma-(methylthio)butyric acid	C5 H8 O3 S	1.466	149.027	--	--	--	--	--	-	-	-	-
Com_313_pos	8.9922e+06	1.06502e+07	1.07699e+07	1.32116e+07	1.43443e+07	1.35026e+07	1.35436e+07	1.33913e+07	2.94699e+07	2.50233e+07	1.39049e+07	1.88176e+07	4.76441e+07	4.08055e+07	4.49236e+07	5.29657e+07	4.93182e+07	4.9869e+07	1.19118e+07	1.90251e+07	4.75877e+07	0	3.51179e-09	9.31461e-08	0.54598	Diethyl succinate	--	C8 H14 O4	5.982	175.096	Lipids and lipid-like molecules	Fatty Acyls	Fatty acid esters	123-25-1	HMDB0033838	-	-	-	-
Com_5459_pos	689350	757039	786830	619743	737262	668853	5.18925e+06	8.684e+06	3.37309e+07	9.24425e+06	1.05196e+07	1.09598e+07	7.00603e+06	4.44228e+06	7.35346e+06	6.05587e+06	5.5938e+06	4.75323e+06	709846	1.30546e+07	5.86745e+06	0	0.00978829	0.0189367	0.545903	4-(pentyloxy)benzene-1-carbohydrazide	--	C12 H18 N2 O2	4.858	467.259	--	--	--	--	--	-	-	-	-
Com_2076_pos	1.78519e+07	1.41827e+07	8.03511e+06	3.51231e+06	1.40151e+07	8.79903e+06	1.90118e+07	4.76783e+07	9.78212e+06	1.44966e+07	1.81792e+07	1.98957e+07	2.80134e+06	1.60783e+06	2.80499e+06	4.47735e+06	4.45223e+06	9.20552e+06	1.1066e+07	2.15073e+07	4.22487e+06	0	0.00971272	0.0188283	0.545753	DPK	--	C15 H26 N4 O6	5.771	359.196	--	--	--	--	--	-	-	-	-
Com_5886_pos	4.52453e+07	3.7448e+07	4.23604e+07	5.50954e+07	4.4343e+07	4.52827e+07	3.38919e+07	3.32232e+07	2.10999e+07	3.33292e+07	2.74624e+07	2.57754e+07	1.20149e+07	1.06977e+07	1.23246e+07	1.3564e+07	1.53114e+07	1.53317e+07	4.49625e+07	2.91303e+07	1.32074e+07	0	2.24936e-08	4.04158e-07	0.543717	3-hydroxy-3,4-bis[(4-hydroxy-3-methoxyphenyl)methyl]oxolan-2-one	--	C20 H22 O7	5.328	375.143	--	--	--	--	--	-	-	-	-
Com_1675_pos	2.22438e+07	2.32142e+07	1.85751e+07	2.10175e+07	2.75098e+07	1.77356e+07	2.40257e+07	3.36121e+07	2.25805e+07	2.0328e+07	2.49885e+07	1.88517e+07	6.48445e+07	5.79257e+07	4.97078e+07	4.78474e+07	4.74304e+07	4.62887e+07	2.1716e+07	2.40644e+07	5.23408e+07	0	1.20191e-07	1.67484e-06	0.542695	5-Acetylsalicylic acid	--	C9 H8 O4	1.539	181.071	--	--	--	--	--	-	-	-	-
Com_7849_pos	1.24515e+07	2.73833e+07	1.74283e+07	6.93234e+06	2.83484e+07	1.70076e+07	2.51576e+07	3.01983e+07	5.58163e+07	1.7258e+07	2.1869e+07	3.61043e+07	4.73561e+07	3.88935e+07	5.78151e+07	6.76051e+07	6.27251e+07	8.77718e+07	1.82586e+07	3.10672e+07	6.03611e+07	0	0.000240814	0.000811291	0.541631	2-amino-7,9-dimethyl-5-oxo-5H-chromeno[2,3-b]pyridine-3-carbonitrile	--	C15 H11 N3 O2	2.686	266.088	--	--	--	--	--	-	-	-	-
Com_14725_pos	1.23899e+07	1.67197e+07	8.65318e+06	1.16718e+08	5.70488e+06	1.38505e+07	3.96887e+06	1.10634e+06	5.36226e+06	8.94984e+06	4.6717e+06	3.02677e+07	3.07651e+06	6.76772e+06	1.38846e+06	943526	1.51624e+06	2.4316e+06	2.9006e+07	9.05445e+06	2.68734e+06	0	0.213653	0.266032	0.541525	Cinobufotalin	--	C26 H34 O7	5.965	459.245	Lipids and lipid-like molecules	Steroids and steroid derivatives	Steroid lactones	-	HMDB0250267	-	-	-	-
Com_3083_pos	1.08828e+06	1.0756e+06	2.56718e+06	1.07754e+06	1.19332e+06	1.07285e+06	1.16022e+06	1.99391e+06	1.65115e+07	1.11758e+06	1.3398e+06	1.1357e+06	2.69761e+07	4.73563e+07	6.24612e+07	3.08615e+07	1.84806e+07	2.46237e+07	1.34579e+06	3.87646e+06	3.51266e+07	0	5.27486e-05	0.000228359	0.539242	Phillygenin	--	C21 H24 O6	1.481	373.171	--	--	--	--	--	-	-	-	-
Com_1913_pos	4.35153e+07	4.087e+07	4.21559e+07	5.42144e+07	8.53401e+07	6.50463e+07	1.12977e+08	1.35224e+08	4.51939e+07	2.42944e+07	7.67739e+07	3.2631e+07	8.89922e+07	1.03491e+08	8.32565e+07	9.76062e+07	1.0199e+08	1.12244e+08	5.51903e+07	7.11825e+07	9.79301e+07	0	0.0601345	0.0915996	0.53472	Diaminopimelic acid	--	C7 H14 N2 O4	1.468	174.076	Organic acids and derivatives	Carboxylic acids and derivatives	Amino acids, peptides, and analogues	-	HMDB0242532	-	-	-	-
Com_5824_pos	1.69942e+07	4.2812e+07	2.5394e+07	4.05032e+07	1.00803e+07	5.09747e+07	1.52112e+07	1.26751e+07	1.46868e+07	1.20622e+07	9.93343e+06	1.84522e+07	1.10166e+07	1.30132e+07	1.00775e+07	2.87323e+07	8.77843e+06	1.35425e+07	3.11264e+07	1.38368e+07	1.41934e+07	0	0.016466	0.0297457	0.533876	Estrone	--	C18 H22 O2	5.829	309.13	Lipids and lipid-like molecules	Steroids and steroid derivatives	Sulfated steroids	481-97-0	HMDB0001425	C00468	ko01100//Metabolic pathways;ko07226//Progesterone, androgen and estrogen receptor agonists/antagonists	Global and overview maps;Target-based classification: Nuclear receptors	Drug Development;Metabolism
Com_10887_pos	9.0007e+06	9.41038e+06	1.01676e+07	1.46645e+07	1.05331e+07	1.50242e+07	6.79182e+06	5.48812e+06	6.98476e+06	4.75136e+06	7.86753e+06	3.68861e+06	2.83664e+07	2.49612e+07	1.90074e+07	2.26575e+07	2.34349e+07	2.85924e+07	1.14667e+07	5.9287e+06	2.45033e+07	0	2.15517e-08	3.96851e-07	0.533691	--	Ophiopogonanone C	C19 H16 O7	5.554	357.097	--	--	--	--	--	-	-	-	-
Com_574_pos	3.52467e+08	2.90661e+08	3.70963e+08	3.67798e+08	4.62735e+08	3.89894e+08	4.49595e+08	5.41182e+08	2.93504e+08	3.06798e+08	4.51841e+08	2.84954e+08	3.78064e+08	4.20571e+08	3.84188e+08	3.58307e+08	4.20207e+08	4.0704e+08	3.7242e+08	3.87979e+08	3.94729e+08	0	0.85815	0.871184	0.53314	trans-3-Hexenoic acid	--	C6 H10 O2	7.035	115.075	--	--	--	--	--	-	-	-	-
Com_17712_pos	1.3053e+07	1.63909e+07	7.91137e+06	6.85636e+06	1.19702e+07	2.13042e+07	3.21697e+07	1.30402e+07	3.28619e+07	3.64674e+07	1.13906e+07	1.59474e+07	7.57815e+06	6.4162e+06	1.58918e+07	8.8553e+06	1.3624e+07	5.75356e+06	1.29143e+07	2.36462e+07	9.68651e+06	0	0.0161786	0.0292897	0.532992	17beta-Trenbolone	--	C18 H22 O2	6.222	271.169	--	--	--	--	--	-	-	-	-
Com_7359_pos	4.94822e+07	4.36236e+07	4.47684e+07	5.57393e+07	6.19589e+07	4.38568e+07	4.99244e+07	4.71375e+07	3.80625e+07	5.00631e+07	4.6082e+07	3.91897e+07	2.21184e+07	1.25463e+07	1.02827e+07	1.50529e+07	1.77041e+07	2.23702e+07	4.99049e+07	4.50765e+07	1.66791e+07	0	1.50606e-07	1.99733e-06	0.532572	--	Eleutheroside B	C17 H24 O9	5.554	373.15	--	--	--	--	--	C01533	ko00940//Phenylpropanoid biosynthesis	Biosynthesis of other secondary metabolites	Metabolism
Com_13762_pos	1.60505e+07	1.40154e+07	2.53837e+07	3.97829e+07	2.01628e+07	1.59684e+07	9.62125e+06	8.46385e+06	4.21002e+06	7.67128e+06	8.04227e+06	4.06127e+06	3.33394e+06	1.65202e+07	1.99721e+06	5.28474e+06	8.00566e+06	5.04507e+06	2.1894e+07	7.01166e+06	6.6978e+06	0	0.00125506	0.00330516	0.532567	16-Heptadecyne-1,2,4-triol	--	C17 H32 O3	8.555	307.224	--	--	--	--	--	-	-	-	-
Com_8547_pos	816701	657038	527046	466446	1.13598e+06	484289	520333	572050	776357	534920	595036	572712	3.31548e+07	2.43804e+07	3.1528e+07	1.79783e+07	2.61162e+07	2.34086e+07	681250	595235	2.60944e+07	0	4.47955e-10	2.6452e-08	0.532016	N'-[6-(tert-butyl)thieno[3,2-d]pyrimidin-4-yl]-4-methylbenzohydrazide	--	C18 H20 N4 O S	4.748	363.126	--	--	--	--	--	-	-	-	-
Com_6438_pos	3.19558e+07	3.04193e+07	4.05249e+07	4.37577e+07	3.80112e+07	1.52859e+07	1.9609e+07	1.99244e+07	1.81574e+07	1.58508e+07	1.71908e+07	1.82825e+07	1.41457e+07	1.93132e+07	1.4022e+07	1.47777e+07	1.95734e+07	1.44025e+07	3.33258e+07	1.81692e+07	1.60391e+07	0	0.000352045	0.00112051	0.531838	Fucoxanthin	--	C42 H58 O6	7.946	659.422	Lipids and lipid-like molecules	Prenol lipids	Tetraterpenoids	3351-86-8	HMDB0002741	-	-	-	-
Com_6008_pos	6.37415e+06	5.03878e+06	5.21693e+06	2.53198e+06	5.16166e+06	2.84734e+06	1.54696e+07	1.05052e+07	1.16788e+07	1.79478e+07	1.19569e+07	1.52541e+07	8.86442e+06	9.04774e+06	1.10874e+07	9.90138e+06	9.48982e+06	4.70776e+06	4.52847e+06	1.38021e+07	8.84975e+06	0	1.48535e-05	8.13774e-05	0.531363	Picfeltarraenin IB	--	C42 H64 O14	6.828	793.448	--	--	--	--	--	-	-	-	-
Com_8401_pos	4.46523e+06	2.34105e+06	2.41728e+06	3.53944e+06	3.58856e+06	3.4464e+06	7.46029e+06	3.19753e+06	2.79613e+06	4.25339e+06	3.52349e+06	2.60793e+06	2.89688e+07	3.30429e+07	2.56908e+07	3.14295e+07	2.66864e+07	2.80831e+07	3.29966e+06	3.97313e+06	2.89836e+07	0	4.22741e-13	1.4128e-10	0.531069	--	2-Benzoxazolinone	C7 H5 N O2	6.03	136.039	Organoheterocyclic compounds	Benzoxazoles	Benzoxazolones	59-49-4	HMDB0032931	-	-	-	-
Com_205_pos	2.04951e+07	1.8711e+07	1.40193e+07	1.38817e+07	2.25148e+07	1.45721e+07	2.86219e+07	3.45278e+07	1.6204e+07	2.32678e+07	4.10842e+07	2.4183e+07	1.33305e+07	1.47237e+07	8.15709e+06	1.81204e+07	2.32577e+07	2.39898e+07	1.73657e+07	2.79814e+07	1.69299e+07	0	0.0165344	0.029837	0.529895	4-Aminobiphenyl	--	C12 H11 N	5.444	170.096	Benzenoids	Benzene and substituted derivatives	Biphenyls and derivatives	92-67-1	HMDB0013195	-	-	-	-
Com_5712_pos	1.35896e+06	1.39402e+06	1.92612e+06	1.35144e+06	1.52469e+06	1.28368e+06	1.28697e+06	1.83295e+06	2.19803e+06	1.91931e+06	1.77891e+06	1.61642e+06	2.84292e+07	3.10179e+07	3.36681e+07	2.35926e+07	1.83115e+07	2.83874e+07	1.47315e+06	1.7721e+06	2.72344e+07	0	3.46603e-10	2.22067e-08	0.529323	ELK	--	C17 H32 N4 O6	4.956	389.239	--	--	--	--	--	-	-	-	-
Com_2001_pos	8.74735e+07	9.47111e+07	7.17822e+07	4.9178e+07	7.40552e+07	3.58254e+07	9.05942e+07	6.94164e+07	6.72586e+07	1.05506e+08	6.71614e+07	6.54935e+07	3.64925e+07	6.67404e+07	7.04869e+07	3.44022e+07	4.05857e+07	4.19533e+07	6.88376e+07	7.75717e+07	4.84435e+07	0	0.0435735	0.0693441	0.526028	--	trans-beta-Ionone	C13 H20 O	7.529	193.159	Lipids and lipid-like molecules	Prenol lipids	Sesquiterpenoids	79-77-6	HMDB0036565	-	-	-	-
Com_2119_pos	2.68716e+07	2.72767e+07	5.16587e+07	9.13473e+07	2.93412e+07	4.25517e+07	3.15843e+07	2.2867e+07	1.0026e+07	3.91952e+07	2.24171e+07	3.54429e+07	5.83186e+07	4.73468e+07	1.28869e+08	9.22925e+06	2.35879e+07	3.46952e+07	4.48412e+07	2.69221e+07	5.03412e+07	0	0.36586	0.414684	0.526017	Methyldopa	--	C10 H13 N O4	5.216	190.107	Phenylpropanoids and polyketides	Phenylpropanoic acids	HASH(0x18c0878)	-	HMDB0251525	-	-	-	-
Com_6484_pos	3.1899e+06	4.44862e+06	3.89398e+06	1.77427e+06	2.4346e+06	2.9227e+06	6.03812e+06	4.18324e+06	3.3037e+06	5.35453e+06	3.4759e+06	4.28838e+06	2.22237e+07	2.78775e+07	2.174e+07	4.31816e+07	2.44423e+07	5.00564e+07	3.11068e+06	4.44065e+06	3.15869e+07	0	4.17827e-06	2.94595e-05	0.524082	Coenzyme Q2	--	C19 H26 O4	5.921	319.19	Lipids and lipid-like molecules	Prenol lipids	Quinone and hydroquinone lipids	606-06-4	HMDB0006709	C00399	ko01100//Metabolic pathways;ko00190//Oxidative phosphorylation	Energy metabolism;Global and overview maps	Metabolism
Com_4784_pos	1.37992e+07	2.09876e+07	3.00585e+07	2.00101e+07	1.99707e+07	2.01534e+07	2.75619e+07	3.00529e+07	2.62454e+07	2.85706e+07	2.10452e+07	3.08058e+07	1.08153e+07	9.07846e+06	9.31501e+06	7.7999e+06	9.20122e+06	1.6213e+07	2.08299e+07	2.73803e+07	1.04038e+07	0	1.04398e-05	6.1643e-05	0.5233	2'-O-Methyl-5-methyluridine	--	C11 H16 N2 O6	4.976	273.108	--	--	--	--	--	-	-	-	-
Com_4543_pos	3.22898e+06	2.53134e+06	2.87272e+06	3.26605e+07	2.89986e+06	2.5965e+06	2.89712e+07	9.23123e+06	2.09762e+07	2.70586e+07	2.17914e+07	1.24621e+07	3.09826e+07	3.94438e+07	5.38381e+07	3.45846e+07	2.53099e+07	3.29438e+07	7.79832e+06	2.00818e+07	3.61838e+07	0	0.000795993	0.00229328	0.520421	Flavokawain A	--	C18 H18 O5	5.538	315.123	Phenylpropanoids and polyketides	Linear 1,3-diarylpropanoids	Chalcones and dihydrochalcones	3420-72-2	HMDB0033586	-	-	-	-
Com_3538_pos	2.99361e+07	2.5354e+07	1.7557e+07	1.65015e+07	3.617e+07	3.82847e+07	4.09544e+07	5.85511e+07	1.9635e+07	4.56727e+07	4.92684e+07	5.30474e+07	4.93879e+07	5.2635e+07	1.49576e+07	5.47221e+07	5.75689e+07	4.10443e+07	2.73005e+07	4.45215e+07	4.50526e+07	0	0.0551508	0.0854097	0.520185	2-(2-methyl-1H-indol-3-yl)acetonitrile	--	C11 H10 N2	5.529	171.091	--	--	--	--	--	-	-	-	-
Com_4972_pos	5.4463e+07	4.23795e+07	5.12384e+07	7.83686e+07	7.3278e+07	4.11431e+07	6.36292e+07	6.83713e+07	5.00897e+07	4.94002e+06	5.32258e+07	4.3938e+07	2.42401e+07	9.07192e+06	1.49894e+07	1.67455e+07	1.21741e+07	1.76817e+07	5.68118e+07	4.73657e+07	1.58171e+07	0	0.00136114	0.00350703	0.518891	1-hydroxy-1-(4-methoxyphenyl)propan-2-yl 4-methoxybenzoate	--	C18 H20 O5	5.656	339.122	--	--	--	--	--	-	-	-	-
Com_4263_pos	804762	422855	293934	207669	150479	279272	1.15486e+07	601855	3.16874e+06	861556	8.46438e+06	1.48006e+06	4.15822e+07	3.48117e+07	2.29391e+07	2.59974e+07	2.03669e+07	3.2366e+07	359828	4.35419e+06	2.96772e+07	0	1.50258e-07	1.99733e-06	0.518056	--	Denin	C33 H56 O14	9.239	677.371	--	--	--	--	--	-	-	-	-
Com_8442_pos	1.71472e+07	1.57148e+07	4.68322e+06	1.75472e+07	1.44801e+07	7.67413e+06	681647	501715	415337	685462	686971	1.67155e+06	521549	515807	549690	499313	628711	428747	1.28744e+07	773781	523970	0	4.94758e-06	3.36073e-05	0.517894	Cer 8:0;3O/16:1;(2OH)	--	C24 H47 N O5	7.216	430.352	--	--	--	--	--	-	-	-	-
Com_12085_pos	4.4985e+07	4.12968e+07	4.96154e+07	3.42906e+07	3.93589e+07	3.4148e+07	4.46623e+07	4.18462e+07	2.77102e+07	4.21489e+07	3.75334e+07	4.39737e+07	1.50021e+07	1.25368e+07	8.71925e+06	1.31996e+07	1.29799e+07	1.97139e+07	4.06158e+07	3.96458e+07	1.36919e+07	0	3.67575e-07	4.03824e-06	0.516206	1-methyl-3,5-di(1-naphthylmethylidene)piperidin-4-one	--	C28 H23 N O	3.328	286.128	--	--	--	--	--	-	-	-	-
Com_7452_pos	1.17718e+07	1.33341e+07	6.57095e+06	4.59402e+06	1.21957e+07	1.68045e+07	2.13333e+07	1.2444e+07	2.06055e+07	2.1808e+07	1.43495e+07	1.85645e+07	4.73044e+06	2.81138e+06	7.00641e+06	5.89819e+06	5.42828e+06	3.38676e+06	1.08785e+07	1.81841e+07	4.87691e+06	0	4.54814e-05	0.000202126	0.515487	FIBF-d7	--	C23 H22 [2]H7 F N2 O	7.526	376.284	--	--	--	--	--	-	-	-	-
Com_9155_pos	2.48478e+07	3.62786e+07	3.75894e+07	3.72388e+07	4.4823e+07	3.83008e+07	4.97562e+07	6.26063e+07	4.0175e+07	5.08423e+07	5.82055e+07	4.20253e+07	5.41766e+07	5.85316e+07	4.74087e+07	4.87294e+07	5.43151e+07	5.00398e+07	3.65131e+07	5.06018e+07	5.22002e+07	0	0.00188083	0.00460157	0.515381	1,3 Cyclohexanedione	--	C6 H8 O2	3.03	113.057	--	--	--	--	--	-	-	-	-
Com_9051_pos	283232	223378	339009	209459	283924	512146	524036	561029	1.10852e+06	543622	1.07966e+06	487965	3.0027e+07	2.52627e+07	2.03331e+07	2.61788e+07	1.34129e+07	3.65205e+07	308525	717472	2.52892e+07	0	8.35654e-08	1.22489e-06	0.514727	LPE 20:5	--	C25 H42 N O7 P	8.965	500.274	--	--	--	--	--	-	-	-	-
Com_10613_pos	4.60331e+07	2.73471e+07	3.13131e+07	3.5526e+07	2.62078e+07	2.726e+07	1.9996e+07	8.63437e+06	4.56394e+06	3.0556e+07	1.87413e+07	1.77525e+07	1.3323e+07	1.16732e+07	5.75864e+06	5.62922e+06	5.5467e+06	8.20919e+06	3.22812e+07	1.67074e+07	8.35667e+06	0	0.000125685	0.000459369	0.514261	SL 10:1;O/13:0;O	--	C23 H45 N O6 S	6.409	464.3	--	--	--	--	--	-	-	-	-
Com_8034_pos	2.36009e+07	1.44667e+07	1.3191e+07	1.99773e+07	1.22836e+07	1.72208e+07	3.91273e+07	2.73677e+07	2.31136e+07	1.3768e+07	1.91698e+07	7.01384e+06	4.52633e+07	4.8875e+07	3.44902e+07	5.36474e+07	4.68713e+07	5.41673e+07	1.679e+07	2.15934e+07	4.72191e+07	0	1.80936e-05	9.56787e-05	0.513831	(S)-3-(Allylsulphinyl)-L-alanine	--	C6 H11 N O3 S	1.479	178.053	--	--	--	--	--	-	-	-	-
Com_2351_pos	1.02089e+08	9.54521e+07	8.76161e+07	1.06885e+08	1.16356e+08	9.6083e+07	9.1129e+07	8.88224e+07	7.70687e+07	8.78827e+07	8.45891e+07	7.85506e+07	9.21757e+07	1.01672e+08	7.83346e+07	7.61057e+07	7.9443e+07	1.2762e+08	1.00747e+08	8.46737e+07	9.25585e+07	0	0.143856	0.193235	0.513599	4-Methoxybenzaldehyde	--	C8 H8 O2	5.831	137.06	Benzenoids	Benzene and substituted derivatives	Benzoyl derivatives	123-11-5	HMDB0029686	-	-	-	-
Com_2162_pos	1.77419e+07	5.20716e+06	1.17036e+07	1.0046e+08	5.8524e+06	2.93147e+07	2.14456e+07	6.58702e+06	3.22761e+07	4.03896e+07	4.00452e+07	6.00349e+07	1.49692e+07	2.45382e+07	2.03537e+07	1.40242e+07	9.84211e+06	1.87803e+07	2.83799e+07	3.34631e+07	1.70846e+07	0	0.489256	0.528473	0.513298	Cer 9:1;2O/3:0	--	C12 H23 N O3	6.329	230.175	--	--	--	--	--	-	-	-	-
Com_6405_pos	1.76658e+07	5.73169e+06	8.6573e+06	3.68221e+07	9.35112e+06	9.40064e+06	926861	651935	601985	686010	681963	651945	560673	594246	544486	641592	614678	600083	1.46048e+07	700117	592626	0	0.00310092	0.00705944	0.51267	6''-O-Acetylglycitin	--	C24 H24 O11	5.801	489.139	Phenylpropanoids and polyketides	Isoflavonoids	Isoflavonoid O-glycosides	134859-96-4	HMDB0039489	-	-	-	-
Com_9852_pos	1.32472e+07	2.69645e+07	2.71592e+07	1.91919e+07	2.64809e+07	2.6921e+07	3.17584e+07	3.87434e+07	2.81964e+07	3.9966e+07	4.38989e+07	3.25341e+07	3.6274e+07	3.83735e+07	2.91512e+07	3.32286e+07	3.64922e+07	3.15199e+07	2.33274e+07	3.58495e+07	3.41732e+07	0	0.00157574	0.00396546	0.511289	2-[(3S)-1-(3,4-Difluorobenzyl)-3-pyrrolidinyl]-1,3-benzoxazole	--	C18 H16 F2 N2 O	3.083	315.128	--	--	--	--	--	-	-	-	-
Com_12408_pos	2.9974e+07	2.32212e+07	2.35352e+07	2.0564e+07	5.35023e+07	3.81201e+07	2.83425e+07	3.58939e+07	5.05262e+07	5.31445e+07	3.68141e+07	4.36971e+07	5.97424e+07	6.01817e+07	6.29387e+07	7.54439e+07	7.59158e+07	7.134e+07	3.14861e+07	4.14031e+07	6.75938e+07	0	4.85828e-05	0.000214767	0.508513	Ecgonine methyl ester	--	C10 H17 N O3	1.559	200.128	Organic acids and derivatives	Carboxylic acids and derivatives	Amino acids, peptides, and analogues	-	HMDB0062751	C12448	ko01100//Metabolic pathways;ko01110//Biosynthesis of secondary metabolites;ko01064//Biosynthesis of alkaloids derived from ornithine, lysine and nicotinic acid;ko00960//Tropane, piperidine and pyridine alkaloid biosynthesis	Biosynthesis of other secondary metabolites;Chemical structure transformation maps;Global and overview maps	Metabolism
Com_8032_pos	4.0904e+07	2.97119e+07	4.37472e+07	2.27696e+07	2.78543e+07	3.47472e+07	3.69496e+07	1.87558e+07	1.62188e+07	2.16505e+07	2.00144e+07	2.24803e+07	3.68424e+07	4.2023e+07	2.26909e+07	2.90686e+07	3.72495e+07	4.18712e+07	3.3289e+07	2.26782e+07	3.49576e+07	0	0.0290731	0.0486298	0.507292	N-Acetylneuraminic acid	--	C11 H19 N O9	1.961	310.113	Organic oxygen compounds	Organooxygen compounds	Carbohydrates and carbohydrate conjugates	-	HMDB0246275	C00270	ko01100//Metabolic pathways;ko00520//Amino sugar and nucleotide sugar metabolism	Carbohydrate metabolism;Global and overview maps	Metabolism
Com_4615_pos	2.55591e+07	2.81438e+07	3.18305e+07	2.04094e+07	2.94066e+07	2.2256e+07	2.01394e+07	2.29625e+07	2.69093e+07	1.60327e+07	1.84839e+07	2.45215e+07	3.759e+07	4.40909e+07	3.59355e+07	3.78311e+07	3.83999e+07	4.46001e+07	2.62676e+07	2.15082e+07	3.97412e+07	0	3.19487e-06	2.39512e-05	0.505637	3-Hydroxyanthranilic acid	--	C7 H7 N O3	1.474	171.076	Benzenoids	Benzene and substituted derivatives	Benzoic acids and derivatives	548-93-6	HMDB0001476	C00632	ko01100//Metabolic pathways;ko01120//Microbial metabolism in diverse environments;ko00380//Tryptophan metabolism	Amino acid metabolism;Global and overview maps	Metabolism
Com_4829_pos	1.61917e+07	3.04422e+07	1.78424e+07	1.45511e+07	2.1891e+07	2.13168e+07	3.29083e+07	3.15383e+07	3.29281e+07	2.06668e+07	2.67986e+07	2.70562e+07	1.57217e+07	1.83072e+07	1.62976e+07	1.76912e+07	1.72421e+07	2.07801e+07	2.03725e+07	2.86494e+07	1.76733e+07	0	0.00169799	0.0042097	0.504058	1-[4-hydroxy-3-(3-methylbut-2-en-1-yl)phenyl]ethan-1-one	--	C13 H16 O2	6.464	205.122	--	--	--	--	--	-	-	-	-
Com_10130_pos	4.00453e+07	3.48754e+07	4.31299e+07	3.85939e+07	5.33402e+07	4.91819e+07	3.70634e+07	4.28316e+07	4.56703e+07	4.63776e+07	4.27774e+07	4.09953e+07	5.62765e+07	7.60297e+07	7.60533e+07	6.12964e+07	7.1565e+07	6.17155e+07	4.31944e+07	4.26192e+07	6.71561e+07	0	1.09005e-05	6.36879e-05	0.504053	3-(3-pyridinyl)propanoic acid	--	C8 H9 N O2	2.741	152.07	--	--	--	--	--	-	-	-	-
Com_2372_pos	7.76914e+07	6.50606e+07	6.54238e+07	7.61022e+07	8.63748e+07	5.30708e+07	5.575e+07	7.69273e+07	2.23695e+07	8.00527e+07	8.06893e+07	6.69383e+07	9.97639e+07	7.86246e+07	6.57654e+07	7.19825e+07	1.18621e+08	9.4977e+07	7.06206e+07	6.37878e+07	8.82891e+07	0	0.093779	0.134085	0.503244	Folinic acid	--	C20 H23 N7 O7	4.992	474.172	Organoheterocyclic compounds	Pteridines and derivatives	Pterins and derivatives	-	HMDB0247218	C03479	ko01100//Metabolic pathways;ko00670//One carbon pool by folate	Global and overview maps;Metabolism of cofactors and vitamins	Metabolism
Com_2253_pos	1.03795e+08	1.01196e+08	5.15715e+07	6.90175e+07	9.87269e+07	1.09041e+08	8.44737e+07	5.11222e+07	9.68192e+07	1.48732e+08	1.30711e+08	1.29672e+08	8.08221e+07	6.92805e+07	9.48406e+07	8.3869e+07	1.21308e+08	5.84699e+07	8.88912e+07	1.06922e+08	8.47651e+07	0	0.365472	0.414598	0.502739	Avocadyne 1-acetate	--	C19 H34 O4	7.273	309.242	Lipids and lipid-like molecules	Fatty Acyls	Fatty alcohols	24607-06-5	HMDB0031048	-	-	-	-
Com_10068_pos	2.38771e+07	2.65272e+07	2.88564e+07	3.15212e+07	1.49e+07	2.06962e+07	2.00695e+07	1.797e+07	1.17539e+07	2.15882e+07	1.69217e+07	2.04159e+07	3.78898e+07	4.995e+07	3.09244e+07	2.64737e+07	2.66574e+07	4.17264e+07	2.43964e+07	1.81199e+07	3.56036e+07	0	0.00144286	0.00368657	0.500824	Colchicine	--	C22 H25 N O6	1.841	400.181	Hydrocarbon derivatives	Tropones	HASH(0x1f29aa8)	64-86-8	HMDB0015466	C07592	ko01110//Biosynthesis of secondary metabolites;ko01063//Biosynthesis of alkaloids derived from shikimate pathway;ko00950//Isoquinoline alkaloid biosynthesis	Biosynthesis of other secondary metabolites;Chemical structure transformation maps;Global and overview maps	Metabolism
Com_11479_pos	3.5085e+07	3.34161e+07	3.44341e+07	4.96316e+07	4.38696e+07	3.71675e+07	4.51345e+07	4.71948e+07	4.28394e+07	4.46718e+07	4.49325e+07	4.38803e+07	3.14371e+07	2.9556e+07	2.21198e+07	2.63363e+07	2.86567e+07	3.41672e+07	3.8934e+07	4.47756e+07	2.87122e+07	0	6.71262e-05	0.000270937	0.500746	Kynurenine	--	C10 H12 N2 O3	5.591	209.092	Organic oxygen compounds	Organooxygen compounds	Carbonyl compounds	2922-83-0	HMDB0000684	-	-	-	-
Com_3676_pos	4.50336e+07	4.22862e+07	3.82656e+07	5.90809e+07	4.79207e+07	3.50653e+07	2.8107e+07	3.63814e+07	2.88148e+07	2.83665e+07	3.49709e+07	3.54823e+07	1.35725e+07	1.42988e+07	8.62965e+06	1.73882e+07	1.53221e+07	1.15483e+07	4.46087e+07	3.20205e+07	1.34599e+07	0	4.10078e-07	4.33696e-06	0.500477	4-methoxy-6-(prop-2-en-1-yl)-2H-1,3-benzodioxole	--	C11 H12 O3	5.368	193.086	--	--	--	--	--	-	-	-	-
Com_2773_pos	9.44963e+06	7.91243e+06	1.16269e+07	6.69468e+06	1.51654e+07	1.32217e+07	1.01954e+07	9.27311e+06	1.44523e+07	1.18479e+07	1.28367e+07	1.18435e+07	3.07563e+07	3.01701e+07	2.86519e+07	5.53327e+07	4.06916e+07	3.38851e+07	1.06784e+07	1.17415e+07	3.65813e+07	0	3.12512e-06	2.36293e-05	0.498166	4-Methylhippuric acid	--	C10 H11 N O3	5.318	194.081	Benzenoids	Benzene and substituted derivatives	Benzoic acids and derivatives	27115-50-0	HMDB0013292	-	-	-	-
Com_1495_pos	1.01991e+08	9.96685e+07	1.06559e+08	1.23343e+08	1.0361e+08	1.00296e+08	1.29713e+08	9.8045e+07	7.56314e+07	8.07214e+07	1.16595e+08	9.2453e+07	8.01217e+07	8.0433e+07	6.10023e+07	6.11749e+07	6.58623e+07	8.30616e+07	1.05911e+08	9.88599e+07	7.19427e+07	0	0.00235345	0.00553783	0.498045	2-Methoxybenzaldehyde	--	C8 H8 O2	4.926	137.06	Benzenoids	Benzene and substituted derivatives	Benzoyl derivatives	135-02-4	HMDB0033766	-	-	-	-
Com_14072_pos	2.68768e+07	2.79531e+07	5.05756e+07	4.94437e+07	3.04851e+07	3.8326e+07	3.13375e+07	1.30337e+07	2.10952e+07	2.56238e+07	2.96371e+07	3.19019e+07	4.77128e+06	3.94257e+06	4.89241e+06	5.00656e+06	2.97502e+06	7.52634e+06	3.72767e+07	2.54382e+07	4.85236e+06	0	7.53811e-06	4.77128e-05	0.497603	Demethylcoclaurine hydrochloride	--	C16 H17 N O3	5.078	289.154	--	--	--	--	--	-	-	-	-
Com_8779_pos	7.87743e+07	6.5814e+07	8.18849e+07	8.92729e+07	1.32036e+08	1.08288e+08	9.64479e+07	1.12138e+08	8.33031e+07	9.02233e+07	1.24268e+08	9.16068e+07	1.04268e+08	1.51062e+08	1.18368e+08	1.17431e+08	1.45235e+08	1.32454e+08	9.26783e+07	9.96646e+07	1.28136e+08	0	0.0150441	0.0275682	0.497472	Pipecolic acid	--	C6 H11 N O2	0.629	130.086	Organic acids and derivatives	Carboxylic acids and derivatives	Amino acids, peptides, and analogues	3105-95-1	HMDB0000716	C00408	ko01100//Metabolic pathways;ko01110//Biosynthesis of secondary metabolites;ko01060//Biosynthesis of plant secondary metabolites;ko01064//Biosynthesis of alkaloids derived from ornithine, lysine and nicotinic acid;ko00310//Lysine degradation;ko00960//Tropane, piperidine and pyridine alkaloid biosynthesis	Amino acid metabolism;Biosynthesis of other secondary metabolites;Chemical structure transformation maps;Global and overview maps	Metabolism
Com_11007_pos	2.00103e+07	1.68375e+07	2.1218e+07	1.97254e+07	1.84573e+07	1.80748e+07	1.05988e+07	9.17874e+06	7.90523e+06	1.11716e+07	1.07862e+07	1.06274e+07	1.07686e+07	1.21627e+07	1.45937e+07	9.78018e+06	1.22875e+07	1.5604e+07	1.90539e+07	1.00447e+07	1.25328e+07	0	5.58205e-07	5.72553e-06	0.497129	--	Ptaquiloside	C20 H30 O8	5.416	399.202	Organic oxygen compounds	Organooxygen compounds	Carbohydrates and carbohydrate conjugates	-	HMDB0242690	-	-	-	-
Com_3525_pos	1.01235e+07	1.12736e+07	1.12717e+07	2.53187e+07	1.50337e+07	1.71635e+07	4.80933e+06	4.5549e+06	5.87521e+06	4.84335e+06	5.60947e+06	4.7906e+06	9.63756e+06	1.11161e+07	7.59949e+06	6.86746e+06	7.16597e+06	1.11048e+07	1.50308e+07	5.08048e+06	8.91523e+06	0	0.000670975	0.00198092	0.495525	5,7-Dihydroxychromone	--	C9 H6 O4	5.625	179.034	--	--	--	--	--	-	-	-	-
Com_7514_pos	9.79067e+06	2.66672e+06	158551	1.04265e+07	6.67192e+06	1.25199e+08	9.94382e+06	1.70025e+06	73531.5	407759	1.70677e+06	64187.5	68309.9	79955.9	72780	66372.2	79974.4	70355.6	2.58189e+07	2.31605e+06	72958	0	0.249555	0.300005	0.494938	--	Erucic acid	C22 H42 O2	10.63	339.325	Lipids and lipid-like molecules	Fatty Acyls	Fatty acids and conjugates	112-86-7	HMDB0002068	C08316	ko01040//Biosynthesis of unsaturated fatty acids	Lipid metabolism	Metabolism
Com_6711_pos	174201	146676	175867	360787	171471	159482	338229	280181	1.63242e+06	172079	177658	136754	2.98597e+07	1.60949e+07	1.18204e+07	3.71563e+07	1.43052e+07	3.87731e+07	198081	456220	2.46683e+07	0	1.9406e-05	0.000100706	0.494189	LPC 18:3	--	C26 H48 N O7 P	8.648	540.305	--	--	--	--	--	-	-	-	-
Com_7240_pos	1.86437e+07	2.16583e+07	3.09109e+07	1.53598e+07	1.4365e+07	1.88602e+07	1.59939e+07	5.02509e+06	6.13308e+06	7.68406e+06	1.10334e+07	8.88561e+06	1.30801e+07	1.20294e+07	8.60265e+06	1.07634e+07	1.26716e+07	1.90078e+07	1.99663e+07	9.12586e+06	1.26925e+07	0	0.00318503	0.00719436	0.494182	Limonin	--	C26 H30 O8	5.534	453.187	Lipids and lipid-like molecules	Prenol lipids	Triterpenoids	1180-71-8	HMDB0035921	-	-	-	-
Com_6078_pos	1.43519e+07	1.45075e+07	8.55662e+06	1.65556e+07	1.5673e+07	1.2214e+07	5.94903e+06	5.75344e+06	6.16634e+06	4.66355e+06	5.24155e+06	3.64807e+06	2.05116e+07	1.83328e+07	1.26327e+07	1.79928e+07	2.1146e+07	1.97433e+06	1.36431e+07	5.237e+06	1.54317e+07	0	0.00318744	0.00719436	0.493473	--	Methyl syringate	C10 H12 O5	5.452	213.076	Benzenoids	Benzene and substituted derivatives	Benzoic acids and derivatives	-	HMDB0254615	-	-	-	-
Com_2208_pos	2.15607e+07	1.98875e+07	3.86678e+07	2.99927e+07	2.29353e+07	3.39094e+07	3.5043e+07	1.40703e+07	3.1269e+07	2.33128e+07	1.98942e+07	3.56531e+07	2.30363e+06	2.24919e+06	2.16865e+06	2.19011e+06	2.24215e+06	2.78456e+06	2.78256e+07	2.65404e+07	2.32305e+06	0	9.43283e-06	5.66395e-05	0.493325	N1-(1H-indol-4-yl)cyclohexane-1-carboxamide	--	C15 H18 N2 O	5.248	243.149	--	--	--	--	--	-	-	-	-
Com_6219_pos	5.5185e+07	5.29065e+07	6.10244e+07	2.51466e+07	2.28805e+07	4.76406e+07	3.24123e+07	5.30074e+07	2.59647e+06	1.62375e+07	2.56081e+07	3.84898e+07	3.95054e+07	3.22563e+07	2.81503e+07	2.74412e+07	3.2838e+07	4.44354e+07	4.41306e+07	2.80586e+07	3.41044e+07	0	0.179613	0.230517	0.492722	Sauchinone	--	C20 H20 O6	5.509	357.133	Organoheterocyclic compounds	Benzopyrans	1-benzopyrans	-	HMDB0257508	-	-	-	-
Com_4063_pos	2.99702e+06	9.2697e+06	5.05653e+06	1.53466e+06	8.11373e+06	3.01021e+06	1.03758e+07	2.25054e+07	5.26829e+07	1.25411e+07	2.08932e+07	6.22912e+06	2.84427e+07	3.07453e+07	2.85856e+07	3.20068e+07	3.90873e+07	2.85455e+07	4.99697e+06	2.08712e+07	3.12355e+07	0	0.00159669	0.00400011	0.491804	Linezolide	--	C16 H20 F N3 O4	1.449	338.155	Organoheterocyclic compounds	Oxazinanes	Morpholines	165800-03-3	HMDB0014739	-	-	-	-
Com_1290_pos	5.18697e+07	6.83243e+07	7.03757e+07	1.7235e+07	6.57236e+07	5.17825e+07	5.14212e+07	7.63759e+07	7.12348e+07	4.87487e+07	5.77551e+07	6.61257e+07	4.74995e+07	3.56838e+07	5.67918e+07	6.04491e+07	4.59768e+07	5.20753e+07	5.42185e+07	6.19436e+07	4.9746e+07	0	0.342212	0.392744	0.490887	5-Methoxytryptophol	--	C11 H13 N O2	5.734	192.102	Organoheterocyclic compounds	Indoles and derivatives	Indoles	712-09-4	HMDB0001896	-	-	-	-
Com_9402_pos	2.11584e+07	3.99844e+07	3.9687e+07	8.93967e+06	2.90249e+07	2.35055e+07	3.32434e+07	2.57479e+07	7.81306e+07	3.49467e+07	3.37134e+07	4.41913e+07	3.84568e+07	3.51012e+07	3.79115e+07	3.90626e+07	4.24664e+07	4.24021e+07	2.705e+07	4.16622e+07	3.92334e+07	0	0.145936	0.195399	0.49053	NPH	--	C15 H22 N6 O5	2.25	349.16	--	--	--	--	--	-	-	-	-
Com_12230_pos	6.26233e+07	7.81536e+06	2.2866e+07	6.9647e+06	1.96081e+07	7.21069e+06	2.71014e+06	6.66134e+06	1.53491e+07	8.74838e+06	2.41386e+06	1.04604e+07	5.37809e+06	1.99719e+07	6.05413e+07	2.24141e+07	3.53992e+07	5.20083e+06	2.11814e+07	7.72387e+06	2.48176e+07	0	0.23713	0.289229	0.490217	--	L-Mimosine	C8 H10 N2 O4	4.698	199.071	Lipids and lipid-like molecules	Fatty Acyls	Fatty alcohols	191936-12-6	HMDB0031398	-	-	-	-
Com_5426_pos	787192	3.97025e+06	3.66185e+06	755987	1.11671e+06	711345	1.88157e+06	6.08192e+06	1.92904e+07	9.18081e+06	9.84391e+06	1.73324e+07	2.98899e+06	1.76222e+06	3.40224e+06	6.25215e+06	4.48935e+06	1.80567e+06	1.83389e+06	1.06018e+07	3.4501e+06	0	0.00442663	0.00953209	0.490061	VLH	--	C17 H29 N5 O4	3.054	368.229	--	--	--	--	--	-	-	-	-
Com_6501_pos	7.18324e+06	2.07417e+07	6.17436e+06	6.47222e+06	2.96381e+07	1.00305e+08	7.9782e+06	5.81325e+06	4.38579e+06	7.99608e+06	2.44263e+07	5.1694e+06	6.87552e+06	7.91745e+06	5.89221e+06	8.17768e+06	1.68883e+06	7.41788e+06	2.8419e+07	9.29483e+06	6.32826e+06	0	0.19042	0.242339	0.489587	1,2-dihydroxyheptadec-16-yn-4-yl acetate	--	C19 H34 O4	6.87	327.252	--	--	--	--	--	-	-	-	-
Com_3407_pos	2.4403e+07	3.00774e+07	2.32681e+07	2.14561e+07	5.10087e+07	7.70837e+07	6.78375e+07	5.89374e+07	2.43583e+07	4.85795e+07	5.10657e+07	3.24011e+07	2.32596e+07	2.95431e+07	1.63249e+07	2.36464e+07	3.21861e+07	2.71989e+07	3.78828e+07	4.71966e+07	2.53598e+07	0	0.0952341	0.13555	0.489484	Mesterolone	--	C20 H32 O2	7.435	305.247	Lipids and lipid-like molecules	Steroids and steroid derivatives	Androstane steroids	1424-00-6	HMDB0006036	-	-	-	-
Com_19558_pos	964995	1.01355e+06	1.1365e+06	1.07207e+06	994642	1.01075e+06	4.62227e+06	5.18099e+06	3.03542e+07	7.73976e+06	5.98834e+06	1.00976e+07	3.27618e+06	1.05604e+06	3.42461e+06	1.77575e+06	1.74872e+06	3.76784e+06	1.03208e+06	1.06638e+07	2.50819e+06	0	0.022615	0.0390794	0.488534	--	Rauwolscine hydrochloride	C21 H27 Cl N2 O3	2.556	391.179	--	--	--	--	--	-	-	-	-
Com_2853_pos	7.59698e+07	5.76583e+07	7.29704e+07	6.68948e+07	8.65465e+07	7.38531e+07	1.19463e+08	3.67686e+07	4.3888e+07	1.07553e+08	5.06599e+07	9.05762e+07	1.55251e+07	5.09609e+07	1.55083e+07	5.04385e+07	5.9783e+07	6.48628e+07	7.23155e+07	7.48181e+07	4.28464e+07	0	0.0742179	0.110435	0.486631	4-(Diethylamino)salicylaldehyde	--	C11 H15 N O2	5.346	194.117	--	--	--	--	--	-	-	-	-
Com_5726_pos	8.65658e+06	1.02566e+07	1.08763e+07	3.22911e+06	1.12152e+07	9.79777e+06	1.46072e+07	5.23459e+07	2.33741e+07	8.67687e+06	1.82983e+07	1.35717e+07	1.35708e+07	1.04415e+07	1.03467e+07	2.07968e+07	1.58864e+07	1.65573e+07	9.00527e+06	2.18124e+07	1.45999e+07	0	0.0981682	0.139489	0.486339	Benzoylecgonine	--	C16 H19 N O4	1.447	272.134	Benzenoids	Benzene and substituted derivatives	Benzoic acids and derivatives	-	HMDB0242697	-	-	-	-
Com_5494_pos	6.17569e+06	5.50317e+06	3.25956e+06	7.185e+06	6.62665e+06	5.56367e+06	1.52543e+06	2.86532e+06	3.75359e+06	8.39671e+06	4.06067e+06	5.29124e+06	2.5089e+07	2.00187e+07	1.98241e+07	2.13632e+07	3.24304e+07	3.0435e+07	5.71896e+06	4.31549e+06	2.48601e+07	0	4.75846e-08	7.57275e-07	0.486175	Creatine phosphate	--	C4 H10 N3 O5 P	5.435	212.037	Organic acids and derivatives	Carboxylic acids and derivatives	Amino acids, peptides, and analogues	1967-07-02	HMDB0001511	C02305	ko01100//Metabolic pathways;ko00330//Arginine and proline metabolism	Amino acid metabolism;Global and overview maps	Metabolism
Com_9199_pos	7.48139e+06	6.07714e+06	9.59471e+07	5.20345e+07	6.79032e+07	6.62769e+07	5.28027e+07	1.3954e+07	1.1795e+07	5.79737e+06	4.23365e+07	3.77102e+07	2.32288e+07	1.55464e+07	2.07181e+07	9.44936e+06	1.0718e+07	2.87226e+07	4.92867e+07	2.73993e+07	1.80639e+07	0	0.100125	0.141787	0.485973	NMH	--	C15 H24 N6 O5 S	4.893	423.143	Organic acids and derivatives	Organic carbonic acids and derivatives	Ureas	-	HMDB0255181	C14595	ko07040//Antineoplastics - alkylating agents	Chronology: Antineoplastics	Drug Development
Com_8696_pos	1.46502e+06	1.37652e+06	1.56538e+06	1.45141e+06	1.63262e+06	1.34411e+06	1.57331e+06	2.17623e+06	1.96263e+06	1.50244e+06	1.82961e+06	1.49419e+06	2.28569e+07	1.93498e+07	1.98011e+07	2.11277e+07	3.39862e+07	2.25279e+07	1.47251e+06	1.7564e+06	2.32749e+07	0	3.01224e-09	8.38909e-08	0.485903	L-Cystine	--	C6 H12 N2 O4 S2	1.422	241.031	Organic acids and derivatives	Carboxylic acids and derivatives	Amino acids, peptides, and analogues	-	HMDB0250712	C00491	ko01100//Metabolic pathways;ko02010//ABC transporters;ko00270//Cysteine and methionine metabolism	Amino acid metabolism;Global and overview maps;Membrane transport	Environmental Information Processing;Metabolism
Com_14640_pos	2.78809e+07	1.87474e+07	2.11993e+07	2.14e+07	5.42121e+07	4.03151e+07	2.16142e+07	2.80778e+07	2.02719e+07	3.29337e+07	3.07448e+07	2.58067e+07	3.80821e+07	5.03689e+07	4.23601e+07	4.53934e+07	5.80307e+07	5.35352e+07	3.06258e+07	2.65748e+07	4.79617e+07	0	0.00345587	0.00767919	0.484177	N-Methyltyrosine	--	C10 H13 N O3	0.638	196.097	--	--	--	--	--	-	-	-	-
Com_15876_pos	1.07675e+07	1.45423e+07	1.72783e+07	4.63172e+06	1.12156e+07	1.07475e+07	1.03054e+07	1.24692e+07	4.22387e+06	7.14418e+06	1.03897e+07	7.89976e+06	2.69573e+07	2.47269e+07	2.0491e+07	2.93632e+07	3.09081e+07	3.72864e+07	1.15305e+07	8.7387e+06	2.82888e+07	0	2.78982e-06	2.15824e-05	0.48388	Dehydroglaucine	--	C21 H23 N O4	3.218	354.175	--	--	--	--	--	-	-	-	-
Com_9041_pos	2.28123e+07	1.84945e+07	2.85404e+07	5.40116e+07	3.38764e+07	7.16636e+07	3.64587e+07	3.21369e+07	2.44711e+07	4.73261e+07	2.35063e+07	4.21431e+07	5.97944e+06	4.19319e+06	6.48332e+06	5.59991e+06	8.2192e+06	7.57262e+06	3.82331e+07	3.43404e+07	6.34128e+06	0	0.00135199	0.00350259	0.483525	--	Stevioside	C38 H60 O18	4.931	403.197	Lipids and lipid-like molecules	Prenol lipids	Terpene glycosides	57817-89-7	HMDB0034945	C09189	ko01110//Biosynthesis of secondary metabolites;ko01062//Biosynthesis of terpenoids and steroids;ko00904//Diterpenoid biosynthesis	Chemical structure transformation maps;Global and overview maps;Metabolism of terpenoids and polyketides	Metabolism
Com_11099_pos	1.24151e+07	2.20209e+07	2.74615e+07	1.73735e+07	2.7408e+07	1.91702e+07	1.42712e+07	1.27138e+07	4.65263e+06	9.95414e+06	5.18199e+06	9.70195e+06	4.64755e+06	4.87764e+06	5.04297e+06	4.36709e+06	6.68213e+06	6.23919e+06	2.09748e+07	9.41262e+06	5.30943e+06	0	2.44617e-05	0.000120577	0.482278	WNK	--	C21 H30 N6 O5	7.023	447.235	--	--	--	--	--	-	-	-	-
Com_4676_pos	1.74996e+07	2.01758e+07	2.37426e+07	2.93576e+07	1.9505e+07	1.70036e+07	2.7191e+07	3.38161e+07	3.47987e+07	2.79455e+07	2.46209e+07	2.5962e+07	1.0387e+07	9.99094e+06	2.28723e+07	1.31584e+07	2.19502e+07	2.38071e+07	2.1214e+07	2.90557e+07	1.70277e+07	0	0.00398317	0.00870049	0.48141	Rhamnetin	--	C16 H12 O7	5.894	317.065	--	--	--	--	--	-	-	-	-
Com_2572_pos	567772	5.31762e+06	3.28704e+06	836746	5.98835e+06	4.11884e+06	8.2156e+06	8.98807e+06	2.6553e+07	7.81746e+06	9.30688e+06	1.61558e+07	6.17228e+06	5.26038e+06	6.13845e+06	8.84915e+06	9.98085e+06	6.79939e+06	3.35273e+06	1.28395e+07	7.20008e+06	0	0.00924553	0.0179852	0.481383	trans-Zeatin	--	C10 H13 N5 O	4.894	220.119	Organoheterocyclic compounds	Imidazopyrimidines	Purines and purine derivatives	1637-39-4	HMDB0012204	C00371	ko01100//Metabolic pathways;ko01110//Biosynthesis of secondary metabolites;ko01060//Biosynthesis of plant secondary metabolites;ko01070//Biosynthesis of plant hormones;ko04075//Plant hormone signal transduction;ko00908//Zeatin biosynthesis	Chemical structure transformation maps;Global and overview maps;Metabolism of terpenoids and polyketides;Signal transduction	Environmental Information Processing;Metabolism
Com_10314_pos	6.41898e+07	7.81677e+07	3.17038e+07	4.47294e+07	9.41106e+07	8.22143e+07	4.27929e+07	5.76214e+07	9.81996e+07	1.39347e+08	3.82555e+07	1.08715e+08	1.4899e+08	1.33839e+08	5.74234e+07	1.03016e+08	1.18208e+08	1.28969e+08	6.58526e+07	8.08218e+07	1.15074e+08	0	0.0560423	0.0864698	0.479994	Propionylcarnitine	--	C10 H19 N O4	4.763	218.139	Lipids and lipid-like molecules	Fatty Acyls	Fatty acid esters	20064-19-1	HMDB0000824	-	-	-	-
Com_3755_pos	3.28889e+07	2.7661e+07	2.37487e+07	4.16906e+07	4.01832e+07	2.59061e+07	2.97244e+07	2.49441e+07	2.65861e+07	3.00046e+07	3.72918e+07	3.13578e+07	7.42825e+06	5.95759e+06	4.0889e+06	8.18002e+06	8.1129e+06	8.65515e+06	3.20131e+07	2.99848e+07	7.07047e+06	0	5.35414e-07	5.59173e-06	0.479818	3-(3,4,5-trimethoxyphenyl)propanoic acid	--	C12 H16 O5	5.349	223.096	Phenylpropanoids and polyketides	Phenylpropanoic acids	HASH(0x28a2f90)	25173-72-2	HMDB0030254	-	-	-	-
Com_4696_pos	1.12791e+07	1.62424e+07	1.3326e+07	8.63835e+06	1.43631e+07	2.97364e+07	2.53757e+07	2.55566e+07	3.50039e+07	2.24112e+07	2.57031e+07	1.9487e+07	4.31854e+07	5.27442e+07	4.54017e+07	4.92986e+07	3.52183e+07	5.05162e+07	1.55976e+07	2.55896e+07	4.60607e+07	0	2.05115e-06	1.68014e-05	0.479391	Sophocarpine	--	C15 H22 N2 O	1.476	247.176	Alkaloids and derivatives	Lupin alkaloids	Matrine alkaloids	-	HMDB0258379	-	-	-	-
Com_687_pos	3.89478e+07	4.88344e+07	4.39446e+07	6.59422e+07	5.14844e+07	4.61486e+07	5.37928e+07	5.07023e+07	2.99979e+07	4.12313e+07	4.39693e+07	3.24247e+07	1.92439e+07	2.19588e+07	1.52141e+07	1.63864e+07	1.39146e+07	2.46072e+07	4.9217e+07	4.20197e+07	1.85542e+07	0	2.17524e-05	0.000109154	0.479371	pentane-1,2,3,4,5-pentol	--	C5 H12 O5	1.399	175.058	--	--	--	--	--	-	-	-	-
Com_3477_pos	1.20808e+07	1.29668e+07	1.37949e+07	1.52538e+07	1.24279e+07	1.4604e+07	1.86559e+07	1.67943e+07	4.80201e+07	1.61424e+07	1.13867e+07	1.32478e+07	3.33367e+07	7.77023e+07	1.11447e+08	3.04163e+07	1.85322e+07	4.31855e+07	1.35214e+07	2.07079e+07	5.24367e+07	0	0.0170876	0.0307357	0.478126	--	5-Methylcytosine	C5 H7 N3 O	2.364	126.066	Organoheterocyclic compounds	Diazines	Pyrimidines and pyrimidine derivatives	554-01-8	HMDB0002894	C02376	ko01100//Metabolic pathways;ko00240//Pyrimidine metabolism	Global and overview maps;Nucleotide metabolism	Metabolism
Com_1254_pos	3.81375e+07	4.01218e+07	3.82162e+07	3.72178e+07	6.4823e+07	5.26849e+07	4.15343e+07	4.67356e+07	3.17181e+07	3.30976e+07	4.27753e+07	5.08326e+07	5.36361e+07	6.7754e+07	6.21918e+07	4.59124e+07	6.54909e+07	7.65543e+07	4.52002e+07	4.11156e+07	6.19232e+07	0	0.00608077	0.0123763	0.477168	methyl 2,5-dimethyl-1H-pyrrole-3-carboxylate	--	C8 H11 N O2	5.589	154.086	--	--	--	--	--	-	-	-	-
Com_5955_pos	6.82842e+07	6.09817e+07	7.02796e+07	1.20595e+08	1.30553e+08	1.1984e+08	1.0039e+08	7.59363e+07	9.63087e+07	7.81156e+07	1.16257e+08	6.66829e+07	8.28565e+07	1.62903e+08	1.49914e+08	8.53274e+07	9.76862e+07	1.54891e+08	9.50888e+07	8.89485e+07	1.22263e+08	0	0.162009	0.213331	0.475844	N-Methylanthranilic acid	--	C8 H9 N O2	2.221	152.07	Benzenoids	Benzene and substituted derivatives	Benzoic acids and derivatives	119-68-6	HMDB0032609	C03005	ko01110//Biosynthesis of secondary metabolites;ko01063//Biosynthesis of alkaloids derived from shikimate pathway;ko00996//Biosynthesis of various alkaloids	Biosynthesis of other secondary metabolites;Chemical structure transformation maps;Global and overview maps	Metabolism
Com_1630_pos	4.50059e+07	4.72439e+07	3.64422e+07	1.64878e+07	3.90063e+07	3.1482e+07	3.0411e+07	7.74918e+07	6.39332e+07	2.26838e+07	4.10373e+07	4.46493e+07	2.78943e+07	1.64157e+07	3.36622e+07	4.85367e+07	2.3607e+07	4.5076e+07	3.59447e+07	4.67011e+07	3.2532e+07	0	0.277184	0.326409	0.47506	N-[3-(methylthio)phenyl]urea	--	C8 H10 N2 O S	5.87	183.063	--	--	--	--	--	-	-	-	-
Com_4082_pos	2.90123e+07	2.24387e+07	1.37551e+07	1.57631e+07	2.9791e+07	2.9077e+07	2.17104e+07	1.13724e+07	1.84889e+07	5.75368e+07	5.31214e+07	2.96496e+07	1.06914e+07	1.27885e+07	1.39159e+07	9.60334e+06	2.15146e+07	9.32283e+06	2.33062e+07	3.19799e+07	1.29728e+07	0	0.0480681	0.0755826	0.473853	Taurodeoxycholic Acid (sodium salt)	--	C26 H45 N O6 S	6.095	517.327	--	--	--	--	--	-	-	-	-
Com_14362_pos	244192	216009	168653	230317	246161	265207	415217	195783	1.80341e+07	259692	6.82935e+06	734949	3.23631e+07	2.32492e+07	1.82598e+07	4.24958e+07	1.64802e+07	3.53421e+07	228423	4.41151e+06	2.80317e+07	0	1.44939e-05	8.07309e-05	0.473304	PC 18:0	--	C26 H52 N O8 P	7.521	560.332	--	--	--	--	--	-	-	-	-
Com_5181_pos	2.30462e+07	4.06101e+07	4.18015e+07	2.20249e+07	4.99255e+07	2.88982e+07	3.68113e+07	6.21447e+07	3.88378e+07	3.04958e+07	4.14593e+07	3.92396e+07	2.46893e+07	2.48927e+07	2.74253e+07	2.8026e+07	2.82101e+07	2.84689e+07	3.43844e+07	4.14981e+07	2.69521e+07	0	0.0452784	0.071638	0.472655	1,7-bis(4-hydroxyphenyl)-5-methoxyheptan-3-one	--	C20 H24 O4	5.648	351.153	--	--	--	--	--	-	-	-	-
Com_5538_pos	2.03744e+07	2.66081e+07	2.59375e+07	1.70055e+07	2.33578e+07	2.26229e+07	1.34071e+07	1.79572e+07	4.19841e+07	1.93632e+07	2.17279e+07	3.68856e+07	7.13366e+06	5.89727e+06	4.07891e+06	8.21185e+06	6.70704e+06	7.90212e+06	2.2651e+07	2.52209e+07	6.65514e+06	0	0.000650017	0.00192585	0.470373	Neopterin	--	C9 H11 N5 O4	2.14	254.088	Organoheterocyclic compounds	Pteridines and derivatives	Pterins and derivatives	10162-32-0	HMDB0000877	C05926	ko00790//Folate biosynthesis	Metabolism of cofactors and vitamins	Metabolism
Com_7995_pos	543261	582134	628116	558860	700393	546957	573718	877375	915431	604056	698190	635822	2.12501e+07	1.87735e+07	3.12488e+07	2.29639e+07	1.61679e+07	1.6259e+07	593287	717432	2.11105e+07	0	1.12739e-08	2.41522e-07	0.468885	QLK	--	C17 H33 N5 O5	4.914	186.118	--	--	--	--	--	-	-	-	-
Com_13198_pos	1.32827e+06	1.06887e+06	612124	898444	1.94191e+06	940819	4.31057e+06	4.51093e+06	7.74958e+06	8.65615e+06	6.68223e+06	5.25422e+06	3.27801e+07	2.53719e+07	2.1088e+07	2.31997e+07	3.0048e+07	2.57298e+07	1.13174e+06	6.19394e+06	2.63696e+07	0	1.58002e-10	1.38958e-08	0.466337	--	N-Acetyltryptamine	C12 H14 N2 O	4.796	203.118	Organoheterocyclic compounds	Indoles and derivatives	Indoles	-	HMDB0255077	-	-	-	-
Com_5020_pos	406356	411160	383954	310366	411945	343477	384240	445713	501742	375962	418372	417641	1.84515e+07	2.59503e+07	2.7473e+07	2.23448e+07	1.47604e+07	1.3947e+07	377876	423945	2.04878e+07	0	1.57603e-08	3.09828e-07	0.465749	ALK	--	C15 H30 N4 O4	4.831	166.12	--	--	--	--	--	-	-	-	-
Com_14791_pos	4.48882e+07	3.76824e+07	3.97931e+07	4.1029e+07	5.163e+07	3.72384e+07	3.85362e+07	3.8598e+07	3.08778e+07	3.47298e+07	4.73496e+07	3.54208e+07	5.55551e+07	6.97749e+07	4.72033e+07	4.41532e+07	5.27873e+07	6.36351e+07	4.20435e+07	3.75854e+07	5.55181e+07	0	0.00167893	0.00418105	0.465138	Mesalamine	--	C7 H7 N O3	2.321	154.05	Benzenoids	Benzene and substituted derivatives	Benzoic acids and derivatives	89-57-6	HMDB0014389	-	-	-	-
Com_488_pos	1.4861e+08	9.66898e+07	1.13961e+08	6.35601e+07	1.4601e+08	1.20795e+08	1.11054e+08	1.57088e+08	8.20324e+07	9.57447e+07	1.30077e+08	1.2149e+08	7.64434e+07	9.93336e+07	8.00786e+07	8.23704e+07	1.17861e+08	9.79942e+07	1.14938e+08	1.16248e+08	9.23468e+07	0	0.225005	0.277274	0.464515	--	Azetidine-2-carboxylic acid	C4 H7 N O2	1.465	102.055	Organoheterocyclic compounds	Azetidines	Azetidinecarboxylic acids or derivatives	-	HMDB0248797	-	-	-	-
Com_6906_pos	2.65733e+07	1.62572e+07	1.91041e+07	2.01042e+07	2.06086e+07	1.89576e+07	1.67487e+07	3.9667e+06	1.67811e+06	1.33387e+07	1.09207e+07	5.15775e+06	5.9492e+06	6.41991e+06	2.76392e+06	4.49938e+06	4.04949e+06	1.53239e+07	2.02675e+07	8.63511e+06	6.50097e+06	0	0.000294339	0.000958754	0.462641	2-{[(4,5-dimethoxy-2-nitrophenethyl)imino]methyl}phenol	--	C17 H18 N2 O5	5.693	331.128	--	--	--	--	--	-	-	-	-
Com_19875_pos	5.69976e+06	5.30458e+06	8.38472e+06	8.58254e+06	5.98744e+06	6.57484e+06	1.62629e+07	1.53874e+07	8.61973e+06	1.28756e+07	1.5447e+07	1.04514e+07	7.32366e+06	1.07195e+07	5.16358e+06	6.67329e+06	5.91954e+06	8.38783e+06	6.75565e+06	1.3174e+07	7.36457e+06	0	0.000302394	0.000979263	0.462007	Thromboxane B1	--	C20 H36 O6	5.694	395.241	--	--	--	--	--	-	-	-	-
Com_3537_pos	4.74196e+07	4.58044e+07	2.74439e+07	3.22595e+07	3.82045e+07	3.88237e+07	4.46841e+07	2.09715e+07	1.78716e+07	4.95159e+07	3.18257e+07	5.50292e+07	1.31535e+07	7.8632e+06	1.19802e+07	1.09467e+07	1.52114e+07	1.38265e+07	3.8326e+07	3.66496e+07	1.21636e+07	0	0.000586903	0.00176705	0.461683	3-hydroxy-N-(1-hydroxy-4-methylpentan-2-yl)-5-oxo-6-phenylhexanamide	--	C18 H27 N O4	5.444	322.201	--	--	--	--	--	-	-	-	-
Com_4675_pos	2.74533e+06	2.64401e+06	2.69051e+06	2.53031e+06	2.99298e+06	2.4508e+06	2.43141e+06	2.36268e+06	2.43161e+06	2.39912e+06	2.66938e+06	2.50271e+06	2.17166e+07	2.6444e+07	3.06877e+07	2.28307e+07	8.86224e+06	2.44727e+07	2.67566e+06	2.46615e+06	2.25023e+07	0	5.62993e-07	5.72553e-06	0.461239	Isomucronulatol 7-O-glucoside	--	C23 H28 O10	5.245	465.18	--	--	--	--	--	-	-	-	-
Com_13488_pos	3.63037e+07	3.79771e+07	5.55121e+07	2.97315e+07	3.12964e+07	3.35165e+07	2.40575e+07	2.17753e+07	2.11592e+07	3.15461e+07	2.31817e+07	3.1512e+07	2.46215e+07	2.41851e+07	2.07501e+07	2.20293e+07	2.98646e+07	3.094e+07	3.73895e+07	2.55386e+07	2.53984e+07	0	0.00846752	0.0166071	0.460727	1-[5-(2-phenyleth-1-ynyl)-2-thienyl]ethan-1-one oxime	--	C14 H11 N O S	2.962	242.063	--	--	--	--	--	-	-	-	-
Com_9161_pos	1.36594e+07	1.82841e+07	1.14781e+07	3.89671e+06	1.78637e+07	8.9801e+06	2.1176e+07	3.98528e+07	1.29972e+07	5.35843e+06	1.58908e+07	2.12692e+07	3.43789e+06	4.84461e+06	3.79989e+06	4.64333e+06	1.96978e+06	1.00743e+07	1.23604e+07	1.94241e+07	4.79496e+06	0	0.0155324	0.0283039	0.460721	--	S-ribosyl-L-homocysteine	C9 H17 N O6 S	1.457	268.084	--	--	--	--	--	C03539	ko01100//Metabolic pathways;ko01230//Biosynthesis of amino acids;ko00270//Cysteine and methionine metabolism	Amino acid metabolism;Global and overview maps	Metabolism
Com_1663_pos	1.4326e+08	1.3551e+08	1.36593e+08	1.25808e+08	1.93542e+08	2.71643e+08	1.08568e+08	7.87444e+07	5.52604e+07	4.33048e+08	1.42782e+08	9.19685e+07	9.44256e+07	9.5646e+07	7.03031e+07	1.2661e+08	1.32711e+08	7.04191e+07	1.67726e+08	1.51729e+08	9.83525e+07	0	0.390896	0.43897	0.460303	Prostaglandin J2	--	C20 H30 O4	7.695	335.219	Lipids and lipid-like molecules	Fatty Acyls	Eicosanoids	-	HMDB0247117	C05957	ko01100//Metabolic pathways;ko00590//Arachidonic acid metabolism	Global and overview maps;Lipid metabolism	Metabolism
Com_3727_pos	3.30878e+07	3.5612e+07	4.18303e+07	3.84024e+07	3.55052e+07	3.64939e+07	3.04229e+07	3.09952e+07	1.82912e+07	3.89484e+07	3.2475e+07	3.2406e+07	9.51429e+06	8.78229e+06	7.61821e+06	9.68303e+06	1.22535e+07	1.28692e+07	3.68219e+07	3.05898e+07	1.01201e+07	0	7.1298e-08	1.06374e-06	0.460281	Cer 9:0;2O/3:0	--	C12 H25 N O3	5.466	232.19	--	--	--	--	--	-	-	-	-
Com_4068_pos	6.57936e+06	1.24941e+07	7.35961e+06	6.05615e+06	5.69555e+06	1.03459e+07	1.18488e+06	1.12882e+06	756334	2.46975e+06	1.37841e+06	2.66099e+06	7.3218e+06	6.17764e+06	6.96056e+06	5.44554e+06	5.05203e+06	6.73053e+06	8.08844e+06	1.59653e+06	6.28135e+06	0	2.78194e-05	0.000135219	0.459105	Bufalin	--	C24 H34 O4	4.879	387.26	Lipids and lipid-like molecules	Steroids and steroid derivatives	Steroid lactones	-	HMDB0249428	-	-	-	-
Com_7629_pos	2.2865e+07	1.9034e+07	2.33521e+07	2.87849e+07	1.7289e+07	1.75634e+07	1.19031e+07	1.30519e+07	6.40893e+06	1.13559e+07	1.40922e+07	6.86955e+06	7.99375e+06	7.93491e+06	7.61822e+06	7.16443e+06	6.16459e+06	8.68794e+06	2.14814e+07	1.06136e+07	7.59397e+06	0	4.42183e-06	3.0787e-05	0.458842	--	Picramnioside F	C33 H34 O15	5.412	671.197	--	--	--	--	--	-	-	-	-
Com_7306_pos	3.48051e+06	1.03359e+06	2.57874e+06	2.53155e+06	4.43563e+06	2.4408e+06	8.63721e+06	4.474e+06	2.89996e+06	5.78409e+06	3.39287e+06	3.17135e+06	2.22296e+07	2.42042e+07	2.0243e+07	3.67824e+07	3.11032e+07	1.68922e+07	2.75014e+06	4.72658e+06	2.52424e+07	0	3.93362e-07	4.21351e-06	0.45832	Coixol	--	C8 H7 N O3	6.285	166.05	Organoheterocyclic compounds	Benzoxazoles	Benzoxazolones	532-91-2	HMDB0036582	-	-	-	-
Com_5817_pos	6.57676e+06	1.08224e+07	1.37948e+07	8.89418e+06	8.28545e+06	6.58644e+06	2.78777e+07	3.25127e+07	1.08748e+07	2.68724e+07	1.16998e+07	1.35579e+07	2.43336e+07	2.14337e+07	1.98626e+07	2.06377e+07	2.18125e+07	2.39656e+07	9.16001e+06	2.05659e+07	2.20076e+07	0	0.00309171	0.00704808	0.45757	Lycorine	--	C16 H17 N O4	1.47	288.119	Alkaloids and derivatives	Amaryllidaceae alkaloids	Lycorine-type amaryllidaceae alkaloids	-	HMDB0254256	C08532	ko01063//Biosynthesis of alkaloids derived from shikimate pathway;ko00950//Isoquinoline alkaloid biosynthesis	Biosynthesis of other secondary metabolites;Chemical structure transformation maps	Metabolism
Com_7990_pos	1.89086e+07	1.83336e+07	2.13643e+07	1.63536e+07	1.71226e+07	8.54277e+06	1.06533e+07	805624	771328	1.01012e+07	8.20377e+06	3.62038e+06	3.20167e+06	1.67464e+06	2.49978e+06	985367	849457	3.70354e+06	1.67709e+07	5.6926e+06	2.15241e+06	0	1.51436e-05	8.26623e-05	0.455892	Psoralidin	--	C20 H16 O5	5.527	337.103	Phenylpropanoids and polyketides	Isoflavonoids	Coumestans	18642-23-4	HMDB0034050	-	-	-	-
Com_3514_pos	2.66932e+07	2.30929e+07	2.89442e+07	3.50833e+07	4.15798e+07	5.96201e+07	4.77602e+07	4.40511e+07	2.71403e+07	6.511e+07	8.94661e+07	3.54273e+07	4.17425e+07	6.9184e+07	3.68498e+07	5.31407e+07	7.49084e+07	3.59146e+07	3.58356e+07	5.14925e+07	5.19567e+07	0	0.242208	0.294477	0.455706	5-(6-hydroxy-6-methyloctyl)-2,5-dihydrofuran-2-one	--	C13 H22 O3	8.064	209.153	--	--	--	--	--	-	-	-	-
Com_1563_pos	1.45877e+07	1.27466e+07	1.34526e+07	1.60025e+07	2.33502e+07	1.76598e+07	2.39047e+07	2.27868e+07	2.85087e+07	1.85228e+07	3.39228e+07	1.62382e+07	1.7102e+07	1.86626e+07	1.1382e+07	1.43908e+07	1.49665e+07	1.39418e+07	1.62999e+07	2.39807e+07	1.50743e+07	0	0.00882873	0.017275	0.455454	(2R)-2-[(2R,5S)-5-[(2S)-2-hydroxybutyl]oxolan-2-yl]propanoic acid	--	C11 H20 O4	6.025	199.133	--	--	--	--	--	-	-	-	-
Com_5397_pos	2.45904e+07	3.21903e+07	2.64847e+07	2.54563e+07	2.98692e+07	2.85521e+07	2.29856e+07	2.32852e+07	1.40573e+07	2.25177e+07	2.2909e+07	2.48315e+07	2.93014e+07	3.04477e+07	3.14495e+07	2.97376e+07	3.08436e+07	3.09358e+07	2.78572e+07	2.17644e+07	3.04526e+07	0	0.000263862	0.000873094	0.454879	2-Methoxyresorcinol	--	C7 H8 O3	5.523	141.054	Benzenoids	Phenols	Methoxyphenols	29267-67-2	HMDB0133970	-	-	-	-
Com_11586_pos	3.92118e+07	5.22305e+07	2.82915e+07	2.57217e+07	4.20375e+07	4.15373e+07	5.93731e+07	2.13997e+07	3.47186e+07	4.77847e+07	4.44589e+07	5.10255e+07	4.30774e+06	1.81207e+07	3.66482e+07	3.03918e+07	2.88489e+07	1.06344e+07	3.81717e+07	4.31268e+07	2.1492e+07	0	0.0175402	0.0314481	0.454302	Alnustone	--	C19 H18 O	5.877	263.139	Phenylpropanoids and polyketides	Diarylheptanoids	Linear diarylheptanoids	33457-62-4	HMDB0031664	-	-	-	-
Com_9081_pos	1.70634e+07	2.50545e+07	4.59755e+07	6.68199e+07	1.7733e+07	2.52455e+07	3.95731e+07	2.92343e+07	7.30663e+06	1.73913e+07	1.71415e+07	1.84205e+07	4.53902e+06	4.38464e+06	2.32724e+06	2.09171e+06	2.84943e+06	7.06984e+06	3.2982e+07	2.15112e+07	3.87698e+06	0	0.00547604	0.0113844	0.452884	Dehydrodiisoeugenol	--	C20 H22 O4	2.786	327.154	Phenylpropanoids and polyketides	2-arylbenzofuran flavonoids	HASH(0x2412328)	-	HMDB0250949	-	-	-	-
Com_529_pos	3.7644e+06	5.40615e+06	3.75894e+06	4.94878e+06	6.6912e+06	7.27692e+06	1.4328e+07	8.7582e+06	1.57629e+07	8.18032e+06	1.48002e+07	1.42955e+07	2.78742e+07	3.08091e+07	3.69297e+07	2.96935e+07	3.71712e+07	2.30534e+07	5.30773e+06	1.26875e+07	3.09218e+07	0	1.81394e-08	3.48402e-07	0.450856	Cotinine	--	C10 H12 N2 O	5.239	177.102	Organoheterocyclic compounds	Pyridines and derivatives	Pyrrolidinylpyridines	486-56-6	HMDB0001046	-	-	-	-
Com_10186_pos	1.40898e+07	1.03816e+07	1.83032e+07	1.82384e+07	1.22635e+07	1.50771e+07	8.80527e+06	3.95565e+06	3.03983e+06	4.67425e+06	6.85186e+06	3.95522e+06	4.22944e+06	6.70685e+06	2.63982e+06	3.8072e+06	2.51035e+06	5.82151e+06	1.47256e+07	5.21368e+06	4.28586e+06	0	2.73294e-06	2.12406e-05	0.449461	Heptadecanoic Acid	--	C17 H34 O2	6.195	293.247	Lipids and lipid-like molecules	Fatty Acyls	Fatty acyl thioesters	3546-17-6	HMDB0006497	-	-	-	-
Com_6462_pos	3.76257e+06	8.15835e+06	1.22249e+07	7.14681e+06	1.24992e+07	1.06388e+07	2.41719e+07	2.57404e+07	3.35533e+07	1.48522e+07	7.04027e+06	2.55174e+07	2.31117e+07	2.97e+07	4.01364e+07	2.29746e+07	2.91801e+07	2.00627e+07	9.07178e+06	2.18126e+07	2.75276e+07	0	0.00135449	0.00350364	0.448702	Sinomenine HCl	--	C19 H23 N O4	4.973	347.192	--	--	--	--	--	-	-	-	-
Com_4016_pos	226694	220649	232396	254804	282261	335386	310786	309074	7.02997e+06	335682	3.28575e+06	288647	2.51413e+07	1.79886e+07	1.38402e+07	3.97798e+07	1.17176e+07	2.8063e+07	258698	1.92665e+06	2.27551e+07	0	2.05345e-05	0.000104295	0.448124	PC 9:0_9:0	--	C26 H52 N O8 P	7.438	538.35	--	--	--	--	--	-	-	-	-
Com_4139_pos	2.53891e+07	2.26857e+07	1.14331e+07	9.93617e+06	3.32364e+07	3.42128e+07	1.56346e+07	1.161e+07	1.35166e+07	9.85953e+06	1.07345e+07	1.6105e+07	1.50694e+07	1.39706e+07	1.25333e+07	8.45554e+06	1.57227e+07	1.45622e+07	2.28155e+07	1.291e+07	1.33856e+07	0	0.0275058	0.0462397	0.447954	6-Pentyl-2H-pyran-2-one	--	C10 H14 O2	6.676	167.107	Organoheterocyclic compounds	Pyrans	Pyranones and derivatives	27593-23-3	HMDB0031085	-	-	-	-
Com_6167_pos	2.40577e+06	5.54769e+06	2.45443e+06	1.30568e+07	3.00572e+07	1.54397e+07	863292	4.53928e+06	705296	793815	989870	746219	7.0648e+06	2.21646e+06	4.66577e+06	4.16661e+06	4.85009e+06	2.84034e+06	1.14936e+07	1.43963e+06	4.30068e+06	0	0.0378704	0.0614489	0.447278	--	5-O-p-Coumaroyl shikimic acid	C16 H16 O7	5.874	321.096	--	--	--	--	--	-	-	-	-
Com_5311_pos	4.94015e+06	8.16767e+06	8.04337e+06	3.15312e+07	9.99624e+06	8.65419e+06	1.36796e+07	1.41564e+07	1.79499e+07	2.06712e+07	2.33305e+07	1.62457e+07	3.78769e+07	3.00649e+07	3.52937e+07	3.99948e+07	3.20358e+07	3.25049e+07	1.18888e+07	1.76722e+07	3.46285e+07	0	5.44153e-05	0.000232415	0.445253	Nepodin	--	C13 H12 O3	6.169	217.083	--	--	--	--	--	-	-	-	-
Com_12533_pos	2.03286e+06	2.22023e+06	2.19688e+06	2.12476e+06	2.51327e+06	1.99436e+06	7.07793e+06	1.08875e+07	9.1578e+06	4.55889e+06	9.52347e+06	5.71216e+06	1.85476e+06	1.73842e+06	1.60964e+06	1.66639e+06	1.74278e+06	1.89411e+06	2.18039e+06	7.81962e+06	1.75101e+06	0	2.46771e-06	1.95429e-05	0.444991	Berbamine	--	C37 H40 N2 O6	5.264	609.301	Lignans, neolignans and related compounds	-	HASH(0x12fbd70)	-	HMDB0242681	-	-	-	-
Com_6452_pos	121746	112439	109475	114751	119247	120601	239462	183853	90917	152865	149909	98646.5	2.4067e+07	2.14935e+07	1.47758e+07	1.90825e+07	8.14116e+06	2.21653e+07	116376	152609	1.82875e+07	0	1.02615e-07	1.47818e-06	0.444327	LPE 14:0	--	C19 H40 N O7 P	8.612	426.261	--	--	--	--	--	-	-	-	-
Com_9362_pos	8.36373e+06	1.26e+07	1.69963e+07	1.57343e+07	2.28004e+07	1.9129e+07	1.68955e+07	2.84463e+07	1.05645e+07	1.61964e+07	2.08318e+07	1.35514e+07	4.16041e+07	3.82314e+07	3.03861e+07	2.76862e+07	4.64864e+07	3.9021e+07	1.59373e+07	1.77477e+07	3.72359e+07	0	3.45265e-05	0.000159375	0.444099	Acetaminophen	--	C8 H9 N O2	1.479	152.07	Benzenoids	Phenols	1-hydroxy-2-unsubstituted benzenoids	103-90-2	HMDB0001859	-	-	-	-
Com_3003_pos	1.07767e+07	6.44354e+06	7.53548e+06	2.83442e+06	4.37318e+06	1.27338e+07	2.72363e+06	2.64665e+06	1.12687e+07	2.55069e+07	2.99021e+06	8.47622e+06	2.04224e+07	3.16969e+07	5.97204e+07	2.92841e+07	2.96153e+07	2.06166e+07	7.44953e+06	8.93539e+06	3.18926e+07	0	0.0010593	0.00288288	0.443378	4,4'-dimethoxy[1,1'-biphenyl]-2-carbonitrile	--	C15 H13 N O2	5.262	240.102	--	--	--	--	--	-	-	-	-
Com_8362_pos	3.0011e+07	2.00559e+07	2.22983e+07	2.30205e+07	4.98322e+07	3.89623e+07	2.19408e+07	3.08828e+07	2.26746e+07	3.67064e+07	2.92659e+07	2.68841e+07	3.70877e+07	5.23555e+07	4.2537e+07	4.42432e+07	5.51321e+07	5.16807e+07	3.06967e+07	2.80591e+07	4.71727e+07	0	0.00269324	0.00624188	0.442388	Epinephrine	--	C9 H13 N O3	0.636	184.097	Benzenoids	Phenols	Benzenediols	51-43-4	HMDB0000068	C00788	ko01100//Metabolic pathways;ko00350//Tyrosine metabolism	Amino acid metabolism;Global and overview maps	Metabolism
Com_12827_pos	1.80077e+06	2.06866e+06	1.57077e+06	1.70126e+06	1.52401e+06	1.25977e+06	5.02293e+06	1.00813e+07	6.89933e+06	6.43164e+06	5.1928e+06	9.69928e+06	1.38853e+06	1.46724e+06	1.51092e+06	1.40936e+06	1.32474e+06	2.29761e+06	1.65421e+06	7.22121e+06	1.5664e+06	0	1.40194e-06	1.22012e-05	0.442357	AKB48 N-(5-hydroxypentyl) metabolite	--	C23 H31 N3 O2	5.577	404.228	--	--	--	--	--	-	-	-	-
Com_12113_pos	4.05967e+07	3.26628e+07	4.04653e+07	4.4643e+07	7.70132e+07	6.41462e+07	5.22156e+07	6.69595e+07	4.76243e+07	4.9647e+07	7.86241e+07	6.10729e+07	5.93117e+07	9.52611e+07	7.25648e+07	6.93814e+07	9.73617e+07	8.16582e+07	4.99212e+07	5.93572e+07	7.92565e+07	0	0.0112204	0.0214032	0.442345	4-Aminomethylcyclohexanecarboxylic acid	--	C8 H15 N O2	0.62	158.117	--	--	--	--	--	-	-	-	-
Com_3376_pos	4.92705e+07	4.8357e+07	3.2965e+06	8.51845e+06	2.05757e+07	1.49863e+07	1.77584e+07	1.51059e+07	7.30283e+06	3.99261e+06	899381	1.42524e+07	5.25653e+06	1.55513e+06	5.42768e+06	3.13119e+06	2.92663e+06	1.45906e+07	2.41674e+07	9.88525e+06	5.48129e+06	0	0.0500875	0.078376	0.442288	SPB 16:0;3O	--	C16 H35 N O3	7.002	290.268	--	--	--	--	--	-	-	-	-
Com_1705_pos	3.20997e+07	4.27123e+07	2.84836e+07	2.73316e+07	4.20898e+07	2.63947e+07	5.16147e+07	4.88339e+07	3.50678e+07	3.82483e+07	4.04151e+07	4.44704e+07	4.18647e+07	3.85894e+07	3.0133e+07	3.62131e+07	3.51213e+07	4.50853e+07	3.31853e+07	4.31084e+07	3.78345e+07	0	0.052577	0.0819554	0.44213	1,7-bis(4-hydroxyphenyl)heptan-3-one	--	C19 H22 O3	5.576	321.144	--	--	--	--	--	-	-	-	-
Com_15438_pos	1.7057e+07	1.31613e+07	1.46635e+07	1.55219e+07	2.65286e+07	1.22156e+07	1.63733e+07	2.3268e+07	4.77515e+07	2.40813e+07	1.78894e+07	2.33442e+07	4.15857e+07	4.30083e+07	4.54637e+07	4.27259e+07	4.58823e+07	4.27845e+07	1.65246e+07	2.54513e+07	4.35751e+07	0	3.98887e-05	0.000180146	0.441871	3-hydroxy-3-methylpentanedioic acid	--	C6 H10 O5	7.236	185.042	Lipids and lipid-like molecules	Fatty Acyls	Fatty acids and conjugates	503-49-1	HMDB0000355	-	-	-	-
Com_9191_pos	3.1079e+07	2.34745e+07	2.47837e+07	5.06177e+07	2.14187e+07	2.26877e+07	2.46151e+07	2.2229e+07	1.68034e+07	2.16423e+07	1.98623e+07	2.79313e+07	2.7161e+07	4.35199e+07	2.57272e+07	2.12118e+07	3.1382e+07	1.33545e+08	2.90102e+07	2.21806e+07	4.70911e+07	0	0.25499	0.305221	0.441757	--	S-(5-Adenosy)-L-Homocysteine	C14 H20 N6 O5 S	5.423	385.127	--	--	--	--	--	-	-	-	-
Com_9632_pos	5.84556e+06	9.70769e+06	8.93053e+06	4.36323e+06	7.54875e+06	9.54458e+06	1.09088e+07	1.60565e+07	1.80057e+07	7.36127e+06	9.95344e+06	1.12244e+07	2.54838e+07	3.05667e+07	4.59609e+07	2.64934e+07	3.16446e+07	3.11093e+07	7.65672e+06	1.22517e+07	3.18765e+07	0	9.96046e-07	9.14501e-06	0.441406	4-(tert-butyl)phenyl 3,5-dimethylisoxazole-4-carboxylate	--	C16 H19 N O3	2.965	274.139	--	--	--	--	--	-	-	-	-
Com_15559_pos	8.26766e+06	3.38275e+07	940052	5.75454e+06	1.19365e+07	3.58722e+06	711343	655095	623005	606013	726382	601377	9.78085e+06	3.70045e+06	1.27505e+06	7.62599e+06	3.23042e+06	4.54103e+06	1.07189e+07	653869	5.02563e+06	0	0.0795337	0.117404	0.439836	Puerarin apioside	--	C26 H28 O13	5.563	549.157	--	--	--	--	--	-	-	-	-
Com_3411_pos	3.34107e+07	3.27061e+07	1.98049e+07	1.11209e+07	2.65857e+07	2.02686e+07	4.8612e+07	2.42245e+07	1.85794e+07	5.39304e+07	2.72959e+07	5.98309e+07	3.24948e+07	3.0656e+07	3.03495e+07	4.12437e+07	6.12306e+07	2.66215e+07	2.39828e+07	3.87455e+07	3.70994e+07	0	0.148009	0.197858	0.438933	Eicosapentaenoic acid	--	C20 H30 O2	7.028	303.231	Lipids and lipid-like molecules	Fatty Acyls	Fatty acids and conjugates	10417-94-4	HMDB0001999	C06428	ko01040//Biosynthesis of unsaturated fatty acids	Lipid metabolism	Metabolism
Com_16285_pos	6.39752e+06	3.03991e+06	5.19864e+06	119711	1.10822e+06	151277	3.33294e+07	2.51757e+07	1.61768e+06	3.49177e+06	5.6998e+06	1.7925e+06	2.62319e+06	3.35579e+06	3.9007e+06	703786	1.71974e+06	1.7443e+06	2.66921e+06	1.18512e+07	2.34125e+06	0	0.104495	0.146856	0.438337	Arachidonoyl serinol	--	C23 H39 N O3	10.178	378.297	Lipids and lipid-like molecules	Fatty Acyls	Fatty amides	183718-70-9	HMDB0013650	-	-	-	-
Com_5378_pos	1.08282e+06	4.80541e+06	3.79252e+06	1.02578e+06	4.49142e+06	2.12467e+06	9.37985e+06	2.34944e+07	5.64994e+06	4.4091e+06	8.98406e+06	8.79436e+06	1.87255e+06	1.55001e+06	1.26646e+06	4.72346e+06	1.50787e+06	3.90308e+06	2.8871e+06	1.01186e+07	2.47057e+06	0	0.00979135	0.0189367	0.437792	Sulfamerazine	--	C11 H12 N4 O2 S	1.383	265.076	Benzenoids	Benzene and substituted derivatives	Benzenesulfonamides	127-79-7	HMDB0015521	-	-	-	-
Com_1582_pos	9.89604e+07	1.12672e+08	1.20207e+08	1.15485e+08	1.13938e+08	1.07212e+08	1.3267e+08	1.05332e+08	1.0632e+08	1.14975e+08	1.24474e+08	9.78385e+07	9.86965e+07	1.04405e+08	6.79988e+07	7.71856e+07	9.82465e+07	1.033e+08	1.11412e+08	1.13602e+08	9.16387e+07	0	0.0139573	0.0258853	0.43772	Jasmone	--	C11 H16 O	6.361	165.127	Organic oxygen compounds	Organooxygen compounds	Carbonyl compounds	488-10-8	HMDB0035601	-	-	-	-
Com_4183_pos	2.1855e+07	2.79223e+07	1.48612e+07	1.66719e+07	3.06873e+07	5.62069e+07	3.19516e+07	1.90662e+07	3.8399e+07	5.86552e+07	6.36035e+07	4.12596e+07	2.3754e+07	3.13335e+07	3.27593e+07	3.80306e+07	5.46635e+07	2.75258e+07	2.80341e+07	4.21559e+07	3.46778e+07	0	0.268117	0.317522	0.437651	11β-Hydroxyandrosterone	--	C19 H30 O3	6.629	307.226	--	--	--	--	--	-	-	-	-
Com_4338_pos	1.53555e+07	1.68311e+07	6.55803e+06	6.00107e+06	1.93075e+07	6.28502e+06	4.79808e+07	3.31906e+07	7.2136e+06	1.76362e+07	1.47739e+07	1.92346e+07	1.37584e+07	1.19428e+07	1.29727e+07	8.30504e+06	2.5704e+07	3.07277e+07	1.1723e+07	2.33383e+07	1.72351e+07	0	0.195225	0.246947	0.437519	8-Isoprostaglandin F1β	--	C20 H36 O5	8.203	374.29	--	--	--	--	--	-	-	-	-
Com_3696_pos	1.42543e+06	1.55345e+06	1.67638e+06	1.57077e+06	1.48624e+06	1.29278e+06	1.18529e+06	4.88081e+06	5.12893e+07	1.43788e+06	1.46124e+06	1.56498e+06	1.80546e+07	1.65859e+06	1.1627e+08	3.98795e+07	9.89983e+06	3.27207e+07	1.50084e+06	1.03032e+07	3.64138e+07	0	0.0940225	0.134283	0.436227	Octopine	--	C9 H18 N4 O4	2.031	247.14	Organic acids and derivatives	Carboxylic acids and derivatives	Amino acids, peptides, and analogues	-	HMDB0255912	C04137	ko01100//Metabolic pathways;ko02010//ABC transporters;ko00330//Arginine and proline metabolism	Amino acid metabolism;Global and overview maps;Membrane transport	Environmental Information Processing;Metabolism
Com_8735_pos	4.21535e+06	4.81134e+06	3.77259e+06	2.04219e+06	5.70976e+06	4.18802e+06	1.2714e+07	1.8382e+07	1.43907e+07	1.36112e+07	1.58873e+07	9.21472e+06	1.97619e+07	2.37207e+07	1.87725e+07	2.12701e+07	2.35673e+07	1.81054e+07	4.12321e+06	1.40333e+07	2.08663e+07	0	1.41071e-08	2.84011e-07	0.435419	4-(1,2,3-thiadiazol-4-yl)phenyl pivalate	--	C13 H14 N2 O2 S	5.99	245.069	--	--	--	--	--	-	-	-	-
Com_4055_pos	2.46353e+06	2.01178e+06	3.36228e+06	5.09966e+06	2.67659e+06	1.64147e+06	1.79788e+06	1.61355e+06	1.52039e+06	1.56183e+06	1.82024e+06	1.52676e+06	1.60879e+07	1.39127e+07	1.55241e+07	3.02055e+07	1.67119e+07	1.85306e+07	2.87589e+06	1.64011e+06	1.84955e+07	0	5.92044e-07	5.88872e-06	0.435213	4-(4-methylbenzyl)-1lambda~6~,4-thiazinane-1,1-dione	--	C12 H17 N O2 S	5.06	240.105	--	--	--	--	--	-	-	-	-
Com_1709_pos	1.28356e+08	4.54018e+07	2.20716e+07	4.52217e+07	3.80505e+07	5.76649e+07	9.4455e+07	1.44247e+08	1.83912e+06	1.06269e+07	4.32241e+07	3.21796e+06	1.56499e+07	2.60784e+07	2.12494e+07	1.64181e+07	7.62697e+06	1.59174e+07	5.61277e+07	4.96016e+07	1.71567e+07	0	0.22927	0.281079	0.434031	Cer 20:3;3O/19:1;(2OH)	--	C39 H71 N O5	10.021	634.537	--	--	--	--	--	-	-	-	-
Com_1110_pos	1.28356e+08	4.54018e+07	2.20716e+07	4.52217e+07	3.80505e+07	5.76649e+07	9.4455e+07	1.44247e+08	1.83912e+06	1.06269e+07	4.32241e+07	3.21796e+06	1.56499e+07	2.60784e+07	2.12494e+07	1.64181e+07	7.93594e+06	1.59174e+07	5.61277e+07	4.96016e+07	1.72082e+07	0	0.23006	0.28164	0.433728	Cer 18:0;3O/19:1;(2OH)	--	C37 H73 N O5	10.032	634.537	--	--	--	--	--	-	-	-	-
Com_5026_pos	1.68272e+07	4.87157e+06	1.05514e+07	1.26989e+07	9.32125e+06	1.20414e+07	1.61442e+07	1.43737e+07	2.90616e+07	1.19429e+07	7.53489e+06	1.38187e+07	2.99855e+07	3.46809e+07	4.00674e+07	2.51069e+07	3.6124e+07	4.65718e+07	1.10519e+07	1.54793e+07	3.54227e+07	0	2.00156e-05	0.000102911	0.433475	Arglabin	--	C15 H18 O3	5.21	247.128	Lipids and lipid-like molecules	Prenol lipids	Terpene lactones	-	HMDB0248591	-	-	-	-
Com_7586_pos	1.69525e+07	1.38629e+07	1.42085e+07	1.38441e+07	2.59281e+07	1.01797e+07	5.64122e+06	5.94692e+06	1.41304e+06	4.49713e+06	1.35558e+07	3.4114e+06	623682	617625	581682	629445	618899	665769	1.58293e+07	5.74425e+06	622850	0	2.58007e-05	0.000126061	0.433459	--	C-pentosyl-apeignin O-feruloylhexoside	C36 H36 O17	5.754	741.202	--	--	--	--	--	-	-	-	-
Com_4599_pos	5.96784e+06	6.38151e+06	6.99966e+06	4.55912e+06	5.42949e+06	5.14802e+06	1.39281e+07	1.70146e+07	4.08127e+07	9.39366e+06	9.65777e+06	1.47491e+07	1.73428e+07	2.15482e+07	2.58067e+07	2.57515e+07	2.08584e+07	2.01591e+07	5.74761e+06	1.75926e+07	2.19111e+07	0	0.00356504	0.0078903	0.432547	Norfloxacin	--	C16 H18 F N3 O3	1.453	320.145	Organic acids and derivatives	Carboxylic acids and derivatives	Amino acids, peptides, and analogues	70458-96-7	HMDB0015192	C06687	ko02010//ABC transporters	Membrane transport	Environmental Information Processing
Com_5044_pos	7.06123e+06	1.1224e+07	4.65638e+06	3.68647e+06	2.59725e+07	4.36888e+07	5.42548e+07	3.28106e+07	1.66914e+06	1.36152e+07	2.33797e+07	3.88422e+06	1.06062e+06	1.0493e+06	1.16965e+06	811389	1.65197e+06	1.12004e+06	1.60482e+07	2.16023e+07	1.14383e+06	0	0.0731726	0.109171	0.432515	SL 13:2;O/10:0	--	C23 H43 N O5 S	7.724	446.287	--	--	--	--	--	-	-	-	-
Com_5194_pos	2.86418e+07	2.44569e+07	3.1787e+07	3.33727e+07	2.44963e+07	2.60952e+07	2.12338e+07	1.83251e+07	1.73391e+07	2.13589e+07	2.14269e+07	1.71516e+07	1.76823e+07	1.83868e+07	1.90763e+07	2.01189e+07	1.99997e+07	2.3454e+07	2.81416e+07	1.94726e+07	1.97863e+07	0	7.61724e-05	0.000301621	0.43225	methyl 1-methyl-1,2,5,6-tetrahydropyridine-3-carboxylate hydrobromide	--	C8 H13 N O2	5.465	156.102	--	--	--	--	--	-	-	-	-
Com_16581_pos	1.85799e+07	1.00454e+07	8.74219e+06	1.01075e+07	2.61038e+06	1.18447e+07	2.22434e+06	562045	953976	1.20305e+06	1.93715e+06	1.46109e+06	1.49988e+06	1.98341e+06	1.14541e+06	1.07358e+06	1.08086e+06	1.92064e+06	1.03217e+07	1.39028e+06	1.45063e+06	0	0.000117757	0.000432465	0.431745	Stiripentol	--	C14 H18 O3	6.564	217.122	--	--	--	--	--	-	-	-	-
Com_4418_pos	3.97088e+06	2.86739e+06	3.20243e+06	2.14655e+06	1.80738e+06	1.84084e+06	2.77209e+07	3.25853e+07	1.82091e+06	1.955e+06	2.67653e+06	1.79927e+06	743665	789819	2.23063e+06	344439	458792	264154	2.63924e+06	1.14263e+07	805249	0	0.0989919	0.14054	0.431413	Reserpine	--	C33 H40 N2 O9	9.82	609.27	Alkaloids and derivatives	Yohimbine alkaloids	HASH(0x16f86c0)	50-55-5	HMDB0014351	-	-	-	-
Com_10595_pos	2.5134e+07	2.10457e+07	2.78712e+07	1.97582e+07	2.14974e+07	2.41208e+07	2.94296e+07	3.21529e+07	2.23433e+07	2.67548e+07	2.77147e+07	2.70702e+07	4.04453e+07	4.36386e+07	4.48238e+07	4.16431e+07	4.80286e+07	5.32341e+07	2.32379e+07	2.75776e+07	4.53022e+07	0	7.89279e-08	1.16715e-06	0.431033	--	O-Acetylserine	C5 H9 N O4	2.07	148.06	Organic acids and derivatives	Carboxylic acids and derivatives	Amino acids, peptides, and analogues	5147-00-2	HMDB0003011	C00979	ko01100//Metabolic pathways;ko01110//Biosynthesis of secondary metabolites;ko01120//Microbial metabolism in diverse environments;ko01230//Biosynthesis of amino acids;ko00270//Cysteine and methionine metabolism;ko01200//Carbon metabolism;ko00920//Sulfur metabolism;ko00908//Zeatin biosynthesis;ko04122//Sulfur relay system	Amino acid metabolism;Energy metabolism;Folding, sorting and degradation;Global and overview maps;Metabolism of terpenoids and polyketides	Genetic Information Processing;Metabolism
Com_4106_pos	2.00726e+07	9.03445e+06	3.78693e+06	3.40313e+07	1.16898e+07	8.49e+07	4.00134e+07	1.26319e+07	409337	4.02255e+06	4.34341e+06	688776	1.21331e+07	2.4993e+07	2.19146e+07	5.89614e+06	7.78725e+06	1.52503e+07	2.72525e+07	1.03516e+07	1.46624e+07	0	0.340382	0.390913	0.430333	Adrenic acid	--	C22 H36 O2	9.434	333.278	Lipids and lipid-like molecules	Fatty Acyls	Fatty acids and conjugates	28874-58-0	HMDB0002226	C16527	ko01040//Biosynthesis of unsaturated fatty acids	Lipid metabolism	Metabolism
Com_4671_pos	1.44168e+07	3.50348e+07	8.83451e+06	1.22816e+07	1.91789e+07	1.74317e+07	8.79382e+06	7.12725e+06	1.60006e+07	4.07855e+06	1.89013e+06	8.97029e+06	1.02523e+07	2.22321e+06	6.68673e+06	9.62891e+06	5.789e+06	2.52433e+07	1.78631e+07	7.81011e+06	9.97057e+06	0	0.0846588	0.123875	0.427879	SL 10:0;O/16:0;O	--	C26 H53 N O6 S	5.636	525.389	--	--	--	--	--	-	-	-	-
Com_5518_pos	1.43377e+07	1.50562e+07	2.01128e+07	1.5658e+07	2.68873e+07	1.25416e+07	2.22361e+07	2.06115e+07	1.67283e+07	2.49852e+07	2.56747e+07	2.03962e+07	7.82121e+06	6.41568e+06	7.63367e+06	1.17049e+07	1.26541e+07	6.28465e+06	1.74323e+07	2.1772e+07	8.75237e+06	0	0.00013406	0.000482788	0.426893	N-Benzyloxycarbonylglycine	--	C10 H11 N O4	5.315	210.076	--	--	--	--	--	-	-	-	-
Com_2677_pos	1.13457e+07	1.06685e+07	4.98185e+06	7.36439e+07	7.64994e+06	1.50993e+07	6.19291e+06	5.70699e+06	7.5846e+06	9.04731e+06	1.03731e+07	1.08728e+07	4.06576e+06	1.125e+07	3.36042e+06	1.06292e+06	3.1811e+06	2.12013e+06	2.05649e+07	8.29629e+06	4.1734e+06	0	0.190716	0.242531	0.4266	2-(2-oxo-2-{[2-(2-oxo-1-imidazolidinyl)ethyl]amino}ethoxy)acetic acid	--	C9 H15 N3 O5	5.933	246.107	--	--	--	--	--	-	-	-	-
Com_5479_pos	3.17053e+07	3.82551e+07	2.95235e+07	1.49272e+07	6.65455e+07	1.49062e+07	4.68125e+07	3.95557e+07	7.40182e+06	3.81055e+07	4.1922e+07	3.80212e+07	6.81562e+06	2.46267e+07	1.60041e+07	5.75747e+06	5.43532e+06	1.98476e+07	3.26438e+07	3.53031e+07	1.30811e+07	0	0.0353464	0.0579626	0.425592	Ocfentanil-d5	--	C22 H22 [2]H5 F N2 O2	6.567	376.245	--	--	--	--	--	-	-	-	-
Com_13410_pos	3.12191e+07	2.01151e+07	2.26654e+07	2.33028e+07	5.92772e+07	3.69469e+07	2.24832e+07	3.10964e+07	2.11045e+07	4.67551e+07	2.93613e+07	2.4828e+07	3.67503e+07	4.65328e+07	3.73991e+07	4.69379e+07	6.81002e+07	6.12382e+07	3.22544e+07	2.92714e+07	4.94931e+07	0	0.0273677	0.0461351	0.425308	3,5-Dimethoxybenzoic acid	--	C9 H10 O4	0.643	183.065	--	--	--	--	--	-	-	-	-
Com_8698_pos	720356	760138	745642	719128	950937	666828	976639	993998	5.33546e+06	540382	688721	1.13908e+06	1.91824e+07	1.43174e+07	1.46896e+07	2.3591e+07	2.12547e+07	1.82383e+07	760505	1.61238e+06	1.85456e+07	0	1.15085e-09	4.69043e-08	0.425168	Fluperlapine	--	C19 H20 F N3	2.241	310.176	Organoheterocyclic compounds	Benzazepines	HASH(0x1934308)	-	HMDB0252399	-	-	-	-
Com_4168_pos	7.87167e+06	8.04793e+06	7.33281e+06	5.15415e+07	7.57351e+06	1.6588e+07	4.66297e+06	4.46687e+06	5.17568e+06	7.12489e+06	4.87508e+06	5.78509e+06	7.24914e+06	8.09544e+06	6.65489e+06	6.22872e+06	6.17638e+06	9.33957e+06	1.64926e+07	5.34843e+06	7.29069e+06	0	0.162282	0.213523	0.424135	2-(acetylamino)-3-(1H-indol-3-yl)propanoic acid	--	C13 H14 N2 O3	5.628	247.107	--	--	--	--	--	-	-	-	-
Com_10667_pos	4.67405e+06	5.47093e+06	7.31218e+06	2.99926e+06	4.46741e+06	3.84746e+06	1.28472e+07	1.34691e+07	2.02186e+07	1.13393e+07	1.04464e+07	1.90063e+07	1.67017e+07	2.04662e+07	2.33417e+07	1.79413e+07	1.65433e+07	2.2601e+07	4.79522e+06	1.45545e+07	1.95992e+07	0	1.63812e-06	1.38247e-05	0.424113	H-gamma-glutamyl-glutamine	--	C10 H17 N3 O6	1.68	276.119	--	--	--	--	--	-	-	-	-
Com_8599_pos	9.80131e+06	5.85628e+06	6.14232e+06	1.86433e+07	1.07855e+07	9.75751e+06	2.27649e+06	5.05919e+06	3.81403e+06	3.16416e+06	6.04335e+06	2.88863e+06	1.08801e+07	1.5332e+07	7.12313e+06	8.739e+06	8.26527e+06	1.36053e+07	1.01644e+07	3.87431e+06	1.06575e+07	0	0.00532137	0.0111569	0.422319	Neoruscogenin	--	C27 H40 O4	6.014	429.299	--	--	--	--	--	-	-	-	-
Com_8736_pos	3.9958e+06	3.66774e+06	4.21389e+06	3.80292e+06	4.12493e+06	3.41831e+06	8.21349e+06	9.598e+06	8.45449e+06	9.11105e+06	8.52545e+06	1.49337e+07	7.37679e+06	6.72545e+06	4.16149e+06	7.68382e+06	6.33065e+06	5.57851e+06	3.8706e+06	9.80603e+06	6.30945e+06	0	7.21834e-05	0.000289253	0.421378	Temazepam	--	C16 H13 Cl N2 O2	5.536	301.074	Organoheterocyclic compounds	Benzodiazepines	1,4-benzodiazepines	846-50-4	HMDB0014376	-	-	-	-
Com_5195_pos	1.8741e+06	3.00523e+06	2.78537e+06	1.52154e+06	3.3327e+06	967139	3.73279e+06	1.12295e+07	9.00667e+06	5.29709e+06	6.6375e+06	9.24488e+06	1.76035e+06	2.08226e+06	1.57928e+06	1.42566e+06	1.96486e+06	1.25337e+06	2.24768e+06	7.52473e+06	1.67763e+06	0	4.11649e-05	0.00018491	0.420322	--	Chlorogenic acid methyl ester	C17 H20 O9	5.381	369.117	--	--	--	--	--	-	-	-	-
Com_9395_pos	2.61214e+07	3.1076e+07	5.0219e+07	3.77085e+07	2.91915e+07	2.64086e+07	2.33912e+07	1.45409e+07	1.64424e+07	4.75928e+07	2.06667e+07	3.12047e+07	3.99825e+07	4.74753e+07	2.72736e+07	2.89651e+07	4.29714e+07	4.69752e+07	3.34541e+07	2.56398e+07	3.89405e+07	0	0.110055	0.153379	0.419832	Glabridin	--	C20 H20 O4	1.509	325.142	Phenylpropanoids and polyketides	Isoflavonoids	Pyranoisoflavonoids	59870-68-7	HMDB0034188	-	-	-	-
Com_2927_pos	7.46562e+06	1.20754e+07	1.1117e+07	4.62955e+06	1.57453e+07	8.31546e+06	1.63835e+07	1.87773e+07	1.27122e+07	1.2164e+07	1.53981e+07	1.72597e+07	4.20384e+06	4.52169e+06	1.40903e+07	5.53016e+06	5.16532e+06	7.11374e+06	9.89138e+06	1.54491e+07	6.77084e+06	0	0.00199227	0.00481778	0.419402	Harmine	--	C13 H12 N2 O	5.359	213.102	Alkaloids and derivatives	Harmala alkaloids	HASH(0x27fec80)	442-51-3	HMDB0030311	C06538	ko01063//Biosynthesis of alkaloids derived from shikimate pathway;ko00901//Indole alkaloid biosynthesis	Biosynthesis of other secondary metabolites;Chemical structure transformation maps	Metabolism
Com_6975_pos	2.53776e+07	1.99432e+07	2.44121e+07	3.83752e+07	2.8497e+07	2.19354e+07	3.1766e+07	3.01009e+07	2.63463e+07	2.93112e+07	2.98763e+07	2.32825e+07	1.8088e+07	1.53071e+07	1.01109e+07	1.00232e+07	1.05848e+07	1.69571e+07	2.64234e+07	2.84472e+07	1.35118e+07	0	0.0001069	0.000397838	0.41923	5,8-dihydroxy-10-methyl-5,8,9,10-tetrahydro-2H-oxecin-2-one	--	C10 H14 O4	5.73	181.087	--	--	--	--	--	-	-	-	-
Com_6563_pos	6.16192e+06	6.3954e+06	6.70184e+06	2.22608e+06	5.8943e+06	4.28828e+06	9.46636e+06	8.1386e+06	1.3365e+07	1.34003e+07	8.78725e+06	1.70615e+07	7.36049e+06	7.91042e+06	6.63111e+06	4.61234e+06	8.60772e+06	9.62457e+06	5.27797e+06	1.17032e+07	7.45777e+06	0	0.00132798	0.00345648	0.41898	2-methyl-6-{[(5-phenyl-2-thienyl)carbonyl]amino}benzoic acid	--	C19 H15 N O3 S	1.425	320.074	--	--	--	--	--	-	-	-	-
Com_12391_pos	3.9958e+06	3.794e+06	4.21389e+06	4.25966e+06	4.12493e+06	3.56842e+06	8.21349e+06	9.598e+06	8.64357e+06	9.11002e+06	8.52345e+06	1.49337e+07	7.55383e+06	6.72545e+06	4.16149e+06	7.48256e+06	6.33065e+06	6.45042e+06	3.99278e+06	9.83704e+06	6.45073e+06	0	7.269e-05	0.000290586	0.418036	Tectorigenin	--	C16 H12 O6	5.539	301.074	Phenylpropanoids and polyketides	Isoflavonoids	Isoflav-2-enes	548-77-6	HMDB0042024	-	-	-	-
Com_12582_pos	9.3656e+06	1.08055e+07	6.7852e+06	5.19373e+06	9.48872e+06	4.12196e+06	2.27867e+07	3.21409e+07	1.32788e+07	7.25491e+06	1.62156e+07	6.15455e+06	1.36179e+07	1.60753e+07	6.44575e+06	4.65202e+06	4.40624e+06	1.22667e+07	7.62678e+06	1.63053e+07	9.57733e+06	0	0.087715	0.127012	0.417485	Adrenosterone	--	C19 H24 O3	7.755	301.177	Lipids and lipid-like molecules	Steroids and steroid derivatives	Androstane steroids	382-45-6	HMDB0006772	-	-	-	-
Com_1681_pos	4.32753e+06	4.16782e+06	4.24111e+06	3.98859e+06	4.71791e+06	3.86326e+06	1.06592e+07	1.11765e+07	8.62409e+06	6.77213e+06	9.6826e+06	9.54856e+06	5.10853e+06	5.37644e+06	3.27773e+06	4.35865e+06	7.53346e+06	5.40122e+06	4.2177e+06	9.41052e+06	5.17601e+06	0	5.44695e-06	3.59757e-05	0.417485	Hirsutine	--	C22 H28 N2 O3	5.238	369.213	--	--	--	--	--	-	-	-	-
Com_5424_pos	1.37473e+06	1.84096e+06	1.90036e+06	1.36116e+06	2.16332e+06	2.19504e+06	5.34171e+06	8.60959e+06	2.04982e+07	3.70966e+06	6.7265e+06	5.8504e+06	1.96998e+07	2.37172e+07	3.45137e+07	3.28911e+07	2.1466e+07	1.84279e+07	1.80593e+06	8.45602e+06	2.51193e+07	0	5.1997e-06	3.47548e-05	0.416258	Praeruptorin A	--	C21 H22 O7	1.449	404.176	Phenylpropanoids and polyketides	Coumarins and derivatives	Pyranocoumarins	-	HMDB0242259	-	-	-	-
Com_6469_pos	4.40221e+06	3.45505e+06	4.23357e+06	2.39009e+06	3.43057e+06	1.56178e+06	6.25188e+06	1.05222e+07	7.8772e+06	7.06481e+06	7.62272e+06	5.52433e+06	1.6814e+07	2.83291e+07	2.09949e+07	6.17955e+07	1.51336e+07	2.58114e+07	3.24554e+06	7.47718e+06	2.81464e+07	0	0.00135096	0.00350259	0.416228	TNK	--	C14 H27 N5 O6	5.461	362.208	--	--	--	--	--	-	-	-	-
Com_1404_pos	2.41436e+07	2.3228e+07	1.33752e+07	1.49803e+07	1.94527e+07	1.42568e+07	2.06014e+07	1.42163e+07	4.18453e+07	2.38436e+07	1.81873e+07	2.50872e+07	1.08231e+07	1.00105e+07	1.44526e+07	1.24552e+07	1.54758e+07	1.15745e+07	1.82395e+07	2.39635e+07	1.24653e+07	0	0.0216461	0.0377171	0.41609	2,3-dihydroxypropyl 12-methyltridecanoate	--	C17 H34 O4	7.032	325.237	--	--	--	--	--	-	-	-	-
Com_15116_pos	1.51575e+07	1.06025e+07	1.012e+07	9.66002e+06	5.98164e+06	7.15231e+06	1.16496e+06	1.09647e+06	1.43352e+06	4.42626e+06	1.44504e+06	2.15453e+06	2.0765e+06	1.16389e+06	2.16282e+06	984453	1.06511e+06	2.89224e+06	9.77899e+06	1.95346e+06	1.72417e+06	0	5.19371e-06	3.47548e-05	0.415969	2-(acetyloxy)-3-amino-1-[1,2-di(acetyloxy)ethyl]-3-oxopropyl acetate	--	C13 H19 N O9	4.824	356.097	--	--	--	--	--	-	-	-	-
Com_1303_pos	3.29909e+07	4.21488e+07	1.5549e+07	1.93721e+07	6.8774e+07	1.20988e+08	4.46936e+07	2.58706e+07	2.90787e+07	1.19471e+08	1.59298e+08	5.66668e+07	4.61058e+07	7.71271e+07	4.32002e+07	8.36526e+07	1.55911e+08	4.36253e+07	4.99704e+07	7.25131e+07	7.49371e+07	0	0.598841	0.633331	0.415935	--	Bakuchiol	C18 H24 O	6.632	257.19	Lipids and lipid-like molecules	Prenol lipids	Monoterpenoids	-	HMDB0248849	-	-	-	-
Com_6889_pos	1.15292e+07	1.26327e+07	1.03109e+07	5.81228e+06	1.04907e+07	6.70928e+06	1.9783e+07	2.14407e+07	1.41814e+07	1.72546e+07	1.39029e+07	1.90612e+07	2.10413e+07	1.89412e+07	1.3167e+07	1.30443e+07	1.58742e+07	1.82264e+07	9.58085e+06	1.7604e+07	1.67157e+07	0	0.000586303	0.00176705	0.41552	2-{2-[(1-methyl-1H-pyrazol-5-yl)amino]-2-oxoethoxy}acetic acid	--	C8 H11 N3 O4	1.465	214.082	--	--	--	--	--	-	-	-	-
Com_5067_pos	1.24514e+07	8.42806e+06	1.54861e+07	2.19675e+07	9.71097e+06	1.51871e+07	1.76579e+07	9.50277e+06	8.55122e+06	2.58254e+07	1.19771e+07	1.57248e+07	3.03982e+07	3.0234e+07	2.54028e+07	2.22384e+07	3.26789e+07	4.49846e+07	1.38718e+07	1.48732e+07	3.09895e+07	0	0.000503341	0.00154327	0.415472	--	O-Phospho-L-serine	C3 H8 N O6 P	1.387	223.972	Organic acids and derivatives	Carboxylic acids and derivatives	Amino acids, peptides, and analogues	17885-08-4	HMDB0001721	C01005	ko01100//Metabolic pathways;ko01110//Biosynthesis of secondary metabolites;ko01120//Microbial metabolism in diverse environments;ko01230//Biosynthesis of amino acids;ko00270//Cysteine and methionine metabolism;ko01200//Carbon metabolism;ko00970//Aminoacyl-tRNA biosynthesis;ko00260//Glycine, serine and threonine metabolism	Amino acid metabolism;Global and overview maps;Translation	Genetic Information Processing;Metabolism
Com_2184_pos	7.68618e+06	6.48346e+06	7.96152e+06	2.61176e+06	5.15046e+06	1.51307e+06	2.00803e+07	2.9939e+07	9.52869e+06	4.76701e+06	3.66749e+06	1.02649e+07	3.72176e+06	1.71619e+06	4.58506e+06	5.11036e+06	5.75109e+06	6.74239e+06	5.23441e+06	1.30412e+07	4.60447e+06	0	0.0552607	0.0854215	0.4152	--	10-Gingerol	C21 H34 O4	9.873	373.234	Benzenoids	Phenols	Methoxyphenols	58253-27-3	HMDB0005783	C10462	ko01110//Biosynthesis of secondary metabolites;ko00945//Stilbenoid, diarylheptanoid and gingerol biosynthesis	Biosynthesis of other secondary metabolites;Global and overview maps	Metabolism
Com_19443_pos	1.89343e+07	1.66152e+07	2.35044e+07	2.06623e+07	1.51986e+07	1.56902e+07	1.2355e+07	7.33666e+06	6.34554e+06	8.16138e+06	1.11373e+07	9.89731e+06	1.76608e+06	1.95552e+06	1.81846e+06	1.77083e+06	1.908e+06	2.02424e+06	1.84342e+07	9.20553e+06	1.87386e+06	0	1.15556e-08	2.44423e-07	0.415192	Robenidine	--	C15 H13 Cl2 N5	3.903	334.059	Benzenoids	Benzene and substituted derivatives	Halobenzenes	25875-51-8	HMDB0031785	-	-	-	-
Com_7246_pos	1.4617e+07	8.84143e+06	1.90722e+07	2.26729e+07	1.26919e+07	2.63326e+07	5.17193e+06	2.83361e+06	3.69383e+06	1.91335e+07	4.55491e+06	1.01842e+07	8.91327e+06	5.08512e+06	1.06423e+07	4.71419e+06	1.44896e+07	1.03713e+07	1.73713e+07	7.59532e+06	9.03595e+06	0	0.0183658	0.0327177	0.414122	5,5-dimethyl-3-morpholinocyclohex-2-en-1-one	--	C12 H19 N O2	4.958	210.149	--	--	--	--	--	-	-	-	-
Com_9202_pos	2.33277e+07	2.09711e+07	2.15716e+07	2.72165e+07	3.23472e+07	2.79736e+07	2.33256e+07	2.19568e+07	2.24225e+07	2.22411e+07	2.44807e+07	2.07832e+07	3.84249e+07	4.14518e+07	2.9897e+07	6.0873e+07	3.77436e+07	2.78235e+07	2.55679e+07	2.2535e+07	3.9369e+07	0	0.00260413	0.00606905	0.412747	Cinnamic acid	--	C9 H8 O2	5.879	149.06	Phenylpropanoids and polyketides	Cinnamic acids and derivatives	Cinnamic acids	140-10-3	HMDB0000930	-	-	-	-
Com_4729_pos	5.67107e+07	5.08629e+07	5.30768e+07	6.92308e+07	5.52448e+07	4.09769e+07	5.03724e+07	6.89641e+07	2.22221e+07	3.66584e+07	4.6554e+07	1.77681e+07	2.71507e+07	3.60157e+07	4.03927e+07	2.78763e+07	2.35084e+07	5.17914e+07	5.43505e+07	4.04232e+07	3.44559e+07	0	0.0619098	0.0941321	0.412743	Pseudolaric acid C	--	C21 H26 O7	9.685	391.182	--	--	--	--	--	-	-	-	-
Com_10785_pos	3.38309e+07	2.67259e+07	2.75378e+07	2.87995e+07	2.29366e+07	3.3329e+07	2.97707e+07	1.99559e+07	8.46312e+06	2.31573e+07	1.88079e+07	9.86924e+06	1.76248e+07	1.27449e+07	9.11667e+06	1.00357e+07	1.43305e+07	1.16174e+07	2.88599e+07	1.83374e+07	1.25783e+07	0	0.000469742	0.00145899	0.411768	--	Gamma-Linolenic Acid	C18 H30 O2	10.414	279.231	Lipids and lipid-like molecules	Fatty Acyls	Lineolic acids and derivatives	506-26-3	HMDB0003073	C06426	ko01100//Metabolic pathways;ko01040//Biosynthesis of unsaturated fatty acids;ko00591//Linoleic acid metabolism	Global and overview maps;Lipid metabolism	Metabolism
Com_17810_pos	2.65842e+07	2.72199e+07	2.96963e+07	3.19556e+07	3.03489e+07	1.75845e+07	2.03526e+07	1.96907e+07	1.24618e+07	1.80085e+07	2.08621e+07	1.3938e+07	1.0096e+07	1.22094e+07	1.15599e+07	1.1746e+07	1.60643e+07	1.01673e+07	2.72316e+07	1.75523e+07	1.19738e+07	0	1.83219e-05	9.65802e-05	0.41168	SM 8:1;2O/20:2	--	C33 H63 N2 O6 P	7.632	615.459	--	--	--	--	--	-	-	-	-
Com_7323_pos	1.64656e+07	2.13246e+07	2.04022e+07	1.17664e+07	1.1362e+07	1.34818e+07	6.72127e+06	1.62834e+07	8.06203e+06	1.6011e+07	6.13372e+06	7.46115e+06	1.94876e+07	1.79913e+07	1.99061e+07	1.64301e+07	1.89036e+07	1.78019e+07	1.58004e+07	1.01121e+07	1.84201e+07	0	0.00519942	0.0109286	0.411227	Voglibose	--	C10 H21 N O7	5.004	552.302	Organic oxygen compounds	Organooxygen compounds	Alcohols and polyols	83480-29-9	HMDB0015598	-	-	-	-
Com_5452_pos	3.52573e+07	3.52372e+07	3.94748e+07	7.04709e+07	4.37949e+07	3.90666e+07	3.56585e+07	3.45267e+07	3.36321e+07	2.94586e+07	3.64679e+07	2.92291e+07	3.37732e+07	3.76417e+07	3.07425e+07	2.97067e+07	3.29899e+07	3.82758e+07	4.38836e+07	3.31621e+07	3.3855e+07	0	0.069002	0.103596	0.410457	--	p-Anisaldehyde	C8 H8 O2	6.304	137.06	Benzenoids	Benzene and substituted derivatives	Benzoyl derivatives	123-11-5	HMDB0029686	-	-	-	-
Com_14852_pos	3.56392e+06	3.51703e+06	4.0726e+06	3.44004e+06	3.6107e+06	3.2369e+06	5.07882e+06	4.44122e+06	6.34444e+07	5.42403e+06	6.6388e+06	1.13475e+07	1.54774e+07	1.30734e+07	1.80502e+07	1.55477e+07	1.32288e+07	1.22795e+07	3.57353e+06	1.60625e+07	1.46095e+07	0	0.249016	0.299573	0.410373	Pinoresinol 4-O-glucoside	--	C26 H32 O11	3.15	538.224	--	--	--	--	--	-	-	-	-
Com_9754_pos	1.08426e+07	1.06916e+07	1.50049e+07	5.70378e+06	1.7483e+07	2.12539e+07	2.01597e+07	1.3256e+07	1.4021e+07	3.43897e+07	9.7992e+06	2.11012e+07	5.87838e+06	6.427e+06	5.82441e+06	5.74632e+06	6.23099e+06	6.40664e+06	1.34966e+07	1.87878e+07	6.08562e+06	0	0.0079267	0.0157497	0.410027	2-(3,5-dimethyl-1H-pyrazol-4-yl)-5-methoxybenzoic acid	--	C13 H14 N2 O3	3.435	247.107	--	--	--	--	--	-	-	-	-
Com_5695_pos	3.07856e+07	5.1702e+07	2.28464e+07	4.79294e+07	6.62066e+07	1.31881e+08	3.78331e+07	1.42982e+07	2.27458e+07	1.06625e+08	9.67548e+07	4.54927e+07	1.76111e+07	2.51324e+07	1.80683e+07	2.18301e+07	3.43342e+07	1.49072e+07	5.85585e+07	5.39583e+07	2.19805e+07	0	0.132071	0.178552	0.409796	5α-Tetrahydrocortisol	--	C21 H34 O5	7.094	384.282	--	--	--	--	--	-	-	-	-
Com_4138_pos	5.05122e+07	3.23625e+07	3.68669e+07	3.74336e+07	7.13666e+07	5.05093e+07	4.39233e+07	5.88615e+07	4.10465e+07	6.0315e+07	5.01436e+07	4.5854e+07	4.85292e+07	8.53293e+07	6.49748e+07	6.72886e+07	8.66533e+07	7.075e+07	4.65085e+07	5.0024e+07	7.05875e+07	0	0.00936047	0.0181665	0.408571	4-Acetamidobutyric acid	--	C6 H11 N O3	0.658	146.081	Organic acids and derivatives	Carboxylic acids and derivatives	Amino acids, peptides, and analogues	3025-96-5	HMDB0003681	C02946	ko01100//Metabolic pathways;ko00330//Arginine and proline metabolism	Amino acid metabolism;Global and overview maps	Metabolism
Com_8403_pos	3.72646e+07	3.27632e+07	1.13494e+07	7.77516e+06	3.72009e+07	6.7172e+07	1.80338e+07	3.77924e+06	6.74117e+06	3.84545e+07	4.48176e+07	1.72011e+07	2.22455e+06	4.16627e+06	4.89546e+06	3.43101e+06	9.61057e+06	1.07799e+06	3.22542e+07	2.15046e+07	4.23431e+06	0	0.0243988	0.0417729	0.408034	SM 8:0;2O/6:0	--	C19 H41 N2 O6 P	7.101	425.276	--	--	--	--	--	-	-	-	-
Com_13514_pos	1.0876e+07	1.06916e+07	1.52487e+07	6.20546e+06	1.77769e+07	2.12266e+07	2.07164e+07	1.35182e+07	1.43422e+07	3.44143e+07	9.7992e+06	2.1313e+07	6.394e+06	6.99229e+06	6.25407e+06	6.25175e+06	6.77905e+06	6.8269e+06	1.36709e+07	1.90172e+07	6.58301e+06	0	0.00885328	0.0173027	0.408024	N-gamma-Acetyl-N-2-formyl-5-methoxykynurenamine	--	C13 H16 N2 O4	3.468	247.107	--	--	--	--	--	-	-	-	-
Com_2688_pos	3.54599e+07	2.56856e+07	3.52137e+07	1.80337e+07	4.12002e+07	2.06968e+07	2.60424e+07	3.13052e+07	2.33636e+07	2.40908e+07	3.22302e+07	2.43526e+07	4.27938e+07	4.15879e+07	3.82737e+07	3.87813e+07	4.14474e+07	5.14099e+07	2.93817e+07	2.68975e+07	4.23823e+07	0	0.00167352	0.00417381	0.407698	--	Methylenesuccinic acid	C5 H6 O4	2.125	131.034	Lipids and lipid-like molecules	Fatty Acyls	Fatty acids and conjugates	97-65-4	HMDB0002092	C00490	ko01100//Metabolic pathways;ko00660//C5-Branched dibasic acid metabolism	Carbohydrate metabolism;Global and overview maps	Metabolism
Com_3373_pos	3.99984e+07	3.35759e+07	3.23178e+07	3.61847e+07	3.0446e+07	2.23509e+07	1.86779e+07	1.76444e+07	2.50742e+07	2.96569e+07	2.13002e+07	2.53543e+07	1.77594e+07	1.17766e+07	1.34932e+07	1.34541e+07	1.47964e+07	1.66454e+07	3.2479e+07	2.29513e+07	1.46542e+07	0	2.50547e-05	0.000123137	0.407146	Riboflavin	--	C17 H20 N4 O6	5.376	377.145	Nucleosides, nucleotides, and analogues	Flavin nucleotides	HASH(0x6141090)	146-17-8	HMDB0001520	C00255	ko01100//Metabolic pathways;ko01110//Biosynthesis of secondary metabolites;ko02010//ABC transporters;ko00740//Riboflavin metabolism	Global and overview maps;Membrane transport;Metabolism of cofactors and vitamins	Environmental Information Processing;Metabolism
Com_1843_pos	9.1e+07	6.45389e+07	7.28776e+07	1.24481e+08	9.37264e+07	6.75871e+07	5.58536e+07	9.63085e+07	9.03492e+07	5.85009e+07	6.36911e+07	5.36367e+07	4.78195e+07	8.40801e+07	5.98514e+07	6.533e+07	5.46873e+07	4.8504e+07	8.57019e+07	6.97233e+07	6.00454e+07	0	0.085784	0.125083	0.406536	13-α-(21)-Epoxyeurycomanone	--	C20 H24 O10	6.448	425.135	--	--	--	--	--	-	-	-	-
Com_7220_pos	2.58139e+06	1.38386e+06	1.5118e+06	1.90248e+06	1.15689e+06	1.59367e+06	1.40181e+06	1.7262e+06	2.86053e+06	2.12806e+06	2.82595e+06	2.19375e+06	2.02194e+07	2.06583e+07	2.19234e+07	1.16697e+07	1.78299e+07	1.33115e+07	1.68835e+06	2.18938e+06	1.7602e+07	0	9.5161e-09	2.09229e-07	0.405966	TLK	--	C16 H32 N4 O5	4.833	361.244	--	--	--	--	--	-	-	-	-
Com_10594_pos	2.56105e+06	3.4653e+06	3.06067e+06	1.0961e+06	4.48083e+06	2.63378e+06	9.74423e+06	7.39133e+06	1.68255e+07	8.51088e+06	7.01228e+06	1.37975e+07	8.78285e+06	7.7221e+06	1.04368e+07	1.34064e+07	9.16716e+06	1.12571e+07	2.88295e+06	1.0547e+07	1.01287e+07	0	0.000187744	0.000650872	0.405585	Atractylenolide II	--	C15 H20 O2	1.239	233.149	Lipids and lipid-like molecules	Prenol lipids	Terpene lactones	-	HMDB0248707	-	-	-	-
Com_3806_pos	2.11178e+07	2.20469e+07	2.62124e+07	1.60606e+07	2.60591e+07	1.89008e+07	2.14501e+07	1.77045e+07	1.09827e+07	2.11465e+07	1.77486e+07	1.4698e+07	3.43195e+07	3.03778e+07	2.37795e+07	2.21621e+07	2.84524e+07	3.30162e+07	2.17329e+07	1.72884e+07	2.86846e+07	0	0.00131724	0.00343922	0.405428	N-(4-chlorophenethyl)-N'-(4-chlorophenyl)urea	--	C15 H14 Cl2 N2 O	1.398	309.058	--	--	--	--	--	-	-	-	-
Com_8513_pos	1.26383e+06	3.17448e+06	3.56379e+06	1.4082e+06	2.91986e+06	2.44561e+06	5.50241e+06	1.017e+07	3.85984e+07	2.39932e+06	7.35542e+06	1.59638e+07	1.57368e+07	9.64418e+06	1.39975e+07	1.70382e+07	1.80794e+07	1.43409e+07	2.46263e+06	1.33316e+07	1.48062e+07	0	0.0305082	0.0505745	0.405084	Ethyl 4-methoxycinnamate	--	C12 H14 O3	2.023	207.105	Phenylpropanoids and polyketides	Cinnamic acids and derivatives	Cinnamic acid esters	24393-56-4	HMDB0030762	-	-	-	-
Com_6004_pos	1.23411e+06	1.03187e+06	698634	949825	1.11851e+06	983224	1.0202e+06	788648	2.47062e+06	1.11178e+06	1.08244e+06	994039	2.05418e+07	1.47291e+07	1.07527e+07	2.80366e+07	1.35971e+07	1.44688e+07	1.0027e+06	1.24462e+06	1.7021e+07	0	1.30071e-06	1.13795e-05	0.404747	SL 10:1;O/20:5	--	C30 H49 N O5 S	7.255	536.334	--	--	--	--	--	-	-	-	-
Com_4217_pos	5.51375e+07	2.87058e+07	4.49977e+07	4.19495e+07	3.53916e+07	3.89897e+07	7.84198e+07	5.33187e+07	3.82825e+07	6.57924e+07	2.52268e+07	1.32248e+07	1.69233e+07	1.90923e+07	1.38428e+07	4.55406e+07	3.62213e+07	2.21329e+07	4.0862e+07	4.57108e+07	2.56255e+07	0	0.131451	0.177858	0.404513	Prostaglandin D1	--	C20 H34 O5	5.877	337.237	Lipids and lipid-like molecules	Fatty Acyls	Eicosanoids	17968-82-0	HMDB0005102	-	-	-	-
Com_8614_pos	6.31953e+07	1.07534e+08	1.18338e+08	4.76808e+07	1.23169e+08	1.06877e+08	9.41801e+07	8.8976e+07	9.54417e+07	4.79028e+07	1.00479e+08	1.25454e+08	8.75664e+07	1.01517e+08	8.50804e+07	9.12426e+07	9.92906e+07	1.01569e+08	9.44657e+07	9.20722e+07	9.43777e+07	0	0.980289	0.981464	0.402648	--	Swainsonine	C8 H15 N O3	1.817	174.112	--	--	--	--	--	C10173	ko01064//Biosynthesis of alkaloids derived from ornithine, lysine and nicotinic acid;ko00960//Tropane, piperidine and pyridine alkaloid biosynthesis	Biosynthesis of other secondary metabolites;Chemical structure transformation maps	Metabolism
Com_2325_pos	5.40036e+07	5.2517e+07	3.50104e+07	4.16471e+07	4.85143e+07	2.59113e+07	5.03458e+07	3.86273e+07	2.64023e+07	3.16387e+07	2.18608e+07	3.40562e+07	2.03175e+07	1.60727e+07	1.87209e+07	1.46686e+07	1.81809e+07	2.49367e+07	4.2934e+07	3.38219e+07	1.88162e+07	0	0.000949121	0.0026433	0.401284	MG 15:0	--	C18 H36 O4	6.749	334.295	--	--	--	--	--	-	-	-	-
Com_8994_pos	5.29193e+07	4.23585e+07	6.25014e+07	4.68698e+07	4.26783e+07	3.97556e+07	3.97113e+07	3.79504e+07	3.64095e+07	4.24456e+07	3.41479e+07	4.77641e+07	2.77832e+07	2.56041e+07	2.53051e+07	2.19149e+07	2.78901e+07	2.9621e+07	4.78471e+07	3.97381e+07	2.63531e+07	0	5.13144e-05	0.000223881	0.400807	L-Stepholidine	--	C19 H21 N O4	4.767	328.149	Alkaloids and derivatives	Protoberberine alkaloids and derivatives	HASH(0x2411008)	-	HMDB0250810	-	-	-	-
Com_13887_pos	9.26741e+06	8.16735e+06	1.15391e+07	6.16211e+06	5.44127e+06	2.80982e+06	1.63337e+07	1.04197e+07	1.51128e+07	1.42386e+07	5.0897e+06	1.36474e+07	3.93288e+06	2.41966e+06	7.92062e+06	3.5236e+06	6.11491e+06	5.30291e+06	7.23118e+06	1.24736e+07	4.8691e+06	0	0.00276371	0.00636987	0.400775	Leukotriene B4 Ethanolamide	--	C22 H37 N O4	8.803	402.261	Organic nitrogen compounds	Organonitrogen compounds	Amines	877459-63-7	HMDB0002304	-	-	-	-
Com_4782_pos	9.26741e+06	8.16735e+06	1.15391e+07	6.16211e+06	5.44127e+06	2.80982e+06	1.63337e+07	1.04197e+07	1.51128e+07	1.42386e+07	5.0897e+06	1.36474e+07	3.93288e+06	2.41966e+06	7.92062e+06	3.5236e+06	6.11491e+06	5.30291e+06	7.23118e+06	1.24736e+07	4.8691e+06	0	0.00276371	0.00636987	0.400775	(±)5(6)-DiHET	--	C20 H34 O4	8.8	402.261	--	--	--	--	--	-	-	-	-
Com_7293_pos	3.58416e+07	3.19943e+07	3.88536e+07	4.7182e+07	3.49247e+07	3.59453e+07	3.49226e+07	2.15311e+07	2.22569e+07	3.33823e+07	2.97944e+07	2.49869e+07	1.68998e+07	2.87994e+07	2.31621e+07	2.72936e+07	2.29543e+07	2.25615e+07	3.74569e+07	2.78123e+07	2.36118e+07	0	0.000878765	0.00248043	0.400737	Steviol	--	C20 H30 O3	6.221	319.226	Lipids and lipid-like molecules	Prenol lipids	Diterpenoids	471-80-7	HMDB0036706	-	-	-	-
Com_1129_pos	5.11913e+07	4.38019e+07	6.41106e+07	6.43397e+07	4.32791e+07	4.08154e+07	4.39006e+07	3.57443e+07	4.01398e+07	4.42099e+07	3.64354e+07	4.53909e+07	3.92695e+07	3.92731e+07	3.38943e+07	3.37169e+07	2.19441e+07	4.08109e+07	5.12564e+07	4.09702e+07	3.48181e+07	0	0.00736851	0.0147282	0.400249	Dehydrocostus lactone	--	C15 H18 O2	1.519	231.134	Lipids and lipid-like molecules	Prenol lipids	Terpene lactones	-	HMDB0250946	-	-	-	-
Com_12907_pos	4.90446e+06	3.89418e+06	1.77613e+06	1.23963e+07	4.42171e+06	1.74611e+06	1.4603e+07	4.89037e+06	3.03453e+06	2.55235e+07	7.26647e+06	1.39298e+07	8.59691e+06	6.17753e+06	6.40548e+06	4.41962e+06	1.06568e+07	2.90867e+06	4.85648e+06	1.15413e+07	6.5275e+06	0	0.128518	0.174738	0.399376	LPC O-13:1	--	C21 H44 N O6 P	7.699	438.298	--	--	--	--	--	-	-	-	-
Com_11951_pos	3.62961e+07	6.01692e+07	6.38369e+07	2.87202e+07	5.41406e+07	4.44322e+07	5.45288e+07	5.94298e+07	5.85507e+07	5.23424e+07	4.89455e+07	6.42711e+07	4.74915e+07	4.91374e+07	4.96098e+07	4.41954e+07	4.93924e+07	5.89913e+07	4.79325e+07	5.63447e+07	4.9803e+07	0	0.27099	0.320471	0.399064	5-(acetylamino)-2-hydroxybenzoic acid	--	C9 H9 N O4	2.169	196.06	--	--	--	--	--	-	-	-	-
Com_6781_pos	4.63695e+07	1.04599e+07	2.45133e+07	2.91199e+07	3.55387e+07	4.13189e+07	4.54312e+07	2.45692e+07	3.74653e+07	4.67774e+07	4.20109e+07	4.18986e+07	2.08522e+07	2.53299e+07	3.58965e+07	3.12699e+07	3.75429e+07	3.03346e+07	3.122e+07	3.96921e+07	3.02043e+07	0	0.199075	0.250493	0.398337	Tetranor-12R-HETE	--	C16 H26 O3	7.077	249.185	--	--	--	--	--	-	-	-	-
Com_11831_pos	9.3414e+06	7.77902e+06	1.02991e+07	2.41145e+07	7.63918e+06	7.22338e+06	6.79445e+06	711472	1.35027e+06	614889	742283	5.26809e+06	1.8784e+06	1.87062e+06	2.37264e+06	2.05032e+06	1.60296e+06	3.09652e+06	1.10661e+07	2.58024e+06	2.14524e+06	0	0.00256566	0.00599611	0.397344	Sinomenine	--	C19 H23 N O4	5.464	330.172	Alkaloids and derivatives	Morphinans	HASH(0x1688168)	-	HMDB0258305	-	-	-	-
Com_8552_pos	2.07768e+07	2.46811e+07	1.46275e+07	2.36246e+07	1.99556e+07	1.65894e+07	1.39633e+07	9.21281e+06	1.45124e+07	1.00484e+07	7.48324e+06	1.53369e+07	9.44265e+06	1.08228e+07	7.3146e+06	1.11211e+07	1.0663e+07	1.0438e+07	2.00425e+07	1.17595e+07	9.96703e+06	0	8.46521e-05	0.000328199	0.397314	(-)-Caryophyllene oxide	--	C15 H24 O	7.129	221.19	--	--	--	--	--	-	-	-	-
Com_10939_pos	2.5217e+07	1.7119e+07	2.44149e+07	2.34624e+07	2.24593e+07	2.28282e+07	1.49778e+07	1.59216e+07	1.57625e+07	9.02889e+06	1.92911e+07	1.4336e+07	1.1619e+07	1.96369e+07	1.40257e+07	1.35163e+07	1.48966e+07	1.72066e+07	2.25835e+07	1.48863e+07	1.51502e+07	0	0.000643067	0.00191204	0.396008	(2R,3S,4S,5R,6R)-2-(hydroxymethyl)-6-(2-phenylethoxy)oxane-3,4,5-triol	--	C14 H20 O6	5.668	307.116	--	--	--	--	--	-	-	-	-
Com_10004_pos	4.33364e+06	2.93268e+06	7.1708e+06	5.59746e+06	3.10132e+06	4.04675e+06	3.60109e+06	1.34449e+06	1.08259e+06	1.9207e+06	2.18975e+06	1.22363e+06	1.00982e+07	1.68562e+07	1.2566e+07	9.19297e+06	1.4456e+07	1.79585e+07	4.53044e+06	1.89371e+06	1.35213e+07	0	7.60371e-07	7.19623e-06	0.395944	Altanserin	--	C22 H22 F N3 O2 S	1.462	412.144	Organic oxygen compounds	Organooxygen compounds	Carbonyl compounds	-	HMDB0248260	-	-	-	-
Com_9584_pos	1.48791e+07	1.63314e+07	1.7573e+07	3.53924e+07	1.77749e+07	1.98994e+07	1.2107e+07	4.16009e+06	1.34099e+07	1.20607e+07	1.42128e+07	1.33289e+07	9.0477e+06	1.17147e+07	1.19432e+07	1.30466e+07	1.31891e+07	1.4811e+07	2.03084e+07	1.15465e+07	1.2292e+07	0	0.0146471	0.0270147	0.395518	D-(+)-Tryptophan	--	C11 H12 N2 O2	6.028	205.097	Organoheterocyclic compounds	Indoles and derivatives	Indolyl carboxylic acids and derivatives	153-94-6	HMDB0013609	-	-	-	-
Com_16360_pos	3.41986e+07	2.31957e+07	3.09441e+07	3.1497e+07	3.28128e+07	2.84385e+07	2.52244e+07	1.60618e+07	1.65212e+07	2.09178e+07	2.45154e+07	2.57533e+07	1.04787e+07	1.24874e+07	1.22948e+07	1.22282e+07	1.58723e+07	1.25156e+07	3.01811e+07	2.1499e+07	1.26462e+07	0	1.66296e-06	1.3894e-05	0.39489	3-amino-4-(propylamino)cyclobut-3-ene-1,2-dione	--	C7 H10 N2 O2	3.551	155.081	--	--	--	--	--	-	-	-	-
Com_13290_pos	4.54001e+06	8.72896e+06	1.37521e+07	1.06757e+07	1.05983e+07	8.94027e+06	1.99573e+07	2.10314e+07	3.67587e+06	1.08563e+07	1.2935e+07	1.24455e+07	2.09315e+06	2.142e+06	1.99582e+06	2.05766e+06	2.11172e+06	2.21947e+06	9.53923e+06	1.34836e+07	2.10331e+06	0	0.000759371	0.00221064	0.394466	Carbadox	--	C11 H10 N4 O4	1.542	263.074	Organoheterocyclic compounds	Diazanaphthalenes	Benzodiazines	-	HMDB0259619	-	-	-	-
Com_4457_pos	3.30393e+07	3.39699e+07	4.74377e+07	3.60626e+07	3.03874e+07	2.47357e+07	2.55531e+07	2.883e+07	2.84241e+07	2.66505e+07	2.12412e+07	2.82189e+07	3.70645e+07	2.3627e+07	3.04621e+07	2.80298e+07	3.68031e+07	3.84177e+07	3.42721e+07	2.64863e+07	3.24007e+07	0	0.0824393	0.120945	0.394238	LPC 18:4	--	C26 H46 N O7 P	4.95	538.287	--	--	--	--	--	-	-	-	-
Com_13479_pos	1.01228e+07	4.74416e+06	6.64414e+06	8.62639e+06	5.12278e+06	3.58454e+06	1.80908e+06	845962	1.24838e+06	1.11145e+06	1.52441e+06	717837	6.15532e+06	1.1738e+07	4.78636e+06	4.75325e+06	3.75225e+06	1.21579e+07	6.47414e+06	1.20952e+06	7.22386e+06	0	0.00217715	0.00517498	0.394213	Poricoic acid A	--	C31 H46 O5	8.037	499.338	--	--	--	--	--	-	-	-	-
Com_2550_pos	174264	169617	161678	195872	216881	249607	4.82758e+06	5.58552e+07	335870	254760	259600	221888	185675	216858	176405	226459	260955	203287	194653	1.02925e+07	211606	0	0.323541	0.37311	0.394063	SPB 19:0;2O	--	C19 H41 N O2	7.45	316.321	--	--	--	--	--	-	-	-	-
Com_4922_pos	3.4874e+07	4.67697e+07	2.24902e+07	2.48571e+07	3.67072e+07	3.51484e+07	2.29714e+07	2.06824e+07	1.55987e+07	3.94573e+07	1.48639e+07	2.5047e+07	2.84226e+07	1.67574e+07	2.16535e+07	2.31441e+07	3.2908e+07	1.41598e+07	3.34744e+07	2.31034e+07	2.28409e+07	0	0.0696042	0.104219	0.394032	--	Ginkgolic Acid (C13:0)	C20 H32 O3	6.365	679.438	--	--	--	--	--	-	-	-	-
Com_12857_pos	3.37408e+07	9.96379e+06	225811	5.48678e+06	7.90588e+06	2.60422e+07	7.29757e+06	5.01155e+06	171658	985987	4.57007e+06	157115	163670	186656	169904	157814	186699	164244	1.38942e+07	3.03232e+06	171498	0	0.0184914	0.0329064	0.393509	SM 8:1;2O/20:3	--	C33 H61 N2 O6 P	10.647	613.443	--	--	--	--	--	-	-	-	-
Com_9942_pos	1.1917e+07	8.26748e+06	1.45997e+07	1.43992e+07	8.39766e+06	5.40072e+06	4.03387e+06	3.25989e+06	2.11959e+06	1.7445e+06	4.96436e+06	1.66081e+06	1.7509e+06	4.08377e+06	2.09429e+06	1.82529e+06	1.72982e+06	3.00045e+06	1.0497e+07	2.96383e+06	2.41409e+06	0	3.37068e-05	0.000156456	0.393507	Bisphenol M	--	C24 H26 O2	5.003	364.223	--	--	--	--	--	-	-	-	-
Com_13579_pos	4.71909e+06	7.81507e+06	8.89879e+06	3.21514e+06	6.9697e+06	8.96406e+06	575456	569901	526236	1.77313e+06	596151	569909	490122	519471	512204	1.40021e+06	1.64973e+06	2.77291e+06	6.76364e+06	768464	1.22411e+06	0	5.01188e-06	3.39063e-05	0.393224	Cetraxate	--	C17 H23 N O4	5.787	306.17	Phenylpropanoids and polyketides	Phenylpropanoic acids	HASH(0x24090e8)	-	HMDB0249836	-	-	-	-
Com_16818_pos	1.21466e+07	1.6811e+07	6.66162e+06	5.92798e+06	1.389e+07	1.66864e+07	2.30641e+07	1.4029e+07	1.95819e+07	2.22098e+07	2.68879e+07	2.34532e+07	2.22632e+07	2.11725e+07	1.98325e+07	3.24705e+07	3.07253e+07	1.64121e+07	1.20206e+07	2.15376e+07	2.38127e+07	0	0.00333013	0.00745931	0.392952	Diflucortolone pivalate	--	C27 H36 F2 O5	6.954	479.261	--	--	--	--	--	-	-	-	-
Com_15781_pos	1.08171e+07	1.04301e+07	1.9673e+07	2.64557e+07	9.8708e+06	3.61194e+07	1.08746e+07	3.20691e+07	9.58139e+06	1.78748e+07	1.69896e+07	1.36981e+07	3.80088e+07	4.02129e+07	5.44785e+07	1.64777e+07	2.24416e+07	4.29594e+07	1.88944e+07	1.68479e+07	3.57632e+07	0	0.0197364	0.0348253	0.392752	Senkyunolide A	--	C12 H16 O2	7.278	193.122	Organoheterocyclic compounds	Isobenzofurans	HASH(0x16a8ba0)	-	HMDB0258235	-	-	-	-
Com_5622_pos	2.71108e+07	2.15408e+07	2.58195e+07	2.62103e+07	2.04255e+07	1.96028e+07	2.64873e+07	1.95096e+07	1.33044e+07	1.90749e+07	2.18607e+07	2.31066e+07	6.33398e+06	6.76965e+06	2.197e+06	4.22912e+06	4.06354e+06	8.07222e+06	2.34516e+07	2.05573e+07	5.27759e+06	0	2.80317e-07	3.32205e-06	0.392497	Kurarinone	--	C26 H30 O6	4.899	439.218	Phenylpropanoids and polyketides	Flavonoids	Flavans	-	HMDB0258381	-	-	-	-
Com_13578_pos	2.22209e+07	2.47855e+07	2.11635e+07	1.85839e+07	2.21024e+07	1.98748e+07	1.69566e+07	1.43943e+07	6.29384e+06	1.69603e+07	1.69621e+07	1.47564e+07	1.6715e+07	1.57337e+07	1.32605e+07	1.38112e+07	1.7208e+07	1.71435e+07	2.14552e+07	1.43872e+07	1.56453e+07	0	0.0014824	0.00375886	0.391993	PNK	--	C15 H27 N5 O5	5.757	340.196	--	--	--	--	--	-	-	-	-
Com_6605_pos	4.45384e+07	4.64202e+07	5.47353e+07	3.34256e+07	3.84806e+07	2.39073e+07	1.97402e+07	2.20255e+07	3.47132e+07	2.47016e+07	3.09889e+07	4.9519e+07	3.4651e+07	3.46841e+07	2.58817e+07	3.69776e+07	3.39215e+07	3.40587e+07	4.02512e+07	3.02814e+07	3.33624e+07	0	0.188965	0.240855	0.391908	Mepirizole	--	C11 H14 N4 O2	1.613	235.119	Organic oxygen compounds	Organooxygen compounds	Ethers	-	HMDB0254454	-	-	-	-
Com_3196_pos	1.03187e+08	1.05851e+08	5.6898e+07	7.54656e+07	1.02174e+08	1.05857e+08	7.81523e+07	4.89025e+07	4.00589e+07	1.00043e+08	1.03333e+08	8.69111e+07	5.83828e+07	6.94006e+07	6.73158e+07	6.02037e+07	9.43396e+07	5.15063e+07	9.1572e+07	7.62335e+07	6.68581e+07	0	0.158329	0.209807	0.391878	Linalool	--	C10 H18 O	7.299	155.143	Lipids and lipid-like molecules	Prenol lipids	Monoterpenoids	78-70-6	HMDB0036100	-	-	-	-
Com_14410_pos	3.84594e+06	4.12085e+06	4.15413e+06	3.5332e+06	4.13546e+06	3.79695e+06	7.90851e+06	1.62276e+07	2.96252e+07	6.90469e+06	9.30031e+06	1.22833e+07	1.44409e+07	2.58008e+07	3.55892e+07	2.68327e+07	1.81295e+07	1.63148e+07	3.93109e+06	1.37083e+07	2.28513e+07	0	0.000840506	0.00240083	0.391864	Triptolide	--	C20 H24 O6	2.267	361.171	Organoheterocyclic compounds	Oxepanes	HASH(0x25800e8)	-	HMDB0259270	-	-	-	-
Com_19310_pos	6.73036e+06	7.86432e+06	7.76326e+06	5.63458e+06	7.1579e+06	6.40809e+06	1.38452e+07	1.26247e+07	1.60699e+07	1.71532e+07	1.18674e+07	1.9847e+07	2.06758e+07	1.83939e+07	2.04689e+07	1.88324e+07	2.1734e+07	2.83133e+07	6.92642e+06	1.52346e+07	2.1403e+07	0	7.62258e-07	7.19623e-06	0.390803	--	D-Panthotenate	C9 H17 N O5	4.059	220.118	--	--	--	--	--	-	-	-	-
Com_5011_pos	2.0247e+07	1.66379e+07	9.68225e+06	2.3626e+07	1.67826e+07	4.89503e+06	2.70941e+07	8.37367e+06	2.24586e+07	1.83717e+07	1.07131e+07	2.83947e+07	6.2523e+06	9.83161e+06	8.59928e+06	2.76544e+06	4.26707e+06	8.80708e+06	1.53118e+07	1.92343e+07	6.7538e+06	0	0.0130864	0.0243513	0.388981	MG 19:2	--	C22 H40 O4	8.918	408.308	--	--	--	--	--	-	-	-	-
Com_11273_pos	2.96074e+07	2.88395e+07	4.00772e+07	2.22501e+07	3.08822e+07	2.44258e+07	3.22461e+07	3.811e+07	2.51268e+07	4.09203e+07	3.15603e+07	3.53339e+07	1.99664e+07	1.94178e+07	2.19552e+07	1.75597e+07	2.49331e+07	2.84045e+07	2.9347e+07	3.38829e+07	2.20395e+07	0	0.00544218	0.011339	0.388366	--	N-Acetylaspartate	C6 H9 N O5	2.143	176.055	Organic acids and derivatives	Carboxylic acids and derivatives	Amino acids, peptides, and analogues	997-55-7	HMDB0000812	C01042	ko01100//Metabolic pathways;ko00250//Alanine, aspartate and glutamate metabolism	Amino acid metabolism;Global and overview maps	Metabolism
Com_7806_pos	1.61789e+06	1.17248e+06	641786	752396	1.91598e+06	646365	1.47981e+06	2.86554e+06	1.62686e+06	548896	741488	613458	1.24324e+07	1.70138e+07	1.54849e+07	1.55207e+07	1.63865e+07	1.18041e+07	1.12448e+06	1.31267e+06	1.47737e+07	0	1.89686e-11	2.43819e-09	0.386447	FLK	--	C21 H34 N4 O4	1.265	204.134	--	--	--	--	--	-	-	-	-
Com_4110_pos	872939	411673	1.3993e+06	546043	811495	659233	2.69793e+06	814694	345347	1.91144e+06	713911	1.42969e+06	1.77503e+07	1.55444e+07	1.16362e+07	1.19301e+07	1.17811e+07	2.10854e+07	783447	1.31884e+06	1.49546e+07	0	2.00493e-08	3.76431e-07	0.38497	Tranilast	--	C18 H17 N O5	6.68	328.117	--	--	--	--	--	-	-	-	-
Com_588_pos	5.74824e+07	7.80405e+07	6.97022e+07	1.06512e+08	9.73187e+07	7.69877e+07	6.18679e+07	8.02395e+07	7.13967e+07	9.30204e+07	7.49837e+07	8.41768e+07	6.10284e+07	5.57147e+07	4.85954e+07	5.56451e+07	5.83723e+07	6.45445e+07	8.10073e+07	7.76142e+07	5.73167e+07	0	0.0104381	0.0200309	0.384543	2-Phenylacetamide	--	C8 H9 N O	4.993	136.075	Benzenoids	Benzene and substituted derivatives	Phenylacetamides	103-81-1	HMDB0010715	C02505	ko01100//Metabolic pathways;ko01120//Microbial metabolism in diverse environments;ko00360//Phenylalanine metabolism	Amino acid metabolism;Global and overview maps	Metabolism
Com_3122_pos	4.20686e+07	2.5011e+07	5.63757e+07	2.29528e+07	7.16142e+07	6.11271e+07	3.764e+07	4.31723e+07	2.66202e+07	1.97961e+07	8.36002e+07	4.82166e+07	6.28647e+07	7.27158e+07	6.38947e+07	5.69161e+07	5.93024e+07	5.19993e+07	4.65249e+07	4.31742e+07	6.12822e+07	0	0.205265	0.256927	0.384503	--	Citramalate	C5 H8 O5	0.39	297.082	Lipids and lipid-like molecules	Fatty Acyls	Fatty acids and conjugates	597-44-4	HMDB0000426	-	-	-	-
Com_3901_pos	3.55211e+07	3.81575e+07	3.43603e+07	3.75755e+07	3.90857e+07	1.97579e+07	1.69288e+07	2.56064e+07	3.66158e+07	2.13509e+07	2.99882e+07	1.88128e+07	1.86231e+07	1.61981e+07	1.53773e+07	2.10338e+07	2.08559e+07	2.34373e+07	3.40763e+07	2.48838e+07	1.92542e+07	0	0.00325277	0.0073253	0.384476	Palmitoleic acid	--	C16 H30 O2	8.002	255.231	Lipids and lipid-like molecules	Fatty Acyls	Fatty acids and conjugates	10030-73-6	HMDB0012328	C08362	ko01100//Metabolic pathways;ko00061//Fatty acid biosynthesis	Global and overview maps;Lipid metabolism	Metabolism
Com_13942_pos	9.154e+06	7.47001e+06	6.08161e+06	9.45086e+06	1.1088e+07	1.33134e+07	9.90503e+06	9.05478e+06	4.20383e+06	3.86218e+06	4.9891e+06	3.33136e+06	1.89725e+07	1.76351e+07	9.73984e+06	1.96515e+07	1.17236e+07	1.98207e+07	9.42632e+06	5.89105e+06	1.62572e+07	0	0.000291217	0.000950435	0.383821	Hexamethylene bisacetamide	--	C10 H20 N2 O2	7.716	201.163	Organic acids and derivatives	Carboximidic acids and derivatives	Carboximidic acids	3073-59-4	HMDB0041901	-	-	-	-
Com_12078_pos	6.64406e+06	7.12993e+06	7.28366e+06	1.11758e+07	9.18796e+06	7.95654e+06	1.05766e+07	1.33075e+07	1.04671e+07	1.14051e+07	9.82314e+06	1.04689e+07	1.29717e+06	1.3308e+06	1.28083e+06	1.35536e+06	1.31662e+06	1.40638e+06	8.22966e+06	1.1008e+07	1.33119e+06	0	1.86005e-09	6.21628e-08	0.383506	--	Trachelogenin	C21 H24 O7	5.488	389.159	Lignans, neolignans and related compounds	Furanoid lignans	Tetrahydrofuran lignans	-	HMDB0303743	-	-	-	-
Com_7175_pos	1.75999e+07	4.21974e+07	3.67592e+07	4.44867e+07	3.84358e+07	2.78276e+07	3.94435e+07	2.93451e+07	3.8033e+07	4.30573e+07	4.43499e+07	4.53758e+07	2.49678e+07	2.28063e+07	2.45385e+07	2.80309e+07	3.26717e+07	3.40795e+07	3.45511e+07	3.99341e+07	2.78491e+07	0	0.0363255	0.0591617	0.382611	--	(S)-Zearalanone	C18 H24 O5	6.311	321.169	--	--	--	--	--	-	-	-	-
Com_11970_pos	6.92488e+06	6.36468e+06	9.71627e+06	7.33747e+06	6.21761e+06	8.67164e+06	1.3869e+07	6.17738e+06	1.11838e+07	1.29081e+07	1.05176e+07	1.11427e+07	2.93357e+06	2.05266e+06	1.95276e+06	1.94288e+06	2.29182e+06	4.45056e+06	7.53876e+06	1.09664e+07	2.60404e+06	0	3.90323e-06	2.78731e-05	0.381456	Dihydrocapsaicin	--	C18 H29 N O3	5.397	308.222	Benzenoids	Phenols	Methoxyphenols	19408-84-5	HMDB0038457	-	-	-	-
Com_419_pos	2.6479e+07	3.03829e+07	2.26082e+07	6.16566e+07	5.02392e+07	4.65534e+07	3.69598e+07	3.59132e+07	5.56134e+07	6.95041e+07	4.96218e+07	3.41938e+07	4.89969e+07	2.3261e+07	2.85162e+07	2.55996e+07	3.92937e+07	3.51899e+07	3.96532e+07	4.69677e+07	3.34762e+07	0	0.243122	0.294834	0.379906	Methyl vanillate	--	C9 H10 O4	0.511	182.985	Benzenoids	Benzene and substituted derivatives	Benzoic acids and derivatives	3943-74-6	HMDB0240266	-	-	-	-
Com_7771_pos	2.2681e+06	2.35517e+06	3.17368e+06	3.34079e+06	2.37875e+06	1.29373e+06	2.31539e+06	1.25924e+06	898935	3.51091e+06	1.01035e+06	1.80641e+06	8.39971e+06	1.57726e+07	9.49424e+06	1.36291e+07	1.54504e+07	5.47623e+07	2.46837e+06	1.80021e+06	1.95847e+07	0	0.012573	0.0235269	0.379844	RMH	--	C17 H30 N8 O4 S	1.962	465.208	--	--	--	--	--	-	-	-	-
Com_11026_pos	1.71466e+07	1.5712e+07	1.94889e+07	1.5377e+07	1.5863e+07	1.65142e+07	1.30479e+07	9.26732e+06	6.7353e+06	9.65096e+06	1.24766e+07	8.73634e+06	1.03619e+07	1.0245e+07	8.18987e+06	9.48098e+06	7.64359e+06	1.28947e+07	1.66836e+07	9.98572e+06	9.80268e+06	0	2.02507e-05	0.000103483	0.379714	--	Harmaline	C13 H14 N2 O	5.76	215.118	Alkaloids and derivatives	Harmala alkaloids	HASH(0x27e7e10)	304-21-2	HMDB0030310	C06536	ko01063//Biosynthesis of alkaloids derived from shikimate pathway;ko00901//Indole alkaloid biosynthesis	Biosynthesis of other secondary metabolites;Chemical structure transformation maps	Metabolism
Com_2969_pos	5.69434e+07	5.34583e+07	2.22131e+07	3.20523e+07	5.83269e+07	9.86591e+07	3.45849e+07	1.47928e+07	1.94483e+07	1.16611e+08	8.78519e+07	4.92788e+07	2.17839e+07	2.42451e+07	2.5765e+07	2.03769e+07	4.47757e+07	1.79074e+07	5.36088e+07	5.37613e+07	2.5809e+07	0	0.181813	0.232805	0.379685	LDGTS 13:1	--	C23 H43 N O6	5.983	430.316	--	--	--	--	--	-	-	-	-
Com_5730_pos	991071	1.23011e+06	894138	643643	2.23457e+06	4.63318e+06	1.43056e+07	3.09008e+06	6.30729e+06	8.82191e+06	8.47533e+06	1.55842e+07	1.77926e+07	2.70727e+07	2.20588e+07	1.60208e+07	8.31115e+06	1.97571e+07	1.77112e+06	9.43074e+06	1.85022e+07	0	6.57556e-05	0.000267342	0.379644	DG 8:0_10:0	--	C21 H40 O5	7.608	390.321	--	--	--	--	--	-	-	-	-
Com_3221_pos	3.14306e+07	3.28264e+07	3.39777e+07	1.76213e+07	5.24609e+07	3.3011e+07	4.31387e+07	4.99932e+07	4.75841e+07	3.72975e+07	4.38448e+07	3.69606e+07	4.56418e+07	2.58601e+07	3.55275e+07	4.82502e+07	4.57392e+07	5.02434e+07	3.35547e+07	4.31365e+07	4.1877e+07	0	0.163885	0.214798	0.379073	Methyl 4-hydroxy-3-methoxycinnamate	--	C11 H12 O4	6.19	209.081	--	--	--	--	--	-	-	-	-
Com_8861_pos	5.7022e+06	5.49176e+06	5.58833e+06	5.2556e+06	6.21659e+06	5.09044e+06	7.44923e+06	7.49291e+06	6.09561e+06	4.98311e+06	7.33576e+06	5.19827e+06	1.75054e+07	2.71097e+07	2.55431e+07	1.65091e+07	1.74022e+07	1.79298e+07	5.55749e+06	6.42581e+06	2.03332e+07	0	1.65583e-07	2.14488e-06	0.379042	Cortisol	--	C21 H30 O5	5.276	363.212	Lipids and lipid-like molecules	Steroids and steroid derivatives	Hydroxysteroids	50-23-7	HMDB0000063	C00735	ko01100//Metabolic pathways;ko07225//Glucocorticoid and mineralocorticoid receptor agonists/antagonists	Global and overview maps;Target-based classification: Nuclear receptors	Drug Development;Metabolism
Com_4458_pos	2.09164e+07	2.1912e+07	1.11699e+07	2.35868e+07	2.36483e+07	2.91961e+07	2.07335e+07	1.11063e+07	1.65497e+07	3.36449e+07	1.92347e+07	3.64158e+07	6.97724e+06	7.46227e+06	8.60736e+06	6.18802e+06	9.66716e+06	6.35309e+06	2.17382e+07	2.29475e+07	7.54252e+06	0	0.0019682	0.00476646	0.377994	4-(Diethylamino)benzaldehyde	--	C11 H15 N O	5.967	178.122	Benzenoids	Benzene and substituted derivatives	Benzoyl derivatives	-	HMDB0246302	-	-	-	-
Com_11968_pos	2.47401e+07	1.7611e+07	2.02405e+07	2.0267e+07	4.46627e+07	3.3057e+07	2.09871e+07	2.64539e+07	1.77916e+07	2.72876e+07	2.8571e+07	2.30375e+07	3.08536e+07	4.33921e+07	3.31713e+07	3.46948e+07	4.28954e+07	3.99107e+07	2.67631e+07	2.40214e+07	3.74863e+07	0	0.0121626	0.0229129	0.377419	2-oxa-4-azatetracyclo[6.3.1.1~6,10~.0~1,5~]tridecan-3-one	--	C11 H15 N O2	0.611	194.117	--	--	--	--	--	-	-	-	-
Com_13600_pos	1.31815e+07	1.2843e+07	1.60544e+07	1.58704e+07	1.14732e+07	1.30718e+07	6.87279e+06	8.09339e+06	4.81401e+06	6.60127e+06	8.09209e+06	6.57582e+06	4.89305e+06	7.29021e+06	4.12526e+06	4.4322e+06	4.27793e+06	5.29935e+06	1.3749e+07	6.84156e+06	5.053e+06	0	5.96579e-08	9.18681e-07	0.377176	--	delta-Tridecalactone	C13 H24 O2	5.567	213.185	--	--	--	--	--	-	-	-	-
Com_16499_pos	1.18219e+06	2.42886e+06	1.14977e+06	680321	2.6488e+06	1.5739e+06	2.57294e+06	7.54455e+06	9.6773e+06	2.455e+06	4.23392e+06	4.89091e+06	2.13504e+07	2.38128e+07	2.84679e+07	1.46505e+07	7.8126e+06	2.46362e+07	1.61064e+06	5.2291e+06	2.01218e+07	0	1.27521e-05	7.27263e-05	0.376115	1-morpholino-3-(4-nitrophenoxy)propan-2-ol	--	C13 H18 N2 O5	4.387	283.128	--	--	--	--	--	-	-	-	-
Com_8157_pos	1.50828e+07	1.42726e+07	1.31312e+07	2.25548e+07	1.96229e+07	2.16349e+07	1.84292e+07	1.45356e+07	1.45551e+07	1.45325e+07	1.54647e+07	1.17051e+07	2.53469e+07	2.15057e+07	2.13314e+07	2.78557e+07	2.51074e+07	4.90807e+07	1.77165e+07	1.48704e+07	2.83713e+07	0	0.00712409	0.0142909	0.374276	Gardenin B	--	C19 H18 O7	5.562	359.112	Phenylpropanoids and polyketides	Flavonoids	O-methylated flavonoids	-	HMDB0302154	-	-	-	-
Com_12557_pos	7.76473e+06	5.6318e+06	8.70651e+06	6.48407e+06	4.97047e+06	5.06298e+06	648515	536110	551880	778228	669272	604045	487327	497675	471043	556621	485848	610674	6.43676e+06	631342	518198	0	4.98014e-09	1.2238e-07	0.373525	(S)-AL 8810	--	C24 H31 F O4	6.054	425.21	--	--	--	--	--	-	-	-	-
Com_2183_pos	1.03002e+08	8.85025e+07	9.19668e+07	1.0179e+08	1.17019e+08	9.74768e+07	1.03156e+08	9.73003e+07	8.75462e+07	9.30621e+07	9.60474e+07	8.08485e+07	8.4482e+07	7.81158e+07	7.59161e+07	7.02024e+07	9.11489e+07	7.41149e+07	9.99595e+07	9.29934e+07	7.89967e+07	0	0.00235631	0.00553783	0.373388	1H-indene-3-carboxamide	--	C10 H9 N O	5.241	160.076	--	--	--	--	--	-	-	-	-
Com_17775_pos	8.24141e+06	7.25735e+06	1.21175e+07	1.35757e+07	4.23815e+06	2.18066e+06	1.08418e+06	878245	433106	2.20179e+06	646180	396413	446810	556800	434704	419165	471055	443621	7.93512e+06	939986	462026	0	0.000195168	0.000671042	0.37241	PC 24:1_18:3	--	C50 H92 N O8 P	10.57	866.668	--	--	--	--	--	-	-	-	-
Com_9823_pos	1.22896e+07	1.50562e+07	2.01128e+07	1.3161e+07	2.68873e+07	1.07706e+07	2.22361e+07	1.84296e+07	1.67283e+07	1.33957e+07	2.56747e+07	2.03962e+07	7.82121e+06	6.41568e+06	6.59731e+06	1.13919e+07	1.05632e+07	5.07021e+06	1.63796e+07	1.94768e+07	7.97658e+06	0	0.00150719	0.00381017	0.371413	S-(-)-Carbidopa	--	C10 H14 N2 O4	5.314	210.076	--	--	--	--	--	-	-	-	-
Com_5136_pos	1.27995e+07	1.08624e+07	1.35534e+07	8.09696e+06	1.1413e+07	9.89774e+06	8.34074e+06	9.96582e+06	5.80759e+06	9.78805e+06	9.4022e+06	8.83604e+06	1.61611e+07	2.07077e+07	1.78529e+07	1.56924e+07	2.13481e+07	2.0691e+07	1.11038e+07	8.69007e+06	1.87422e+07	0	1.02975e-06	9.40278e-06	0.371064	N-Desmethylclobazam	--	C15 H11 Cl N2 O2	1.264	287.057	Organoheterocyclic compounds	Benzodiazepines	HASH(0xab747a0)	22316-55-8	HMDB0060970	-	-	-	-
Com_4194_pos	3.29598e+07	3.71041e+07	1.80781e+07	2.26902e+07	7.65654e+07	5.76736e+07	3.34235e+07	2.40009e+07	2.31031e+07	4.52843e+07	4.40813e+07	1.37184e+07	2.08993e+07	3.08995e+07	2.91912e+07	3.68373e+07	4.48456e+07	3.0915e+07	4.08452e+07	3.06019e+07	3.22646e+07	0	0.486367	0.526032	0.371022	5-(2,5-dihydroxyhexyl)oxolan-2-one	--	C10 H18 O4	6.439	185.117	--	--	--	--	--	-	-	-	-
Com_5167_pos	2.25084e+06	2.16777e+06	2.20589e+06	2.07455e+06	2.45389e+06	2.00936e+06	2.30497e+06	3.00538e+06	1.36678e+07	1.96699e+06	2.36037e+06	2.05192e+06	1.816e+07	1.61875e+07	1.95473e+07	1.80298e+07	2.08928e+07	1.50986e+07	2.19372e+06	4.22624e+06	1.7986e+07	0	2.03814e-07	2.54159e-06	0.370654	--	Abscisic acid glucose ester	C21 H30 O9	5.25	427.197	--	--	--	--	--	C15970	ko01100//Metabolic pathways;ko01110//Biosynthesis of secondary metabolites;ko00906//Carotenoid biosynthesis	Global and overview maps;Metabolism of terpenoids and polyketides	Metabolism
Com_4955_pos	1.09608e+06	839255	975152	1.10619e+06	984365	849853	725431	673645	825129	627808	644347	625767	1.50394e+07	2.24321e+07	3.80284e+07	4.9337e+06	1.17465e+07	6.81887e+06	975150	687021	1.64998e+07	0	0.00188691	0.00460969	0.369455	LPC O-3:0	--	C11 H26 N O6 P	5.516	300.155	--	--	--	--	--	-	-	-	-
Com_5242_pos	708719	1.32747e+06	729372	740216	1.39843e+06	622800	683148	3.69513e+06	590638	1.4247e+06	1.42685e+06	1.48581e+06	1.37591e+07	1.28177e+07	1.01557e+07	2.05128e+07	1.24608e+07	1.64742e+07	921168	1.55105e+06	1.43634e+07	0	2.31283e-08	4.11142e-07	0.369086	3-(2,3-dihydroxy-5-methylphenoxy)-5-methylbenzene-1,2-diol	--	C14 H14 O5	5.674	280.121	--	--	--	--	--	-	-	-	-
Com_2029_pos	1.43885e+06	1.08197e+06	1.2528e+06	1.33855e+06	1.21604e+06	1.06645e+06	1.13045e+06	1.63969e+07	4.05583e+06	1.10065e+06	1.10765e+06	3.45766e+06	1.80744e+07	1.63173e+07	6.71983e+06	1.97946e+07	2.29512e+07	3.1427e+07	1.23244e+06	4.54152e+06	1.92141e+07	0	0.000174723	0.000610799	0.368952	Octyl hydrogen phthalate	--	C16 H22 O4	5.583	262.134	Benzenoids	Benzene and substituted derivatives	Benzoic acids and derivatives	-	HMDB0254869	-	-	-	-
Com_6581_pos	3.0218e+06	2.91027e+06	2.96145e+06	2.78512e+06	3.29439e+06	2.6976e+06	7.50955e+06	1.06863e+07	3.98061e+06	4.34029e+06	8.2332e+06	7.45216e+06	2.43121e+06	2.37374e+06	2.28875e+06	2.3114e+06	2.36632e+06	2.51271e+06	2.94511e+06	7.03368e+06	2.38069e+06	0	9.93979e-05	0.00037663	0.368869	Daurisoline	--	C37 H42 N2 O6	5.227	611.317	Organoheterocyclic compounds	Isoquinolines and derivatives	Benzylisoquinolines	-	HMDB0250882	-	-	-	-
Com_7584_pos	5.07619e+07	9.62837e+06	4.86796e+06	2.61342e+07	1.28796e+07	2.7114e+07	6.3159e+07	2.01287e+07	2.44034e+06	1.96713e+07	2.10053e+07	2.54011e+07	5.48966e+07	6.11394e+07	5.81703e+07	2.65265e+07	2.72885e+07	1.4311e+07	2.18977e+07	2.5301e+07	4.03887e+07	0	0.233698	0.28546	0.368288	SL 15:0;O/12:1;O	--	C27 H53 N O6 S	6.553	520.363	--	--	--	--	--	-	-	-	-
Com_8619_pos	6.45095e+06	2.2538e+07	1.00336e+06	5.68799e+06	4.95685e+06	7.78092e+06	913332	880963	821193	894311	878600	933052	4.31369e+06	811065	763865	5.47983e+06	1.75835e+06	2.51099e+06	8.06968e+06	886909	2.6063e+06	0	0.033858	0.0558506	0.367873	Bosentan	--	C27 H29 N5 O6 S	5.791	552.186	Organoheterocyclic compounds	Diazines	Pyrimidines and pyrimidine derivatives	147536-97-8	HMDB0014699	-	-	-	-
Com_6952_pos	449754	392857	416036	336006	414349	354944	619085	1.03373e+06	2.14943e+06	493120	906454	731844	6.37759e+06	2.7909e+07	3.45005e+07	1.40708e+07	1.22054e+07	5.74089e+06	393991	988944	1.68007e+07	0	0.00107228	0.00289931	0.367402	Notopterol	--	C21 H22 O5	4.794	355.161	--	--	--	--	--	-	-	-	-
Com_6007_pos	798235	5.62641e+06	5.86122e+06	998794	4.24314e+06	3.21831e+06	1.26026e+07	1.75874e+07	8.73694e+06	5.94176e+06	1.17664e+07	1.09355e+07	1.77781e+07	2.33012e+07	1.03115e+07	1.70625e+07	1.405e+07	2.4625e+07	3.45769e+06	1.12618e+07	1.78547e+07	0	8.18686e-05	0.00032038	0.367384	Valaciclovir	--	C13 H20 N6 O4	1.448	325.16	Organic acids and derivatives	Carboxylic acids and derivatives	Amino acids, peptides, and analogues	124832-27-5	HMDB0014716	-	-	-	-
Com_14088_pos	2.38086e+06	2.05052e+06	2.19292e+06	2.53865e+06	2.3985e+06	2.08003e+06	2.18123e+06	2.37777e+06	1.78203e+06	2.00569e+06	2.50105e+06	1.88543e+06	1.17281e+07	2.3247e+07	1.09007e+07	2.99507e+07	2.42789e+07	2.04313e+06	2.27358e+06	2.1222e+06	1.70248e+07	0	0.00076814	0.00222841	0.36708	4-Methylumbelliferyl glucuronide	--	C16 H16 O9	5.829	353.082	Phenylpropanoids and polyketides	Coumarins and derivatives	Coumarin glycosides	-	HMDB0240464	-	-	-	-
Com_1145_pos	1.29053e+08	1.09658e+08	1.52278e+08	1.54193e+08	1.27253e+08	1.27348e+08	1.68043e+08	2.15235e+08	1.13358e+08	7.65544e+07	1.84838e+08	8.85436e+07	1.47369e+08	1.41833e+08	1.19493e+08	8.49644e+07	1.51777e+08	1.20386e+08	1.33297e+08	1.41095e+08	1.27637e+08	0	0.819661	0.840278	0.366472	Ala-Ala	--	C6 H12 N2 O3	6.107	161.093	Organic acids and derivatives	Carboxylic acids and derivatives	Amino acids, peptides, and analogues	-	HMDB0244385	-	-	-	-
Com_7709_pos	1.15043e+06	1.29534e+06	1.22546e+06	1.13907e+06	1.26542e+06	1.13412e+06	5.16639e+06	6.19101e+06	1.2348e+07	3.32277e+06	4.62548e+06	6.70284e+06	2.60406e+06	5.80176e+06	4.57569e+06	2.50391e+06	3.43265e+06	3.22582e+06	1.20164e+06	6.39276e+06	3.69065e+06	0	0.00140879	0.00360504	0.366445	T-2 Triol	--	C20 H30 O7	1.457	383.202	Lipids and lipid-like molecules	Prenol lipids	Sesquiterpenoids	2270-41-9	HMDB0035846	-	-	-	-
Com_10100_pos	7.19113e+07	6.63725e+07	8.02729e+07	6.18405e+07	9.4414e+07	7.91575e+07	7.26491e+07	8.4964e+07	7.75045e+07	8.06312e+07	8.11838e+07	7.86175e+07	8.30811e+07	1.51695e+08	8.85988e+07	8.45013e+07	9.49546e+07	9.64379e+07	7.56615e+07	7.92583e+07	9.98782e+07	0	0.0486786	0.0764042	0.365981	gamma-Glutamyltyrosine	--	C14 H18 N2 O6	2.846	156.065	Organic acids and derivatives	Carboxylic acids and derivatives	Amino acids, peptides, and analogues	7432-23-7	HMDB0011741	-	-	-	-
Com_6413_pos	9.7839e+06	2.21336e+07	4.82433e+06	8.16619e+06	1.28312e+07	1.26939e+07	4.91208e+06	3.0782e+06	6.29477e+06	3.94745e+06	1.54071e+06	8.72497e+06	2.74626e+06	1.71093e+06	3.30358e+06	4.26921e+06	3.41109e+06	8.38107e+06	1.17389e+07	4.7497e+06	3.97036e+06	0	0.00691838	0.0139453	0.36575	SL 12:2;O/18:2;O	--	C30 H53 N O6 S	6.247	595.381	--	--	--	--	--	-	-	-	-
Com_13282_pos	1.88485e+07	6.78965e+06	212200	7.6895e+06	5.57306e+06	1.55787e+07	3.99878e+06	2.33809e+06	155405	80125.9	616981	147755	88460.9	96947.6	86064.2	82987.6	86983.7	87463.1	9.11527e+06	1.22286e+06	88151.2	0	0.00303067	0.00692784	0.365441	TG 9:0_9:0_15:1	--	C36 H66 O6	10.504	617.474	--	--	--	--	--	-	-	-	-
Com_19196_pos	1.22416e+07	1.38396e+07	2.54177e+07	2.02254e+07	1.32728e+07	1.80643e+07	1.09095e+07	4.23577e+06	8.34238e+06	1.18931e+07	8.30197e+06	1.28839e+07	4.34944e+06	4.6438e+06	5.31119e+06	4.51429e+06	4.66835e+06	4.53067e+06	1.71769e+07	9.42778e+06	4.66962e+06	0	5.78391e-05	0.000240867	0.365335	(5S)-5-hydroxy-1,7-diphenylheptan-3-one	--	C19 H22 O2	4.347	305.149	--	--	--	--	--	-	-	-	-
Com_8577_pos	2.13836e+06	2.19667e+06	2.47706e+06	2.21934e+06	2.24974e+06	2.09431e+06	2.32607e+06	3.02473e+06	3.86662e+07	2.30449e+06	2.68547e+06	2.33785e+06	1.29767e+07	1.4149e+07	3.00802e+07	4.8806e+07	3.99491e+07	6.07183e+06	2.22925e+06	8.55747e+06	2.53388e+07	0	0.0206095	0.036099	0.364711	D-Raffinose	--	C18 H32 O16	1.617	522.202	Organic oxygen compounds	Organooxygen compounds	Carbohydrates and carbohydrate conjugates	512-69-6	HMDB0003213	C00492	ko01100//Metabolic pathways;ko02010//ABC transporters;ko00052//Galactose metabolism	Carbohydrate metabolism;Global and overview maps;Membrane transport	Environmental Information Processing;Metabolism
Com_8299_pos	5.1886e+06	5.48831e+06	4.72076e+06	4.15845e+06	5.59571e+06	5.20152e+06	8.84836e+06	7.91376e+06	4.68743e+06	2.29596e+07	8.1137e+06	8.13451e+06	3.21674e+06	3.56322e+06	3.01239e+06	3.02737e+06	4.18363e+06	4.97233e+06	5.05889e+06	1.01096e+07	3.66261e+06	0	0.0236751	0.0406589	0.363844	Tabersonine	--	C21 H24 N2 O2	6.896	337.198	--	--	--	--	--	C09244	ko01100//Metabolic pathways;ko01110//Biosynthesis of secondary metabolites;ko01063//Biosynthesis of alkaloids derived from shikimate pathway;ko00901//Indole alkaloid biosynthesis	Biosynthesis of other secondary metabolites;Chemical structure transformation maps;Global and overview maps	Metabolism
Com_896_pos	1.84729e+06	2.2944e+06	2.57827e+06	1.70111e+06	2.17017e+06	2.01377e+06	1.85692e+06	4.90903e+06	4.94322e+06	2.39649e+06	2.94522e+06	2.8178e+06	1.38712e+07	1.50123e+07	1.76941e+07	1.9667e+07	1.07168e+07	1.9238e+07	2.10083e+06	3.31145e+06	1.60332e+07	0	1.24713e-08	2.60495e-07	0.36272	PLH	--	C17 H27 N5 O4	4.989	366.213	--	--	--	--	--	-	-	-	-
Com_6942_pos	588762	608639	487991	682111	777060	1.17003e+06	919184	611872	459558	868448	737207	571068	1.29095e+07	8.99868e+06	1.30726e+07	5.74271e+06	1.59566e+07	3.00394e+07	719098	694556	1.44532e+07	0	0.000193964	0.000668277	0.362704	Leukotriene E4	--	C23 H37 N O5 S	6.736	440.246	Lipids and lipid-like molecules	Fatty Acyls	Eicosanoids	75715-89-8	HMDB0002200	C05952	ko01100//Metabolic pathways;ko00590//Arachidonic acid metabolism	Global and overview maps;Lipid metabolism	Metabolism
Com_5312_pos	2.58641e+07	1.93067e+07	1.17897e+06	6.30828e+06	1.65018e+07	6.41078e+06	6.62696e+06	8.29789e+06	1.62755e+06	1.03313e+06	614252	4.52151e+06	2.18161e+07	405995	1.56587e+06	6.47215e+06	688883	7.27739e+06	1.25951e+07	3.78688e+06	6.37107e+06	0	0.141564	0.190462	0.362476	SPB 16:1;2O	--	C16 H33 N O2	7.046	272.258	--	--	--	--	--	-	-	-	-
Com_15053_pos	1.43661e+06	5.34912e+06	9.07641e+06	4.66694e+06	4.79076e+06	4.52693e+06	1.41821e+07	1.82822e+07	1.25539e+07	8.14116e+06	8.35336e+06	9.11327e+06	1.11073e+07	1.47947e+07	1.3541e+07	9.07148e+06	7.96682e+06	1.07998e+07	4.97446e+06	1.1771e+07	1.12135e+07	0	0.00283897	0.00651637	0.362171	Cocaethylene	--	C18 H23 N O4	2.285	318.165	Benzenoids	Benzene and substituted derivatives	Benzoic acids and derivatives	529-38-4	HMDB0041860	-	-	-	-
Com_535_pos	3.08086e+08	2.36483e+08	2.94535e+08	3.71374e+08	2.56235e+08	2.65437e+08	2.74294e+08	3.12966e+08	3.57219e+08	2.12021e+08	2.30931e+08	2.56055e+08	2.85551e+08	3.07493e+08	2.8894e+08	2.80035e+08	2.96146e+08	2.87895e+08	2.88692e+08	2.73914e+08	2.9101e+08	0	0.750795	0.773953	0.36183	N3,N4-Dimethyl-L-arginine	--	C8 H18 N4 O2	1.46	203.15	--	--	--	--	--	-	-	-	-
Com_2166_pos	2.67671e+07	1.39968e+07	2.1947e+07	1.43869e+07	7.68155e+06	3.22136e+06	5.10997e+07	4.24705e+07	6.27184e+06	9.26263e+06	6.25902e+06	6.02769e+06	5.43054e+06	4.31777e+06	1.30246e+07	2.03089e+06	3.12957e+06	3.31208e+06	1.46668e+07	2.02319e+07	5.20758e+06	0	0.172205	0.222548	0.361662	Jervine	--	C27 H39 N O3	9.594	448.282	Lipids and lipid-like molecules	Steroids and steroid derivatives	Steroidal alkaloids	-	HMDB0253731	C10811	ko01066//Biosynthesis of alkaloids derived from terpenoid and polyketide	Chemical structure transformation maps	Metabolism
Com_7745_pos	1.02755e+07	7.32317e+06	9.73414e+06	8.34625e+06	8.34211e+06	5.01284e+06	2.84455e+07	1.24685e+07	1.06297e+07	2.1853e+07	8.87205e+06	8.40382e+06	1.28139e+07	1.73753e+07	1.03597e+07	1.1683e+07	1.30487e+07	1.83549e+07	8.17234e+06	1.51121e+07	1.39393e+07	0	0.0757057	0.112149	0.361094	16(R)-HETE	--	C20 H32 O3	7.115	343.224	Lipids and lipid-like molecules	Fatty Acyls	Eicosanoids	-	HMDB0004680	C14778	ko00590//Arachidonic acid metabolism	Lipid metabolism	Metabolism
Com_10534_pos	8.64966e+06	8.23104e+06	1.12155e+07	1.41732e+07	1.27996e+07	7.92569e+06	1.62571e+07	1.47668e+07	1.33171e+07	1.35153e+07	1.24266e+07	9.5883e+06	4.81772e+06	4.3111e+06	2.53961e+06	3.45246e+06	4.60627e+06	7.27814e+06	1.04991e+07	1.33119e+07	4.50088e+06	0	1.65646e-05	8.87161e-05	0.359736	Dimethylcurcumin	--	C23 H24 O6	5.545	397.164	Phenylpropanoids and polyketides	Diarylheptanoids	Linear diarylheptanoids	-	HMDB0248645	-	-	-	-
Com_4554_pos	2.83683e+07	3.6331e+07	2.18411e+07	2.4185e+07	5.00042e+07	4.07042e+07	3.82334e+07	5.03055e+07	2.478e+07	6.42897e+07	5.7678e+07	3.24183e+07	5.16865e+07	5.40657e+07	4.09337e+07	4.99758e+07	6.91335e+07	2.97655e+07	3.35723e+07	4.46175e+07	4.92601e+07	0	0.142607	0.191711	0.359593	Benzoic acid	--	C7 H6 O2	1.547	123.047	Benzenoids	Benzene and substituted derivatives	Benzoic acids and derivatives	-	HMDB0304270	C00180	ko01100//Metabolic pathways;ko01110//Biosynthesis of secondary metabolites;ko01120//Microbial metabolism in diverse environments;ko01063//Biosynthesis of alkaloids derived from shikimate pathway;ko00996//Biosynthesis of various alkaloids;ko00621//Dioxin degradation	Biosynthesis of other secondary metabolites;Chemical structure transformation maps;Global and overview maps;Xenobiotics biodegradation and metabolism	Metabolism
Com_8573_pos	7.76042e+06	9.97759e+06	8.90034e+06	6.52369e+06	1.1175e+07	1.04878e+07	3.34983e+06	2.58602e+06	2.02679e+06	4.5313e+06	3.57288e+06	3.63689e+06	1.434e+06	1.46693e+06	1.51097e+06	1.48624e+06	1.27405e+06	1.35972e+06	9.13746e+06	3.28395e+06	1.42198e+06	0	1.48792e-08	2.95989e-07	0.359465	--	N-p-Coumaroyl putrescine	C13 H18 N2 O2	5.373	235.144	--	--	--	--	--	-	-	-	-
Com_6536_pos	4.4779e+07	4.24857e+07	3.36063e+07	5.76248e+07	4.14195e+07	4.82311e+07	4.1342e+07	3.18394e+07	2.45764e+07	4.09233e+07	3.82158e+07	3.23132e+07	2.74598e+07	6.90073e+07	2.28558e+07	2.8008e+07	2.56014e+07	4.05908e+07	4.46911e+07	3.48683e+07	3.55872e+07	0	0.298522	0.348102	0.356934	Methenolone	--	C20 H30 O2	5.865	303.231	Lipids and lipid-like molecules	Steroids and steroid derivatives	Androstane steroids	303-42-4	HMDB0041928	-	-	-	-
Com_9166_pos	1.23899e+07	1.22931e+07	7.23567e+06	1.22831e+07	1.44514e+07	8.38726e+06	1.49002e+07	3.3403e+07	1.45977e+07	1.20439e+07	1.76492e+07	1.05284e+07	7.16538e+06	8.49586e+06	9.78091e+06	1.00375e+07	1.28549e+07	1.54449e+07	1.11734e+07	1.71871e+07	1.06299e+07	0	0.0943827	0.134568	0.356604	Caprolactam	--	C6 H11 N O	5.204	227.175	Organoheterocyclic compounds	Lactams	Caprolactams	105-60-2	HMDB0062769	C06593	ko01100//Metabolic pathways;ko01120//Microbial metabolism in diverse environments	Global and overview maps	Metabolism
Com_16880_pos	2.72489e+07	2.63215e+07	2.3978e+07	2.58789e+07	2.42245e+07	2.30775e+07	1.90012e+07	2.58232e+07	1.12086e+07	1.70357e+07	2.0112e+07	1.65063e+07	2.0009e+07	2.08596e+07	1.3719e+07	1.57781e+07	2.01056e+07	2.78826e+07	2.51215e+07	1.82812e+07	1.97257e+07	0	0.0257461	0.0438103	0.355842	2-[(3S)-1-(3-Methoxybenzyl)-3-pyrrolidinyl]-1,3-benzothiazole	--	C19 H20 N2 O S	2.744	325.139	--	--	--	--	--	-	-	-	-
Com_13099_pos	1.99027e+07	2.2934e+07	3.29848e+07	6.91298e+06	1.69269e+07	9.71587e+06	2.0846e+07	3.75789e+07	1.76241e+07	2.30161e+07	3.43565e+07	2.52569e+07	2.32455e+07	2.77202e+07	1.69648e+07	1.40649e+07	2.34627e+07	2.39496e+07	1.82295e+07	2.64464e+07	2.1568e+07	0	0.208428	0.260115	0.355498	2-[(5-chloro-3-pyridyl)oxy]-5-(1H-pyrrol-1-yl)pyridine	--	C14 H10 Cl N3 O	5.326	272.056	--	--	--	--	--	-	-	-	-
Com_16400_pos	9.7839e+06	2.19983e+07	4.74745e+06	8.16619e+06	1.28312e+07	1.25336e+07	4.91208e+06	3.0782e+06	7.64549e+06	4.3487e+06	1.54071e+06	8.52893e+06	2.78426e+06	1.71093e+06	3.30358e+06	4.67224e+06	3.41109e+06	8.15386e+06	1.16768e+07	5.00902e+06	4.00599e+06	0	0.00830799	0.0163325	0.354893	Astaxanthin	--	C40 H52 O4	6.241	597.396	Lipids and lipid-like molecules	Prenol lipids	Tetraterpenoids	472-61-7	HMDB0002204	C08580	ko01110//Biosynthesis of secondary metabolites;ko00906//Carotenoid biosynthesis	Global and overview maps;Metabolism of terpenoids and polyketides	Metabolism
Com_10153_pos	1.05159e+07	5.78909e+06	1.03881e+07	1.22364e+07	1.37727e+07	1.20769e+07	7.09634e+06	7.78317e+06	5.38999e+06	4.26655e+06	4.06328e+06	1.58408e+06	9.86537e+06	1.8623e+07	5.23376e+06	3.26445e+06	7.87906e+06	1.2341e+07	1.07965e+07	5.03057e+06	9.53445e+06	0	0.0445239	0.0705209	0.354497	SL 10:1;O/13:0	--	C23 H45 N O5 S	7.443	448.315	--	--	--	--	--	-	-	-	-
Com_16260_pos	1.45212e+07	1.29516e+07	1.61206e+07	2.51114e+07	1.55293e+07	1.40866e+07	1.47975e+07	1.77599e+07	5.36318e+06	1.02739e+07	1.78781e+07	1.06947e+07	2.25656e+07	3.2521e+07	1.5774e+07	1.51817e+07	1.9219e+07	2.56751e+07	1.63868e+07	1.27945e+07	2.18227e+07	0	0.0340188	0.0560054	0.354484	4-(methylthio)-6-phenyl-2-(3-pyridyl)pyrimidine-5-carbonitrile	--	C17 H12 N4 S	1.744	305.084	--	--	--	--	--	-	-	-	-
Com_8909_pos	7.79626e+06	8.58027e+06	7.22865e+06	2.44761e+07	6.88075e+06	3.72489e+07	5.85394e+06	5.3157e+06	6.38789e+06	6.11867e+06	3.72701e+06	1.03426e+07	8.36033e+06	5.63466e+06	9.09585e+06	6.50913e+06	9.17064e+06	8.73173e+06	1.53685e+07	6.29096e+06	7.91706e+06	0	0.114364	0.157805	0.354214	Ciprostene	--	C22 H36 O4	7.779	347.257	Lipids and lipid-like molecules	Fatty Acyls	Eicosanoids	-	HMDB0250270	-	-	-	-
Com_2810_pos	3.08305e+07	3.16783e+07	3.82407e+07	6.44622e+07	3.90051e+07	9.11067e+07	3.49809e+07	4.05395e+07	3.66762e+07	3.58176e+07	3.69021e+07	3.62652e+07	3.12531e+07	3.53027e+07	3.20111e+07	3.29266e+07	3.56396e+07	3.42191e+07	4.92206e+07	3.68636e+07	3.35587e+07	0	0.154472	0.205349	0.354046	Urocanic acid	--	C6 H6 N2 O2	2.022	139.05	Organoheterocyclic compounds	Azoles	Imidazoles	3465-72-3	HMDB0000301	C00785	ko01100//Metabolic pathways;ko00340//Histidine metabolism	Amino acid metabolism;Global and overview maps	Metabolism
Com_5570_pos	3.07624e+06	1.98884e+06	3.2369e+06	2.12565e+06	4.2436e+06	2.92517e+06	4.00142e+06	8.04425e+06	2.829e+06	2.51468e+06	5.98146e+06	3.23328e+06	1.1498e+07	1.9515e+07	2.98317e+07	1.62411e+07	1.35955e+07	1.50412e+07	2.93274e+06	4.43401e+06	1.76204e+07	0	1.95941e-05	0.000101055	0.35249	N-Methylisoleucine	--	C7 H15 N O2	5.038	329.181	--	--	--	--	--	-	-	-	-
Com_6699_pos	1.89721e+07	1.83546e+07	2.51163e+07	1.95594e+07	1.88645e+07	2.11027e+07	2.37473e+07	9.61389e+06	1.48306e+07	1.89839e+07	2.18788e+07	2.23423e+07	5.87626e+06	4.46415e+06	9.22001e+06	3.38421e+06	5.34929e+06	6.10019e+06	2.03283e+07	1.85661e+07	5.73235e+06	0	7.21204e-06	4.58225e-05	0.351572	LLK	--	C18 H36 N4 O4	4.978	187.144	--	--	--	--	--	-	-	-	-
Com_7654_pos	4.07727e+07	3.84235e+07	2.0196e+07	2.3145e+07	7.46366e+06	1.65016e+07	2.44813e+07	8.06785e+06	5.73653e+06	4.99158e+07	3.1622e+07	3.07036e+07	6.19245e+06	5.97807e+06	1.64097e+07	7.02871e+06	1.13795e+07	7.45483e+06	2.44171e+07	2.50878e+07	9.07387e+06	0	0.0672034	0.10126	0.351382	SL 10:1;O/14:0;O	--	C24 H47 N O6 S	6.065	478.316	--	--	--	--	--	-	-	-	-
Com_7665_pos	1.45226e+07	2.04702e+07	1.98047e+07	1.99878e+07	1.86052e+07	2.00322e+07	2.19167e+07	2.40435e+07	1.81496e+07	2.39799e+07	2.47526e+07	2.09579e+07	1.49133e+07	1.90255e+07	1.32042e+07	1.39951e+07	1.46526e+07	1.53505e+07	1.89038e+07	2.23e+07	1.51902e+07	0	0.000275415	0.000905941	0.350279	--	(+)-Dihydrojasmonic acid	C12 H20 O3	5.632	213.148	--	--	--	--	--	-	-	-	-
Com_12740_pos	4.46269e+06	5.17805e+06	3.43081e+06	2.15023e+06	3.17075e+06	2.34194e+06	5.97863e+06	9.1276e+06	7.02869e+06	6.16022e+06	3.86665e+06	9.39979e+06	977569	983649	1.06645e+06	2.54801e+06	1.88894e+06	1.91602e+06	3.45574e+06	6.92693e+06	1.56344e+06	0	3.92062e-05	0.000177544	0.349151	Nafadotride	--	C22 H27 N3 O2	5.609	348.201	--	--	--	--	--	-	-	-	-
Com_8025_pos	6.18408e+06	6.6934e+06	4.729e+06	2.33748e+06	8.60186e+06	2.27423e+06	1.93364e+07	1.68656e+07	2.7284e+06	6.21835e+06	4.61484e+06	9.19446e+06	2.19045e+06	2.76227e+06	1.64057e+06	760907	2.48958e+06	4.41963e+06	5.13668e+06	9.82635e+06	2.37724e+06	0	0.0256339	0.0436639	0.349107	LDGTS 11:0	--	C21 H41 N O6	8.266	404.3	--	--	--	--	--	-	-	-	-
Com_5476_pos	7.22496e+07	6.4758e+07	6.61737e+07	4.74808e+07	5.37164e+07	4.97441e+07	4.35143e+07	6.5199e+07	5.27726e+07	5.14251e+07	4.32301e+07	5.44952e+07	3.53127e+07	3.12702e+07	4.07941e+07	4.15946e+07	2.7438e+07	6.41199e+07	5.90204e+07	5.17727e+07	4.00882e+07	0	0.0230845	0.0398082	0.348071	Thromboxane B2	--	C20 H34 O6	6.274	393.224	Lipids and lipid-like molecules	Fatty Acyls	Eicosanoids	54397-85-2	HMDB0003252	C05963	ko01100//Metabolic pathways;ko00590//Arachidonic acid metabolism	Global and overview maps;Lipid metabolism	Metabolism
Com_12164_pos	4.27805e+06	6.41564e+06	6.41567e+06	6.20296e+06	6.74539e+06	3.98884e+06	1.07556e+07	9.9169e+06	9.52922e+06	1.05224e+07	8.15599e+06	1.17885e+07	2.31842e+07	2.66431e+07	6.55742e+06	1.91427e+07	2.22018e+07	3.25767e+07	5.67442e+06	1.01114e+07	2.17176e+07	0	0.000216711	0.000736024	0.347055	Norboldine	--	C18 H19 N O4	1.545	314.144	Benzenoids	Benzene and substituted derivatives	Benzoic acids and derivatives	-	HMDB0254014	-	-	-	-
Com_3486_pos	3.28485e+06	3.93568e+06	2.30369e+06	3.17306e+06	3.08034e+06	2.7276e+06	3.34062e+06	966450	4.13087e+06	2.93555e+06	3.54357e+06	2.54143e+06	1.34079e+07	8.29478e+06	2.01185e+07	1.04328e+07	8.3992e+06	5.57545e+07	3.0842e+06	2.90975e+06	1.94013e+07	0	0.0248266	0.0424184	0.346527	4-(2,3-dihydro-1H-indol-1-yl)-1-phenyl-1H-pyrazolo[3,4-d]pyrimidine	--	C19 H15 N5	5.68	314.138	--	--	--	--	--	-	-	-	-
Com_2329_pos	2.19803e+06	1.39146e+06	3.72134e+06	5.20532e+06	3.18309e+06	2.30714e+06	4.72175e+06	6.27321e+06	2.89089e+06	4.91323e+06	5.11879e+06	4.03824e+06	1.83877e+07	1.40691e+07	1.41932e+07	2.23512e+07	1.78941e+07	1.06568e+07	3.00106e+06	4.65935e+06	1.62587e+07	0	3.55365e-07	3.93255e-06	0.345759	(2E)-3-(3,4-dimethoxyphenyl)prop-2-enoic acid	--	C11 H12 O4	6.414	191.07	--	--	--	--	--	-	-	-	-
Com_19084_pos	1.48917e+06	1.83716e+06	3.26734e+06	5.23e+06	4.32777e+06	6.97053e+06	1.37189e+07	4.36488e+06	9.8372e+06	1.16198e+07	1.5803e+07	7.74838e+06	1.21113e+07	8.5069e+06	1.21313e+07	1.18436e+07	1.92063e+07	1.31876e+07	3.85366e+06	1.05154e+07	1.28312e+07	0	0.000905296	0.00253817	0.344893	Tetrahydrocorticosterone	--	C21 H34 O4	8.395	368.286	Lipids and lipid-like molecules	Steroids and steroid derivatives	Hydroxysteroids	600-63-5	HMDB0000449	-	-	-	-
Com_8171_pos	2.45086e+06	3.93837e+06	2.76947e+06	2.3559e+06	3.19696e+06	1.58934e+06	3.3564e+06	1.8475e+07	1.32503e+07	2.97143e+06	1.34071e+07	2.22813e+06	2.30535e+07	1.89549e+07	1.92323e+07	1.41018e+07	1.75904e+07	1.80755e+07	2.71681e+06	8.94806e+06	1.85014e+07	0	6.0764e-05	0.000250708	0.343709	Picfeltarraenin IA	--	C41 H62 O13	7.108	763.413	--	--	--	--	--	-	-	-	-
Com_9772_pos	2.93764e+06	2.65142e+06	2.44155e+06	2.60546e+06	2.64285e+06	2.58169e+06	2.45153e+06	2.37238e+06	2.84662e+06	2.66936e+06	2.38367e+06	2.38814e+06	1.03069e+07	1.4912e+07	1.98772e+07	1.06125e+07	1.44994e+07	1.10262e+07	2.64344e+06	2.51862e+06	1.3539e+07	0	1.68683e-07	2.15168e-06	0.343252	LPC 17:0	--	C25 H52 N O7 P	5.197	532.334	--	--	--	--	--	-	-	-	-
Com_5503_pos	4.56567e+06	5.51113e+06	5.08972e+06	3.15438e+06	5.35108e+06	3.18658e+06	6.76347e+06	8.98954e+06	1.65541e+07	7.54125e+06	7.47361e+06	1.73772e+07	1.68911e+07	2.00722e+07	2.33302e+07	1.73032e+07	1.76615e+07	1.88301e+07	4.47643e+06	1.07832e+07	1.90147e+07	0	4.34192e-06	3.03571e-05	0.342916	Xanthinol	--	C13 H21 N5 O4	1.471	312.166	Organoheterocyclic compounds	Imidazopyrimidines	Purines and purine derivatives	-	HMDB0259919	-	-	-	-
Com_10565_pos	1.70389e+06	1.30464e+06	1.5159e+06	1.71961e+06	1.55404e+06	1.32112e+06	1.1277e+06	1.0472e+06	1.26176e+06	1.72882e+06	5.17399e+06	972771	1.76192e+07	8.62862e+06	9.96899e+06	1.67537e+07	1.90705e+07	8.49355e+06	1.51987e+06	1.88537e+06	1.34224e+07	0	4.76121e-06	3.24734e-05	0.342484	Tosufloxacin	--	C19 H15 F3 N4 O3	5.527	405.118	--	--	--	--	--	-	-	-	-
Com_9327_pos	2.01837e+06	2.62052e+06	2.37834e+06	844705	3.62631e+06	1.81763e+06	8.46755e+06	7.41499e+06	1.17242e+07	8.06922e+06	9.27022e+06	1.7015e+06	5.64234e+06	8.13567e+06	7.13463e+06	3.95463e+06	9.51052e+06	5.95963e+06	2.21764e+06	7.77461e+06	6.7229e+06	0	0.00179581	0.00442096	0.342431	carbamazepine-d10	--	C15 H2 [2]H10 N2 O	1.243	124.086	--	--	--	--	--	-	-	-	-
Com_4281_pos	1.06976e+06	1.02089e+06	1.18958e+06	1.03077e+06	1.09868e+06	984653	1.01876e+06	2.05856e+06	2.27632e+07	1.79888e+06	1.00684e+06	3.114e+06	1.46903e+07	2.46368e+07	3.29477e+07	1.86665e+07	9.99788e+06	1.08025e+07	1.06572e+06	5.29338e+06	1.86236e+07	0	0.00179737	0.00442096	0.342388	3-{[(3S)-3-(1,3-Benzothiazol-2-yl)-1-pyrrolidinyl]methyl}benzonitrile	--	C19 H17 N3 S	5.36	320.124	--	--	--	--	--	-	-	-	-
Com_13026_pos	5.79996e+06	4.03016e+06	8.24945e+06	5.61499e+06	5.48459e+06	3.86807e+06	6.78662e+06	8.40948e+06	1.04527e+07	8.68251e+06	6.55561e+06	1.02796e+07	1.78698e+06	1.88997e+06	3.13511e+06	1.91202e+06	3.57281e+06	2.93036e+06	5.50787e+06	8.52776e+06	2.53787e+06	0	9.26332e-06	5.63794e-05	0.341506	Naringenin chalcone	--	C15 H12 O5	5.837	273.076	Phenylpropanoids and polyketides	Linear 1,3-diarylpropanoids	Chalcones and dihydrochalcones	5071-40-9	HMDB0029631	C06561	ko01100//Metabolic pathways;ko01110//Biosynthesis of secondary metabolites;ko01061//Biosynthesis of phenylpropanoids;ko00941//Flavonoid biosynthesis	Biosynthesis of other secondary metabolites;Chemical structure transformation maps;Global and overview maps	Metabolism
Com_4221_pos	2.27478e+07	3.03502e+07	4.61362e+07	3.75327e+07	9.1236e+07	1.10903e+08	6.84316e+07	6.13571e+07	3.8109e+07	7.53955e+07	9.51369e+07	8.46313e+07	5.08396e+07	7.2579e+07	5.17218e+07	1.05971e+08	1.14321e+08	5.4321e+07	5.64843e+07	7.05103e+07	7.49589e+07	0	0.52637	0.56491	0.339752	DG O-9:0_6:0	--	C18 H36 O4	7.82	334.295	--	--	--	--	--	-	-	-	-
Com_16125_pos	1.2024e+07	8.8175e+06	6.89464e+06	1.05719e+07	5.22111e+06	3.61557e+06	2.53952e+06	2.16574e+06	1.55493e+06	2.24703e+06	2.60309e+06	1.64462e+06	1.25974e+06	1.59791e+06	1.44239e+06	1.46561e+06	2.00443e+06	1.6552e+06	7.85745e+06	2.12582e+06	1.57088e+06	0	4.92874e-05	0.000216206	0.339442	--	Ganoderic acid A	C30 H44 O7	7.654	517.313	Lipids and lipid-like molecules	Prenol lipids	Triterpenoids	81907-62-2	HMDB0034931	-	-	-	-
Com_13574_pos	1.47407e+07	1.31893e+07	1.403e+07	1.30323e+07	1.39511e+07	1.38318e+07	2.0435e+07	1.58365e+07	1.3818e+07	1.28621e+07	1.86239e+07	1.77917e+07	3.23256e+07	3.55512e+07	2.25169e+07	2.18565e+07	1.77667e+07	4.36036e+07	1.37959e+07	1.65612e+07	2.89367e+07	0	0.00113654	0.00305332	0.33895	15-Deoxy-Δ12,14-prostaglandin A1	--	C20 H30 O3	6.594	301.216	--	--	--	--	--	-	-	-	-
Com_4754_pos	1.54097e+07	1.43722e+07	1.40524e+07	1.68162e+07	3.55977e+07	1.8214e+07	2.61642e+07	3.28472e+07	2.94389e+07	1.60494e+07	2.08811e+07	1.91652e+07	1.72913e+07	1.5235e+07	1.19034e+07	8.93804e+06	1.33218e+07	2.47543e+07	1.9077e+07	2.4091e+07	1.52406e+07	0	0.112108	0.154949	0.338761	3-amino-2-phenyl-2H-pyrazolo[4,3-c]pyridine-4,6-diol	--	C12 H10 N4 O2	5.849	243.087	--	--	--	--	--	-	-	-	-
Com_3970_pos	1.7904e+07	3.12205e+07	4.51828e+06	8.19213e+06	3.17262e+07	1.11057e+07	6.79237e+06	1.2845e+07	1.31529e+07	2.05026e+07	4.83215e+06	1.57569e+07	2.25417e+07	1.43321e+07	1.95782e+07	2.11635e+07	2.10108e+07	2.0214e+07	1.74445e+07	1.23137e+07	1.98067e+07	0	0.259676	0.308844	0.338094	N1-(2-amino-2-oxoethyl)-2-(isopropylthio)acetamide	--	C7 H14 N2 O2 S	6.197	213.066	--	--	--	--	--	-	-	-	-
Com_14111_pos	1.17753e+07	1.30177e+07	1.6425e+07	8.95623e+06	1.06004e+07	6.61087e+06	5.99435e+06	4.93917e+06	2.98346e+06	6.32716e+06	3.81657e+06	7.23354e+06	4.53858e+06	2.20366e+06	2.33803e+06	2.74858e+06	3.08706e+06	5.51216e+06	1.12309e+07	5.21571e+06	3.40468e+06	0	7.55261e-05	0.000299772	0.337915	LPC 26:6	--	C34 H58 N O7 P	5.68	646.391	--	--	--	--	--	-	-	-	-
Com_8505_pos	2.21461e+07	2.75305e+07	3.20247e+07	4.71966e+07	2.29076e+07	2.79951e+07	3.29625e+07	3.07611e+07	2.2215e+07	2.76551e+07	3.32083e+07	3.27503e+07	1.54464e+07	2.18554e+07	1.78163e+07	1.50767e+07	2.12115e+07	1.81632e+07	2.99668e+07	2.99254e+07	1.82616e+07	0	0.00587127	0.0120527	0.337792	--	4-Aminobutyric acid	C4 H9 N O2	5.789	104.07	Organic acids and derivatives	Carboxylic acids and derivatives	Amino acids, peptides, and analogues	1956-12-02	HMDB0000112	C00334	ko01100//Metabolic pathways;ko01120//Microbial metabolism in diverse environments;ko00330//Arginine and proline metabolism;ko00760//Nicotinate and nicotinamide metabolism;ko00250//Alanine, aspartate and glutamate metabolism;ko00410//beta-Alanine metabolism;ko00650//Butanoate metabolism	Amino acid metabolism;Carbohydrate metabolism;Global and overview maps;Metabolism of cofactors and vitamins;Metabolism of other amino acids	Metabolism
Com_9105_pos	3.86546e+07	4.06368e+07	4.80349e+07	5.17692e+06	4.36265e+07	3.15495e+07	4.47013e+07	5.17465e+07	3.273e+07	2.91931e+07	4.64131e+07	3.39018e+07	2.90598e+07	3.58194e+07	2.62209e+07	2.99051e+07	3.18477e+07	3.60594e+07	3.46132e+07	3.97809e+07	3.14854e+07	0	0.411064	0.456937	0.336876	1-(4-bromophenyl)-2-phenylethan-1-one	--	C14 H11 Br O	2.72	275.007	--	--	--	--	--	-	-	-	-
Com_7985_pos	1.15502e+06	1.13261e+06	1.20937e+06	1.08147e+06	1.34333e+06	1.06221e+06	1.29454e+06	1.79062e+06	1.68136e+06	1.22609e+06	1.50542e+06	1.22943e+06	1.75216e+07	8.51057e+06	1.21038e+07	1.25196e+07	1.66484e+07	7.14008e+06	1.164e+06	1.45458e+06	1.24073e+07	0	6.88245e-07	6.68638e-06	0.336694	Harmine HCl	--	C13 H12 N2 O	1.407	213.098	--	--	--	--	--	-	-	-	-
Com_10930_pos	9.72714e+06	4.61746e+06	1.06463e+07	1.9124e+07	1.04725e+07	5.87841e+06	2.34557e+07	9.19844e+06	1.20521e+07	1.08061e+07	7.66837e+06	7.44815e+06	1.56649e+06	1.68145e+06	1.63577e+06	1.60969e+06	1.6881e+06	1.72497e+06	1.00776e+07	1.17715e+07	1.65108e+06	0	0.00333811	0.00746633	0.336439	Gossypol-acetic acid	--	C30 H30 O8	5.671	519.199	Organosulfur compounds	Thiols	Alkylthiols	227456-33-9	HMDB0032373	-	-	-	-
Com_5456_pos	1.12145e+07	1.98682e+07	3.7506e+07	1.11364e+07	2.08734e+07	1.65989e+07	1.23169e+07	1.90437e+07	4.66208e+06	1.58592e+07	1.02832e+07	1.18409e+07	1.49521e+07	1.21258e+07	1.01724e+07	1.97729e+07	1.45765e+07	1.86316e+07	1.95329e+07	1.23343e+07	1.50385e+07	0	0.199491	0.250638	0.336076	DKK	--	C16 H31 N5 O6	6.457	412.215	--	--	--	--	--	-	-	-	-
Com_12112_pos	1.19997e+07	9.40707e+06	1.28438e+07	1.47342e+07	1.52451e+07	1.21151e+07	1.10307e+07	8.64054e+06	1.06153e+07	1.08522e+07	9.14846e+06	8.81979e+06	1.71783e+07	1.75292e+07	1.38167e+07	1.66821e+07	1.57853e+07	1.63757e+07	1.27242e+07	9.85116e+06	1.62279e+07	0	1.78995e-05	9.49527e-05	0.335572	5,6-dimethyl-4-oxo-4H-pyran-2-carboxylic acid	--	C8 H8 O4	6.038	169.05	--	--	--	--	--	-	-	-	-
Com_9084_pos	9.49929e+06	8.14514e+06	6.61263e+06	3.39825e+06	7.45707e+06	5.47481e+06	7.70901e+06	2.16627e+07	1.9555e+07	4.61899e+06	9.77311e+06	9.27075e+06	2.35628e+07	1.64127e+07	2.12333e+07	3.8665e+07	2.14624e+07	2.13672e+07	6.76453e+06	1.20983e+07	2.37839e+07	0	0.000675223	0.00198994	0.334863	Anastrozole	--	C17 H19 N5	5.284	294.17	Benzenoids	Benzene and substituted derivatives	Phenylpropanes	120511-73-1	HMDB0015348	-	-	-	-
Com_2880_pos	1.56572e+07	1.64727e+07	1.52536e+07	2.75189e+07	2.1431e+07	1.50882e+07	2.431e+07	3.54724e+07	3.12973e+07	9.49098e+06	1.41523e+07	3.98258e+07	1.60575e+07	1.32041e+07	1.84733e+07	1.80023e+07	1.73478e+07	2.96617e+07	1.85703e+07	2.57581e+07	1.87911e+07	0	0.256593	0.306406	0.333512	Flunitrazepam-d3	--	C16 H9 [2]H3 F N3 O3	5.26	317.113	--	--	--	--	--	-	-	-	-
Com_6782_pos	1.74538e+07	1.74692e+07	1.36922e+07	1.63891e+07	2.14166e+07	1.3153e+07	7.84961e+06	2.04072e+07	5.1306e+06	8.6075e+06	1.49541e+07	7.86626e+06	3.93495e+06	3.37718e+06	1.35782e+06	4.02483e+06	4.28659e+06	2.49566e+06	1.65956e+07	1.08025e+07	3.24617e+06	0	8.32791e-05	0.000324381	0.333035	--	C-pentosyl-apigenin O-p-coumaroylhexoside	C35 H34 O16	5.597	711.189	--	--	--	--	--	-	-	-	-
Com_13502_pos	4.55814e+06	6.43277e+06	8.33154e+06	4.34555e+06	5.09583e+06	4.69354e+06	1.06494e+07	9.7557e+06	2.01041e+07	7.80333e+06	6.66097e+06	1.44261e+07	8.99321e+06	7.70442e+06	1.01124e+07	1.02282e+07	1.19184e+07	1.4627e+07	5.57623e+06	1.15666e+07	1.05973e+07	0	0.0147973	0.0271873	0.332958	CGS 12066B	--	C17 H17 F3 N4	1.469	335.144	Organoheterocyclic compounds	Diazanaphthalenes	Benzodiazines	-	HMDB0249864	-	-	-	-
Com_5502_pos	1.78242e+07	1.51162e+07	9.75602e+06	4.96767e+06	1.77389e+07	8.91811e+06	7.9651e+06	1.14206e+07	2.46921e+07	1.23228e+07	1.09491e+07	1.46077e+07	2.65505e+07	1.77471e+07	2.61794e+07	3.48078e+07	2.72323e+07	2.25439e+07	1.23868e+07	1.36596e+07	2.58435e+07	0	0.00134479	0.00349478	0.332508	2-[1-(4-isobutylphenyl)ethyl]-5-(3-nitrophenyl)-1,3,4-oxadiazole	--	C20 H21 N3 O3	5.513	352.165	--	--	--	--	--	-	-	-	-
Com_11757_pos	2.58088e+07	1.98588e+07	2.57337e+07	3.096e+07	3.04372e+07	2.33011e+07	2.72879e+07	3.20744e+07	2.08929e+07	2.3706e+07	2.65273e+07	2.08871e+07	1.46032e+07	1.4642e+07	1.06154e+07	1.05719e+07	1.46605e+07	1.67705e+07	2.60166e+07	2.52292e+07	1.36439e+07	0	5.50582e-05	0.000232917	0.332092	--	p-Coumaric acid ethyl ester	C11 H12 O3	5.768	193.086	--	--	--	--	--	-	-	-	-
Com_13387_pos	7.80299e+06	4.97783e+06	5.52295e+06	7.10491e+06	9.41672e+06	5.09374e+06	9.31994e+06	2.00999e+07	1.15792e+07	9.24435e+06	9.44381e+06	7.22424e+06	7.23841e+06	7.64328e+06	6.28501e+06	5.92388e+06	6.65013e+06	5.89292e+06	6.65319e+06	1.11519e+07	6.60561e+06	0	0.0222668	0.0385973	0.331878	Cer 8:0;3O/15:1;(2OH)	--	C23 H45 N O5	6.596	416.336	--	--	--	--	--	-	-	-	-
Com_6562_pos	1.6491e+07	2.06138e+07	1.84915e+07	1.33337e+07	1.85828e+07	2.1393e+07	1.51215e+07	1.33038e+07	4.07046e+07	2.07141e+07	1.79664e+07	2.7443e+07	1.60411e+07	1.2841e+07	1.40221e+07	1.77651e+07	1.40858e+07	1.75614e+07	1.8151e+07	2.25422e+07	1.53861e+07	0	0.168115	0.218955	0.331717	3-Methyladenine	--	C6 H7 N5	2.34	150.077	Organoheterocyclic compounds	Imidazopyrimidines	Purines and purine derivatives	5142-23-4	HMDB0011600	-	-	-	-
Com_11268_pos	2.1799e+06	1.77357e+06	1.43267e+06	1.53415e+06	1.79256e+06	1.83411e+06	1.17158e+07	1.05743e+07	1.87793e+06	1.29301e+07	3.64964e+06	4.49359e+06	2.05681e+07	1.57645e+07	2.1845e+07	1.11462e+07	1.25115e+07	1.04237e+07	1.75783e+06	7.54024e+06	1.53765e+07	0	9.97881e-05	0.000377127	0.331218	SL 10:0;O/15:0	--	C25 H51 N O5 S	6.385	478.352	--	--	--	--	--	-	-	-	-
Com_3976_pos	4.93657e+06	1.05811e+07	1.06935e+07	7.44111e+06	1.48627e+07	8.95296e+06	1.72791e+07	2.42553e+07	7.82728e+06	1.43779e+07	2.16397e+07	1.39437e+07	2.80455e+07	2.18444e+07	1.78842e+07	1.3073e+07	1.82573e+07	2.43125e+07	9.57799e+06	1.65538e+07	2.05695e+07	0	0.00547758	0.0113844	0.330775	Acetylcarnitine [M]+	--	C9 H17 N O4	5.039	204.123	--	--	--	--	--	-	-	-	-
Com_18660_pos	637111	638911	502429	537603	607240	556834	561042	499665	788749	558247	591439	551857	1.31095e+07	9.91624e+06	7.80749e+06	8.4164e+06	1.09599e+07	1.1358e+07	580021	591833	1.02612e+07	0	1.56928e-10	1.38958e-08	0.329473	Rubusoside	--	C32 H50 O13	6.279	660.357	--	--	--	--	--	-	-	-	-
Com_4266_pos	6.48383e+07	5.96535e+07	6.3644e+07	5.21116e+07	6.537e+07	5.45002e+07	5.78176e+07	7.20458e+07	5.39116e+07	5.22031e+07	5.85731e+07	4.86687e+07	6.65539e+07	6.96581e+07	6.55629e+07	7.21198e+07	6.09324e+07	7.06121e+07	6.00196e+07	5.72033e+07	6.75732e+07	0	0.0291211	0.0486613	0.328944	Lumazine	--	C6 H4 N4 O2	1.252	147.032	Organoheterocyclic compounds	Pteridines and derivatives	HASH(0x1a6f5e8)	-	HMDB0254198	-	-	-	-
Com_2687_pos	4.50709e+06	2.24336e+07	2.77714e+07	5.93778e+06	1.73497e+07	1.54494e+07	3.81933e+07	2.95107e+07	1.58564e+07	2.35328e+07	2.61294e+07	2.19916e+07	2.95303e+07	3.72777e+07	9.37719e+06	2.20717e+07	1.4231e+07	5.92036e+07	1.55748e+07	2.5869e+07	2.86153e+07	0	0.19537	0.246947	0.32894	D-Glucosamine 6-phosphate	--	C6 H14 N O8 P	1.419	260.053	Organic oxygen compounds	Organooxygen compounds	Carbohydrates and carbohydrate conjugates	55722-81-1	HMDB0001254	C00352	ko01100//Metabolic pathways;ko00250//Alanine, aspartate and glutamate metabolism;ko00520//Amino sugar and nucleotide sugar metabolism	Amino acid metabolism;Carbohydrate metabolism;Global and overview maps	Metabolism
Com_10510_pos	3.92149e+07	3.88199e+07	1.87241e+07	2.52521e+07	3.36471e+07	3.40772e+07	3.77669e+07	2.16004e+07	3.28366e+07	3.26299e+07	3.2196e+07	3.58977e+07	1.95276e+07	1.67507e+07	2.22978e+07	1.94158e+07	2.66635e+07	1.28385e+07	3.16225e+07	3.21546e+07	1.95823e+07	0	0.00514093	0.0108284	0.328915	NNK	--	C14 H26 N6 O6	5.936	397.183	Organic oxygen compounds	Organooxygen compounds	Carbonyl compounds	64091-91-4	HMDB0011603	-	-	-	-
Com_8724_pos	2.23608e+07	1.75948e+07	1.85593e+07	2.64028e+07	1.59419e+07	1.64616e+07	1.39701e+07	1.34516e+07	9.00407e+06	1.71682e+07	1.53792e+07	1.03329e+07	1.72709e+07	2.35566e+07	1.19944e+07	6.67239e+06	9.89513e+06	1.61272e+07	1.95535e+07	1.32177e+07	1.42528e+07	0	0.0624983	0.0948544	0.328745	--	IAA-Asp	C14 H14 N2 O5	5.468	291.097	--	--	--	--	--	-	-	-	-
Com_4233_pos	2.06487e+07	1.30279e+07	2.38488e+07	2.51525e+07	1.2048e+07	3.40265e+07	3.00588e+07	1.47016e+07	5.60409e+06	2.95069e+07	3.1524e+06	8.49931e+06	3.29712e+06	3.90042e+06	8.06217e+06	1.09591e+06	3.04981e+06	3.54476e+06	2.14587e+07	1.52538e+07	3.82503e+06	0	0.00825132	0.0162786	0.328148	Biotin	--	C10 H16 N2 O3 S	6.139	245.092	Organoheterocyclic compounds	Biotin and derivatives	HASH(0x1baf150)	58-85-5	HMDB0000030	C00120	ko01100//Metabolic pathways;ko02010//ABC transporters;ko00780//Biotin metabolism	Global and overview maps;Membrane transport;Metabolism of cofactors and vitamins	Environmental Information Processing;Metabolism
Com_9854_pos	1.25451e+06	1.28301e+06	866375	1.40003e+06	1.58202e+06	1.26563e+06	548314	438397	1.92381e+06	653221	1.91756e+06	542395	1.88078e+07	1.12925e+07	7.30874e+06	1.77229e+07	7.50323e+06	7.11155e+06	1.27527e+06	1.00395e+06	1.16244e+07	0	3.1766e-05	0.000150798	0.328068	SL 10:1;O/18:3	--	C28 H49 N O5 S	7.173	512.334	--	--	--	--	--	-	-	-	-
Com_5781_pos	7.98726e+06	5.30087e+06	5.59824e+06	3.39635e+07	3.92818e+06	4.77132e+06	6.11511e+06	2.74204e+06	3.14516e+06	4.72416e+06	887412	6.59592e+06	7.31449e+06	9.15917e+06	9.33196e+06	3.37035e+06	5.11875e+06	4.2352e+06	1.02582e+07	4.03497e+06	6.42165e+06	0	0.328769	0.378617	0.327875	16,16-Dimethyl prostaglandin A1	--	C22 H36 O4	7.778	387.251	--	--	--	--	--	-	-	-	-
Com_3803_pos	2.74829e+06	2.84065e+06	7.12962e+06	2.90221e+06	2.89018e+06	4.52065e+06	7.45231e+06	5.28869e+06	1.28853e+07	3.19089e+06	4.75941e+06	5.56417e+06	1.61818e+07	1.55349e+07	1.87904e+07	1.55465e+07	1.68001e+07	2.0507e+07	3.8386e+06	6.52346e+06	1.72268e+07	0	2.89268e-07	3.39703e-06	0.32762	4-(beta-D-Glucopyranosyloxy)-2-methylenebutanoic acid	--	C11 H18 O8	1.473	296.133	--	--	--	--	--	-	-	-	-
Com_18676_pos	1.62628e+06	1.35978e+06	920643	1.25166e+06	1.47395e+06	1.29567e+06	1.34439e+06	1.11444e+06	985554	1.46508e+06	1.42641e+06	1.30992e+06	1.34695e+07	9.16223e+06	8.31961e+06	4.47806e+07	6.66682e+06	9.83854e+06	1.32133e+06	1.2743e+06	1.53729e+07	0	0.0153635	0.0280573	0.326477	α-Ergocryptine	--	C32 H41 N5 O5	7.27	558.316	--	--	--	--	--	-	-	-	-
Com_3742_pos	2.41386e+06	1.20188e+06	2.07673e+06	3.08992e+06	1.60714e+06	1.56329e+06	3.05167e+06	3.31295e+06	7.16458e+06	5.81745e+06	3.87697e+06	5.14224e+06	1.19786e+07	1.02081e+07	1.67654e+07	2.3644e+07	1.33662e+07	1.62399e+07	1.99214e+06	4.72764e+06	1.53671e+07	0	2.25157e-06	1.7916e-05	0.325844	GLK	--	C14 H28 N4 O4	2.27	317.218	--	--	--	--	--	-	-	-	-
Com_5596_pos	8.42091e+06	7.28623e+06	5.75774e+06	7.28669e+06	9.26665e+06	5.36767e+06	9.55079e+06	2.00126e+07	1.21119e+07	9.84128e+06	9.51296e+06	8.65338e+06	8.08626e+06	9.36729e+06	7.36851e+06	8.00194e+06	5.98717e+06	5.51639e+06	7.23098e+06	1.16138e+07	7.38793e+06	0	0.0225948	0.0390794	0.325293	Sarsasapogenin	--	C27 H44 O3	6.582	417.336	Lipids and lipid-like molecules	Prenol lipids	Triterpenoids	-	HMDB0251863	-	-	-	-
Com_4355_pos	4.72066e+06	8.65304e+06	9.49917e+06	7.85693e+06	1.84243e+07	2.63119e+07	1.90751e+07	1.68483e+07	6.40252e+06	3.13649e+07	4.35474e+07	1.16747e+07	1.3361e+07	2.79064e+07	1.02276e+07	2.97639e+07	3.40676e+07	1.36608e+07	1.25777e+07	2.14855e+07	2.14979e+07	0	0.293348	0.342786	0.324396	1-adamantyl(piperidino)methanone	--	C16 H25 N O	7.287	248.201	--	--	--	--	--	-	-	-	-
Com_7977_pos	2.76406e+07	1.25357e+07	1.11746e+06	1.22086e+07	2.04511e+07	2.42513e+07	2.91551e+07	1.8052e+07	292716	8.25705e+06	3.42218e+07	387716	673141	1.53865e+06	785474	1.58331e+06	1.56172e+06	1.69536e+06	1.63674e+07	1.50611e+07	1.30628e+06	0	0.0378184	0.0614489	0.32325	Eupalinolide A	--	C24 H30 O9	10.796	463.201	--	--	--	--	--	-	-	-	-
Com_12584_pos	6.81096e+06	8.12915e+06	8.93081e+06	6.63111e+06	6.35031e+06	3.4965e+06	8.50721e+06	8.64971e+06	1.0737e+07	1.00303e+07	1.26963e+07	1.50323e+07	9.52186e+06	1.01582e+07	6.82322e+06	8.83931e+06	6.43893e+06	8.63299e+06	6.72481e+06	1.09421e+07	8.40242e+06	0	0.00816349	0.0161434	0.32315	N-omega-Acetylhistamine	--	C7 H11 N3 O	1.474	154.097	Organic acids and derivatives	Carboxylic acids and derivatives	Carboxylic acid derivatives	673-49-4	HMDB0013253	C05135	ko00340//Histidine metabolism	Amino acid metabolism	Metabolism
Com_6998_pos	8.43483e+06	1.73434e+07	4.69381e+06	7.64018e+06	9.96208e+06	1.0669e+07	4.42177e+06	2.77019e+06	7.0429e+06	3.05279e+06	1.20771e+06	7.39287e+06	2.67781e+06	1.63066e+06	3.17255e+06	3.97885e+06	3.03578e+06	7.79426e+06	9.79055e+06	4.31471e+06	3.71498e+06	0	0.00705401	0.0141844	0.323099	VAE 22:6	--	C42 H60 O2	6.192	641.423	--	--	--	--	--	-	-	-	-
Com_5119_pos	1.922e+07	1.83961e+07	2.15816e+07	1.78881e+07	2.57824e+07	2.24778e+07	1.86829e+07	2.06176e+07	6.01253e+07	2.27668e+07	2.13419e+07	2.27661e+07	2.99697e+07	3.91032e+07	6.20324e+07	2.87829e+07	2.70922e+07	3.88099e+07	2.0891e+07	2.77168e+07	3.76317e+07	0	0.083275	0.121957	0.322092	L-Dopa	--	C9 H11 N O4	2.046	198.076	Organic acids and derivatives	Carboxylic acids and derivatives	Amino acids, peptides, and analogues	59-92-7	HMDB0000181	C00355	ko01100//Metabolic pathways;ko01110//Biosynthesis of secondary metabolites;ko01060//Biosynthesis of plant secondary metabolites;ko01063//Biosynthesis of alkaloids derived from shikimate pathway;ko00350//Tyrosine metabolism;ko00950//Isoquinoline alkaloid biosynthesis;ko00965//Betalain biosynthesis	Amino acid metabolism;Biosynthesis of other secondary metabolites;Chemical structure transformation maps;Global and overview maps	Metabolism
Com_8063_pos	1.2837e+07	1.11564e+07	8.134e+06	9.38202e+06	1.10087e+07	1.25108e+07	1.48998e+07	9.8603e+06	6.39115e+06	1.35943e+07	8.12194e+06	1.47521e+07	1.35043e+06	1.19564e+06	1.12657e+06	1.56898e+06	1.10024e+06	2.58057e+06	1.08381e+07	1.12699e+07	1.48707e+06	0	3.4598e-06	2.5338e-05	0.321786	Hydrocodone	--	C18 H21 N O3	5.506	300.159	Alkaloids and derivatives	Morphinans	HASH(0x1ed83b0)	125-29-1	HMDB0015091	-	-	-	-
Com_13881_pos	1.01326e+06	1.17353e+06	2.44156e+06	935385	1.52065e+06	1.36555e+06	6.6625e+06	3.35439e+06	7.62213e+06	7.4392e+06	1.75857e+06	3.62748e+06	2.11462e+06	2.54846e+06	1.67513e+06	3.45775e+06	2.44849e+06	1.43213e+06	1.40832e+06	5.07738e+06	2.27943e+06	0	0.00214871	0.00511901	0.321747	SL 14:3;O/20:2;O	--	C34 H59 N O6 S	7.638	610.413	--	--	--	--	--	-	-	-	-
Com_6777_pos	3.94438e+07	4.11498e+07	4.05198e+07	2.04963e+07	6.39424e+07	4.32606e+07	4.01297e+07	5.75986e+07	5.39568e+07	4.5847e+07	6.18697e+07	4.30846e+07	6.1356e+07	5.1493e+07	4.62973e+07	4.83008e+07	4.47183e+07	8.00778e+07	4.14688e+07	5.04144e+07	5.53739e+07	0	0.169988	0.220708	0.320663	4'-Demethylpodophyllotoxin	--	C21 H20 O8	5.634	401.123	--	--	--	--	--	-	-	-	-
Com_8416_pos	1.75932e+07	1.73486e+07	1.97379e+07	2.45294e+07	1.44054e+07	1.23131e+07	9.70414e+06	9.32022e+06	1.46068e+07	1.28516e+07	9.62536e+06	2.1163e+07	5.1606e+06	3.86918e+06	2.80752e+06	4.74018e+06	2.67636e+06	5.12314e+06	1.76546e+07	1.28785e+07	4.06283e+06	0	4.27997e-05	0.000191738	0.320605	Berberrubine	--	C19 H15 N O4	1.499	322.113	Alkaloids and derivatives	Protoberberine alkaloids and derivatives	HASH(0x2833458)	17388-19-1	HMDB0030266	-	-	-	-
Com_3789_pos	3.47675e+06	4.75265e+06	2.95986e+06	3.21855e+06	3.00989e+06	4.77094e+06	992143	921317	842336	858628	881246	855836	3.85029e+06	3.09142e+06	3.18568e+06	4.23031e+06	4.35054e+06	4.21021e+06	3.69811e+06	891918	3.81974e+06	0	2.90709e-07	3.39703e-06	0.320463	--	Irisolidone 7-O-beta-d-glucoside	C23 H24 O11	5.513	477.139	--	--	--	--	--	-	-	-	-
Com_8377_pos	1.10203e+07	8.57589e+06	1.06798e+07	1.37391e+07	1.6258e+07	9.48215e+06	1.41905e+07	1.71881e+07	9.71916e+06	1.16902e+07	8.57649e+06	6.11031e+06	851897	873982	841163	890113	864668	923622	1.16259e+07	1.12458e+07	874241	0	9.27848e-06	5.63794e-05	0.319886	Methyl hesperidin	--	C29 H36 O15	5.474	625.224	--	--	--	--	--	-	-	-	-
Com_9286_pos	1.86525e+07	1.8983e+07	2.28415e+07	1.17136e+07	1.47505e+07	1.71704e+07	1.58909e+07	8.96166e+06	7.34007e+06	1.20148e+07	1.09644e+07	1.13207e+07	5.02823e+06	8.23607e+06	6.6191e+06	9.4097e+06	1.11139e+07	1.62525e+07	1.73519e+07	1.10821e+07	9.44326e+06	0	0.00412701	0.0089678	0.319885	TQH	--	C15 H24 N6 O6	4.863	407.166	--	--	--	--	--	-	-	-	-
Com_19199_pos	2.68773e+06	5.04568e+06	2.83315e+06	2.05258e+06	2.87995e+06	4.37797e+06	7.88354e+06	9.04273e+06	5.05167e+06	1.11077e+07	9.88159e+06	1.03816e+07	1.02553e+07	8.11012e+06	9.10201e+06	1.27151e+07	1.63548e+07	9.55327e+06	3.31284e+06	8.89147e+06	1.10151e+07	0	8.7135e-05	0.000337043	0.318695	Leukotriene D4	--	C25 H40 N2 O6 S	6.65	497.271	Lipids and lipid-like molecules	Fatty Acyls	Eicosanoids	-	HMDB0244369	C05951	ko01100//Metabolic pathways;ko00590//Arachidonic acid metabolism	Global and overview maps;Lipid metabolism	Metabolism
Com_7701_pos	1.51668e+07	1.17576e+07	1.50416e+07	1.41595e+07	1.25044e+07	1.03447e+07	1.45826e+07	1.38742e+07	6.32167e+06	1.07103e+07	1.46952e+07	1.37647e+07	2.01264e+07	2.73768e+07	1.6998e+07	1.89549e+07	1.83918e+07	2.6593e+07	1.31624e+07	1.23248e+07	2.14068e+07	0	0.000488891	0.00150449	0.318518	Isradipine	--	C19 H21 N3 O5	1.481	372.15	Organoheterocyclic compounds	Benzoxadiazoles	HASH(0x1ecd160)	75695-93-1	HMDB0014415	-	-	-	-
Com_13789_pos	2.71538e+07	2.65077e+07	3.04161e+07	2.98132e+07	2.55989e+07	1.80107e+07	2.0846e+07	2.35706e+07	1.27639e+07	1.84451e+07	2.13678e+07	1.42727e+07	1.03408e+07	4.05164e+07	2.92054e+07	2.5732e+07	1.64537e+07	1.04138e+07	2.62501e+07	1.85443e+07	2.21103e+07	0	0.257151	0.30649	0.318349	N1-(1H-1,2,4-triazol-3-yl)-2-hydroxybenzamide	--	C9 H8 N4 O2	7.528	205.068	--	--	--	--	--	-	-	-	-
Com_3201_pos	3.5169e+06	4.27795e+06	2.38167e+06	4.66528e+07	2.15302e+06	1.01337e+07	3.32061e+06	2.9198e+06	5.02795e+06	4.7822e+06	4.2065e+06	7.47546e+06	2.95783e+06	4.24122e+06	3.75839e+06	1.73985e+06	4.31817e+06	3.67805e+06	1.15193e+07	4.62209e+06	3.44892e+06	0	0.355203	0.404631	0.317734	2-{[methyl(2,3,4,5,6-pentahydroxyhexyl)amino]methylidene}malononitrile	--	C11 H17 N3 O5	6.157	272.125	--	--	--	--	--	-	-	-	-
Com_12394_pos	1.02012e+06	959157	810950	953041	1.07777e+06	936818	957463	909441	1.32734e+06	1.01255e+06	1.05443e+06	992986	1.28129e+07	1.1479e+07	7.11493e+06	8.5256e+06	9.73557e+06	1.09283e+07	959643	1.04237e+06	1.00994e+07	0	8.03996e-10	3.63102e-08	0.317633	Natamycin	--	C33 H47 N O13	6.319	666.323	Organic oxygen compounds	Organooxygen compounds	Carbonyl compounds	-	HMDB0242755	C08073	ko01052//Type I polyketide structures	Metabolism of terpenoids and polyketides	Metabolism
Com_15146_pos	6.04601e+06	3.80533e+06	1.40516e+07	3.28067e+06	6.21678e+06	3.47789e+06	7.62146e+06	4.42317e+06	1.05742e+07	1.15488e+07	6.64681e+06	1.31399e+07	918090	909174	4.21928e+06	1.62797e+06	1.82455e+06	1.74935e+06	6.14638e+06	8.99238e+06	1.87474e+06	0	0.0044195	0.00952901	0.317474	2-[(6-methyl-2-nitropyridin-3-yl)oxy]acetic acid	--	C8 H8 N2 O5	5.788	213.054	--	--	--	--	--	-	-	-	-
Com_10435_pos	1.16033e+07	8.56574e+06	1.45246e+07	7.74144e+06	8.40545e+06	9.68097e+06	1.02464e+07	2.31089e+06	2.01836e+06	4.2558e+06	3.64999e+06	3.7746e+06	2.11341e+06	2.63564e+06	1.86179e+06	2.1966e+06	684190	3.47654e+06	1.00869e+07	4.376e+06	2.16136e+06	0	9.4439e-05	0.000361116	0.317158	16α-Hydroxydehydroepiandrosterone	--	C19 H28 O3	5.732	322.237	--	--	--	--	--	-	-	-	-
Com_3200_pos	733451	505572	396346	452946	678293	961932	949908	1.3607e+06	402568	2.03744e+06	1.24744e+06	1.19962e+06	6.79532e+06	4.54195e+06	8.5857e+06	7.01828e+07	7.34797e+06	1.21098e+07	621423	1.19961e+06	1.82606e+07	0	0.0949464	0.135256	0.316815	isobutyl 1-cyclohexyl-4-oxo-1,4-dihydroquinoline-3-carboxylate	--	C20 H25 N O3	6.59	328.19	--	--	--	--	--	-	-	-	-
Com_18557_pos	4.86023e+07	965422	6.24481e+06	5.70361e+06	1.04649e+06	1.34127e+06	2.5137e+06	1.38967e+06	699730	1.69639e+06	1.01273e+06	930026	2.63822e+06	4.54376e+06	2.41647e+06	3.32014e+06	922052	5.09735e+06	1.06506e+07	1.37371e+06	3.15633e+06	0	0.319655	0.370162	0.316516	--	Yamogenin	C27 H42 O3	7.218	415.321	--	--	--	--	--	-	-	-	-
Com_18586_pos	1.05733e+07	9.41331e+06	1.23464e+07	8.15111e+06	1.05415e+07	1.00346e+07	1.0749e+07	1.02817e+07	8.00302e+06	9.27844e+06	1.11533e+07	7.85573e+06	1.86004e+07	2.30406e+07	1.66622e+07	1.58006e+07	1.7017e+07	1.94277e+07	1.01767e+07	9.55352e+06	1.84248e+07	0	8.39267e-07	7.83472e-06	0.316463	Monolaurin	--	C15 H30 O4	5.921	297.204	Lipids and lipid-like molecules	Glycerolipids	Monoradylglycerols	-	HMDB0245396	-	-	-	-
Com_6735_pos	1.04909e+07	1.12845e+07	1.19676e+06	6.08191e+06	1.15665e+07	7.49756e+06	1.06292e+07	5.77186e+06	2.71743e+06	3.35307e+07	1.70136e+07	1.43675e+07	8.13661e+06	5.67294e+06	7.4653e+06	4.72646e+06	1.67598e+07	2.59318e+06	8.0197e+06	1.40051e+07	7.55905e+06	0	0.263846	0.313352	0.316357	SL 13:0;O/11:0	--	C24 H49 N O5 S	5.952	464.336	--	--	--	--	--	-	-	-	-
Com_7438_pos	1.8079e+07	2.43901e+07	3.37203e+07	1.83469e+07	2.01293e+07	1.69578e+07	1.77468e+07	2.59328e+07	1.49276e+07	1.81867e+07	1.43055e+07	1.18156e+07	8.87687e+06	8.8574e+06	9.31076e+06	5.64713e+06	6.34567e+06	1.10789e+07	2.19372e+07	1.71525e+07	8.35279e+06	0	0.000631127	0.00187988	0.315613	Famciclovir	--	C14 H19 N5 O4	5.036	322.16	Organoheterocyclic compounds	Imidazopyrimidines	Purines and purine derivatives	104227-87-4	HMDB0014570	-	-	-	-
Com_12956_pos	7.28802e+06	7.32097e+06	1.83031e+06	4.98947e+06	6.16193e+06	4.39393e+06	811556	637563	884910	918924	823263	947679	476898	439678	582970	527893	535327	414390	5.33077e+06	837316	496193	0	5.68005e-06	3.70757e-05	0.315536	Cer 9:0;3O/14:1;(2OH)	--	C23 H45 N O5	7.02	416.336	--	--	--	--	--	-	-	-	-
Com_9206_pos	1.04469e+06	1.0468e+06	662846	529164	2.01682e+06	1.85734e+06	2.9935e+06	2.5191e+06	6.25076e+06	4.26404e+06	3.74663e+06	4.05268e+06	1.48602e+07	1.38557e+07	1.14215e+07	1.27544e+07	1.26672e+07	1.26818e+07	1.19294e+06	3.97112e+06	1.30401e+07	0	1.50793e-11	2.29069e-09	0.314796	--	IBA	C12 H13 N O2	6.27	204.102	Organic nitrogen compounds	Organonitrogen compounds	Amines	78-81-9	HMDB0034198	-	-	-	-
Com_5474_pos	3.85653e+06	5.42056e+06	918044	851045	4.69782e+06	1.3511e+06	2.01471e+06	969331	2.10605e+06	1.88368e+06	840080	5.05265e+06	1.07881e+07	3.47737e+06	1.15335e+07	2.97762e+07	1.07369e+07	1.44589e+07	2.84918e+06	2.14442e+06	1.34618e+07	0	0.00315887	0.0071621	0.314138	Talatisamine	--	C24 H39 N O5	5.711	422.29	Lipids and lipid-like molecules	Prenol lipids	Diterpenoids	-	HMDB0258689	-	-	-	-
Com_6397_pos	1.22968e+07	1.73142e+06	2.7926e+06	3.77616e+06	3.52586e+06	5.35638e+06	1.72161e+06	1.75221e+06	924130	1.02575e+06	1.828e+06	1.08744e+06	8.78886e+06	1.24312e+07	1.59185e+06	7.03003e+06	4.19182e+06	1.19024e+07	4.9132e+06	1.38986e+06	7.65602e+06	0	0.0172066	0.0309079	0.314085	--	alpha-Ketoglutaric acid	C5 H6 O5	2.234	147.029	Organic acids and derivatives	Keto acids and derivatives	Gamma-keto acids and derivatives	328-50-7	HMDB0000208	C00026	ko01100//Metabolic pathways;ko01110//Biosynthesis of secondary metabolites;ko01120//Microbial metabolism in diverse environments;ko01060//Biosynthesis of plant secondary metabolites;ko01230//Biosynthesis of amino acids;ko01063//Biosynthesis of alkaloids derived from shikimate pathway;ko01061//Biosynthesis of phenylpropanoids;ko01210//2-Oxocarboxylic acid metabolism;ko00470//D-Amino acid metabolis…	Amino acid metabolism;Carbohydrate metabolism;Chemical structure transformation maps;Global and overview maps;Metabolism of other amino acids	Metabolism
Com_7742_pos	2.56754e+07	1.14187e+07	3.0187e+06	8.77077e+06	1.3497e+07	4.1037e+06	5.58635e+06	3.4646e+06	2.23241e+06	6.37512e+06	2.86929e+06	4.10593e+06	993659	1.04999e+06	1.05513e+06	1.00857e+06	948011	1.04092e+06	1.10807e+07	4.10562e+06	1.01605e+06	0	0.00782106	0.0155769	0.314047	--	Valepotriate	C22 H30 O8	5.572	445.183	Lipids and lipid-like molecules	Prenol lipids	Monoterpenoids	18296-44-1	HMDB0034493	-	-	-	-
Com_6798_pos	2.19647e+06	1.4106e+06	1.71133e+06	2.04739e+06	2.75151e+06	1.38117e+06	2.82444e+06	2.51261e+06	2.6271e+06	1.5452e+06	1.87491e+06	1.53534e+06	1.01525e+07	1.00957e+07	9.52951e+06	7.49987e+06	1.84142e+07	1.42267e+07	1.91641e+06	2.15327e+06	1.16531e+07	0	2.7007e-06	2.10882e-05	0.313873	Ureidoglutaric acid	--	C6 H10 N2 O5	1.422	191.066	Organic acids and derivatives	Carboxylic acids and derivatives	Amino acids, peptides, and analogues	1188-38-1	HMDB0015673	C05829	ko00340//Histidine metabolism	Amino acid metabolism	Metabolism
Com_7390_pos	1.64404e+07	1.32105e+07	1.8948e+07	8.40668e+06	1.79875e+07	2.20811e+07	2.01639e+07	8.19059e+06	4.21001e+06	5.90387e+06	1.41523e+07	7.18934e+06	1.60575e+07	4.70905e+06	3.26025e+06	1.80023e+07	2.04579e+07	2.56591e+07	1.6179e+07	9.96833e+06	1.4691e+07	0	0.285564	0.335179	0.313159	N-{2-[(4-methylphenyl)thio]pyridin-3-yl}-2-phenylacetamide	--	C20 H18 N2 O S	5.458	317.112	--	--	--	--	--	-	-	-	-
Com_16067_pos	3.51118e+07	1.8834e+07	5.7302e+06	2.32948e+07	2.71646e+07	1.19421e+07	5.5421e+07	1.34731e+07	3.77109e+06	5.94198e+06	2.93959e+07	3.46926e+06	4.60369e+06	6.06309e+06	5.19476e+06	4.67937e+06	4.37933e+06	4.6077e+06	2.03462e+07	1.85787e+07	4.92132e+06	0	0.124397	0.169688	0.312184	Di(2-ethylhexyl) phthalate	--	C24 H38 O4	9.793	391.283	--	--	--	--	--	-	-	-	-
Com_12840_pos	1.27142e+07	1.30182e+07	1.42026e+07	1.52831e+07	1.45147e+07	8.41e+06	8.88773e+06	9.4173e+06	5.31648e+06	7.73829e+06	9.43972e+06	6.66601e+06	5.92577e+06	7.81158e+06	6.43454e+06	5.9719e+06	8.62519e+06	5.66077e+06	1.30238e+07	7.91092e+06	6.73829e+06	0	6.46615e-05	0.000264179	0.311583	Harringtonine	--	C28 H37 N O9	7.923	532.264	Alkaloids and derivatives	Cephalotaxus alkaloids	HASH(0x18e2790)	-	HMDB0253054	-	-	-	-
Com_6330_pos	3.32404e+06	3.20136e+06	3.25766e+06	3.0637e+06	3.6239e+06	2.96742e+06	2.94395e+06	2.86073e+06	2.60694e+07	2.90485e+06	1.42623e+07	4.02988e+06	2.67438e+06	2.61117e+06	2.51767e+06	6.32731e+06	7.73026e+06	2.76403e+06	3.23968e+06	8.84519e+06	4.10414e+06	0	0.215983	0.267998	0.311335	O-7460	--	C25 H48 F O5 P	5.246	501.314	--	--	--	--	--	-	-	-	-
Com_2751_pos	7.19253e+07	9.11895e+07	7.87684e+07	4.27325e+07	8.56619e+07	4.39331e+07	7.08278e+07	9.79098e+07	6.57746e+07	7.12627e+07	5.57786e+07	4.38736e+07	6.68425e+07	4.72845e+07	6.55845e+07	4.14542e+07	8.02453e+07	6.61337e+07	6.90351e+07	6.75712e+07	6.12574e+07	0	0.733659	0.75816	0.310452	Ginkgolic Acid C15:1	--	C22 H34 O3	5.703	385.219	Benzenoids	Benzene and substituted derivatives	Benzoic acids and derivatives	-	HMDB0252721	-	-	-	-
Com_4308_pos	3.70527e+06	3.66892e+06	3.8535e+06	2.27971e+06	4.63749e+06	2.91866e+06	7.22596e+06	6.2923e+06	6.48001e+06	4.16759e+06	5.72416e+06	6.62039e+06	1.88775e+06	1.94818e+06	1.645e+06	2.16052e+06	1.48498e+06	2.78092e+06	3.51059e+06	6.08507e+06	1.98456e+06	0	1.16881e-06	1.03888e-05	0.310091	1H-indol-3-yl(pyridin-2-yl)methanol	--	C14 H12 N2 O	6.925	225.102	--	--	--	--	--	-	-	-	-
Com_14092_pos	555151	1.98212e+06	2.93274e+06	553692	1.75265e+06	1.53961e+06	4.85962e+06	4.18527e+06	3.40228e+06	4.42569e+06	2.98053e+06	7.20594e+06	1.16194e+06	711128	847659	1.63675e+06	1.82817e+06	1.54591e+06	1.55266e+06	4.50989e+06	1.28859e+06	0	0.000111013	0.000411316	0.310068	CHEMBL1616521	--	C26 H26 N2 O3	6.065	415.194	--	--	--	--	--	-	-	-	-
Com_4980_pos	7.57575e+06	9.08334e+06	6.10457e+06	7.01542e+06	1.31929e+07	8.87947e+06	1.19172e+07	1.17575e+07	1.04401e+07	1.39237e+07	1.10683e+07	1.13669e+07	6.53307e+06	7.5348e+06	5.73495e+06	8.14752e+06	8.33563e+06	7.46744e+06	8.64192e+06	1.17456e+07	7.29223e+06	0	0.00120826	0.00321497	0.310036	N1-(2-oxopropyl)-2-phenylacetamide	--	C11 H13 N O2	5.375	192.102	--	--	--	--	--	-	-	-	-
Com_4478_pos	1.60891e+06	1.79465e+06	1.76074e+06	1.53818e+06	1.52242e+06	1.45016e+06	1.42665e+06	1.43326e+06	1.97099e+06	1.74823e+06	1.54819e+06	1.84406e+06	5.7088e+06	1.53109e+07	1.86744e+06	2.71135e+07	1.72722e+06	3.26013e+07	1.61251e+06	1.6619e+06	1.40549e+07	0	0.0190494	0.0337915	0.308961	LPC 16:4-SN2	--	C24 H42 N O7 P	5.032	488.27	--	--	--	--	--	-	-	-	-
Com_9319_pos	3.45118e+07	8.42489e+06	201177	4.72095e+06	6.69672e+06	1.90301e+07	1.59401e+07	4.58129e+06	154120	732661	2.50563e+06	134535	143310	167585	152544	139114	167624	155617	1.22643e+07	4.00805e+06	154299	0	0.0552133	0.0854215	0.308935	SM 8:1;2O/20:4	--	C33 H59 N2 O6 P	10.596	611.427	--	--	--	--	--	-	-	-	-
Com_11484_pos	1.29471e+07	2.18462e+07	1.142e+07	8.89665e+06	3.33227e+07	4.57323e+07	2.90573e+07	2.65811e+07	2.56537e+07	2.77663e+07	5.28467e+07	2.4631e+07	3.08994e+07	2.62238e+07	2.27184e+07	4.2871e+07	4.50481e+07	3.68676e+07	2.23608e+07	3.10894e+07	3.41047e+07	0	0.227097	0.279029	0.308824	--	20-Hydroxyecdysone	C27 H44 O7	6.29	464.286	Lipids and lipid-like molecules	Steroids and steroid derivatives	Bile acids, alcohols and derivatives	-	HMDB0242587	-	-	-	-
[truncated: 779 more rows]
