# Supplementary material for: Integrated Bacterial Community and Differential Metabolites Reveal the Impact of Growth Stage on the Quality of Oat Silage
Source: Microorganisms. 2026 Feb 24;14(3):516. doi: 10.3390/microorganisms14030516 (PMC13028840; doi:10.3390/microorganisms14030516)
Supplement: Supplementary file 1 [file microorganisms-14-00516-s001.zip › Supplementary materials/Table S2:FS-vs-MS-vs-DS.pathway(Differential Metabolite Count Statistics).xlsx]

## Sheet: FS-vs-MS-vs-DS.path
KEGG_A_class	KEGG_B_class	Pathway	FS-vs-MS-vs-DS (45)	All (453)	Pvalue	Qvalue	Pathway ID	Genes	K_IDs
Metabolism	Biosynthesis of other secondary metabolites	Tropane, piperidine and pyridine alkaloid biosynthesis	5	14	0.00785644	0.392822	ko00960	Com_1_pos(L-Phenylalanine);Com_1229_pos(Ecgonine);Com_432_pos(Senecionine);Com_708_pos(Piperine);Com_1011_pos(Cadaverine)	C00079+C10858+C06176+C03882+C01672
Metabolism	Amino acid metabolism	Glycine, serine and threonine metabolism	3	9	0.0503019	0.688604	ko00260	Com_9_pos(Betaine);Com_2086_pos(Choline);Com_399_pos(L-Cystathionine)	C00719+C00114+C02291
Metabolism	Metabolism of other amino acids	Glutathione metabolism	3	9	0.0503019	0.688604	ko00480	Com_230_pos(L-Pyroglutamic acid);Com_861_pos(-);Com_1011_pos(Cadaverine)	C01879+C00072+C01672
Drug Development	Target-based classification: G protein-coupled receptors	Serotonin receptor agonists/antagonists	1	1	0.0993378	0.688604	ko07211	Com_274_pos(Serotonin)	C00780
Drug Development	Target-based classification: Enzymes	Catecholamine transferase inhibitors	1	1	0.0993378	0.688604	ko07216	Com_1485_pos(Pyrogallol)	C01108
Drug Development	Target-based classification: G protein-coupled receptors	Histamine H2/H3 receptor agonists/antagonists	1	1	0.0993378	0.688604	ko07227	Com_691_pos(Histamine)	C00388
Metabolism	Amino acid metabolism	Tryptophan metabolism	4	20	0.126055	0.688604	ko00380	Com_274_pos(Serotonin);Com_1073_pos(L-5-Hydroxytryptophan);Com_1961_pos(5-Methoxy-3-indoleacetic acid);Com_2039_pos(-)	C00780+C00643+C05660+C02700
Metabolism	Metabolism of cofactors and vitamins	Nicotinate and nicotinamide metabolism	3	15	0.178847	0.688604	ko00760	Com_243_pos(-);Com_4905_pos(Nicotinamide);Com_5366_pos(6-Hydroxynicotinic acid)	C01004+C00153+C01020
Metabolism	Biosynthesis of other secondary metabolites	Glucosinolate biosynthesis	2	8	0.183906	0.688604	ko00966	Com_107_pos(L-(-)-Methionine);Com_1_pos(L-Phenylalanine)	C00073+C00079
Metabolism	Chemical structure transformation maps	Biosynthesis of alkaloids derived from ornithine, lysine and nicotinic acid	4	23	0.185093	0.688604	ko01064	Com_1_pos(L-Phenylalanine);Com_432_pos(Senecionine);Com_708_pos(Piperine);Com_1011_pos(Cadaverine)	C00079+C06176+C03882+C01672
Drug Development	Structure-based classification	Eicosanoids	1	2	0.189005	0.688604	ko07034	Com_164_pos(Arachidonic acid)	C00219
Metabolism	Nucleotide metabolism	Pyrimidine metabolism	3	16	0.205443	0.688604	ko00240	Com_594_pos(Cytosine);Com_1409_pos(Thymine);Com_638_pos(Uracil)	C00380+C00178+C00106
Metabolism	Amino acid metabolism	Phenylalanine metabolism	3	16	0.205443	0.688604	ko00360	Com_5_pos(Phenethylamine);Com_1_pos(L-Phenylalanine);Com_4610_pos(2-Hydroxyphenylacetic acid)	C05332+C00079+C05852
Metabolism	Biosynthesis of other secondary metabolites	Isoquinoline alkaloid biosynthesis	3	16	0.205443	0.688604	ko00950	Com_4970_pos(Dopamine);Com_1142_pos(Allocryptopine);Com_1333_pos(Palmatine)	C03758+C02134+C05315
Metabolism	Biosynthesis of other secondary metabolites	Biosynthesis of various plant secondary metabolites	4	24	0.206581	0.688604	ko00999	Com_107_pos(L-(-)-Methionine);Com_1_pos(L-Phenylalanine);Com_415_pos(Coumarin);Com_4831_pos(Crocetin)	C00073+C00079+C05851+C08588
Metabolism	Lipid metabolism	Biosynthesis of unsaturated fatty acids	2	10	0.260863	0.793897	ko01040	Com_164_pos(Arachidonic acid);Com_1171_pos(Docosahexaenoic Acid)	C00219+C06429
Metabolism	Lipid metabolism	alpha-Linolenic acid metabolism	1	3	0.269925	0.793897	ko00592	Com_4219_pos(Methyl jasmonate)	C11512
Metabolism	Amino acid metabolism	Arginine and proline metabolism	3	20	0.318526	0.83685	ko00330	Com_168_pos(Agmatine);Com_2689_pos(4-Guanidinobutyric acid);Com_1390_pos(N-Acetylputrescine)	C00179+C01035+C02714
Metabolism	Chemical structure transformation maps	Biosynthesis of alkaloids derived from shikimate pathway	5	38	0.321667	0.83685	ko01063	Com_274_pos(Serotonin);Com_1_pos(L-Phenylalanine);Com_1073_pos(L-5-Hydroxytryptophan);Com_2603_pos(Salsolinol);Com_4970_pos(Dopamine)	C00780+C00079+C00643+C09642+C03758
Metabolism	Biosynthesis of other secondary metabolites	Betalain biosynthesis	1	5	0.408786	0.83685	ko00965	Com_4970_pos(Dopamine)	C03758
Metabolism	Metabolism of other amino acids	D-Amino acid metabolism	3	24	0.433451	0.83685	ko00470	Com_107_pos(L-(-)-Methionine);Com_1_pos(L-Phenylalanine);Com_1011_pos(Cadaverine)	C00073+C00079+C01672
Genetic Information Processing	Translation	Aminoacyl-tRNA biosynthesis	2	15	0.449761	0.83685	ko00970	Com_107_pos(L-(-)-Methionine);Com_1_pos(L-Phenylalanine)	C00073+C00079
Metabolism	Carbohydrate metabolism	Ascorbate and aldarate metabolism	1	6	0.468171	0.83685	ko00053	Com_861_pos(-)	C00072
Metabolism	Metabolism of other amino acids	Cyanoamino acid metabolism	1	6	0.468171	0.83685	ko00460	Com_1_pos(L-Phenylalanine)	C00079
Metabolism	Carbohydrate metabolism	Amino sugar and nucleotide sugar metabolism	1	6	0.468171	0.83685	ko00520	Com_1410_pos(D-Glucosamine)	C00329
Metabolism	Lipid metabolism	Glycerophospholipid metabolism	1	6	0.468171	0.83685	ko00564	Com_2086_pos(Choline)	C00114
Metabolism	Lipid metabolism	Linoleic acid metabolism	1	6	0.468171	0.83685	ko00591	Com_164_pos(Arachidonic acid)	C00219
Metabolism	Global and overview maps	2-Oxocarboxylic acid metabolism	3	26	0.488718	0.83685	ko01210	Com_107_pos(L-(-)-Methionine);Com_1_pos(L-Phenylalanine);Com_297_pos(N-Acetylornithine)	C00073+C00079+C00437
Metabolism	Biosynthesis of other secondary metabolites	Stilbenoid, diarylheptanoid and gingerol biosynthesis	1	7	0.521711	0.83685	ko00945	Com_2649_pos(6-Gingerol)	C10462
Metabolism	Global and overview maps	Metabolic pathways	31	311	0.559595	0.83685	ko01100	Com_5_pos(Phenethylamine);Com_9_pos(Betaine);Com_107_pos(L-(-)-Methionine);Com_168_pos(Agmatine);Com_230_pos(L-Pyroglutamic acid);Com_274_pos(Serotonin);Com_594_pos(Cytosine);Com_1409_pos(Thymine);Com_2086_pos(Choline);Com_2689_pos(4-Guanidinobutyric acid);Com_1_pos(L-Phenylalanine);Com_118_pos(Hypoxanthine);Com_160_pos(Guanine);Com_297_pos(N-Acetylornithine);Com_638_pos(Uracil);Com_691_pos(Hista…	C05332+C00719+C00073+C00179+C01879+C00780+C00380+C00178+C00114+C01035+C00079+C00262+C00242+C00437+C00106+C00388+C00643+C03758+C00219+C05588+C00072+C01672+C02714+C00329+C05852+C00153+C01020+C02291+C02700+C01546+C08588
Metabolism	Amino acid metabolism	Phenylalanine, tyrosine and tryptophan biosynthesis	1	8	0.569969	0.83685	ko00400	Com_1_pos(L-Phenylalanine)	C00079
Metabolism	Nucleotide metabolism	Purine metabolism	2	19	0.581049	0.83685	ko00230	Com_118_pos(Hypoxanthine);Com_160_pos(Guanine)	C00262+C00242
Metabolism	Amino acid metabolism	Cysteine and methionine metabolism	2	19	0.581049	0.83685	ko00270	Com_107_pos(L-(-)-Methionine);Com_399_pos(L-Cystathionine)	C00073+C02291
Metabolism	Amino acid metabolism	Tyrosine metabolism	2	21	0.637873	0.83685	ko00350	Com_4970_pos(Dopamine);Com_832_pos(DL-Metanephrine)	C03758+C05588
Metabolism	Chemical structure transformation maps	Biosynthesis of plant hormones	2	21	0.637873	0.83685	ko01070	Com_107_pos(L-(-)-Methionine);Com_1_pos(L-Phenylalanine)	C00073+C00079
Metabolism	Metabolism of other amino acids	beta-Alanine metabolism	1	10	0.652632	0.83685	ko00410	Com_638_pos(Uracil)	C00106
Metabolism	Metabolism of cofactors and vitamins	Pantothenate and CoA biosynthesis	1	10	0.652632	0.83685	ko00770	Com_638_pos(Uracil)	C00106
Metabolism	Amino acid metabolism	Histidine metabolism	1	11	0.687918	0.83685	ko00340	Com_691_pos(Histamine)	C00388
Metabolism	Lipid metabolism	Arachidonic acid metabolism	1	11	0.687918	0.83685	ko00590	Com_164_pos(Arachidonic acid)	C00219
Metabolism	Global and overview maps	Microbial metabolism in diverse environments	7	79	0.702365	0.83685	ko01120	Com_1485_pos(Pyrogallol);Com_434_pos(-);Com_861_pos(-);Com_1011_pos(Cadaverine);Com_4610_pos(2-Hydroxyphenylacetic acid);Com_5366_pos(6-Hydroxynicotinic acid);Com_3357_pos(2-Furoic acid)	C01108+C13637+C00072+C01672+C05852+C01020+C01546
Metabolism	Global and overview maps	Biosynthesis of amino acids	4	47	0.713538	0.83685	ko01230	Com_107_pos(L-(-)-Methionine);Com_1_pos(L-Phenylalanine);Com_297_pos(N-Acetylornithine);Com_399_pos(L-Cystathionine)	C00073+C00079+C00437+C02291
Metabolism	Biosynthesis of other secondary metabolites	Phenylpropanoid biosynthesis	1	12	0.719691	0.83685	ko00940	Com_1_pos(L-Phenylalanine)	C00079
Metabolism	Biosynthesis of other secondary metabolites	Biosynthesis of various alkaloids	1	12	0.719691	0.83685	ko00996	Com_1_pos(L-Phenylalanine)	C00079
Metabolism	Amino acid metabolism	Lysine degradation	1	14	0.774036	0.86004	ko00310	Com_1011_pos(Cadaverine)	C01672
Metabolism	Chemical structure transformation maps	Biosynthesis of alkaloids derived from histidine and purine	1	14	0.774036	0.86004	ko01065	Com_691_pos(Histamine)	C00388
Metabolism	Chemical structure transformation maps	Biosynthesis of plant secondary metabolites	4	53	0.802152	0.87025	ko01060	Com_107_pos(L-(-)-Methionine);Com_1_pos(L-Phenylalanine);Com_4970_pos(Dopamine);Com_1011_pos(Cadaverine)	C00073+C00079+C03758+C01672
Metabolism	Amino acid metabolism	Arginine biosynthesis	1	16	0.818035	0.87025	ko00220	Com_297_pos(N-Acetylornithine)	C00437
Environmental Information Processing	Membrane transport	ABC transporters	3	44	0.84005	0.875052	ko02010	Com_9_pos(Betaine);Com_2086_pos(Choline);Com_1_pos(L-Phenylalanine)	C00719+C00114+C00079
Metabolism	Global and overview maps	Biosynthesis of secondary metabolites	16	190	0.858893	0.876421	ko01110	Com_107_pos(L-(-)-Methionine);Com_274_pos(Serotonin);Com_1_pos(L-Phenylalanine);Com_297_pos(N-Acetylornithine);Com_415_pos(Coumarin);Com_691_pos(Histamine);Com_4970_pos(Dopamine);Com_432_pos(Senecionine);Com_861_pos(-);Com_1011_pos(Cadaverine);Com_1142_pos(Allocryptopine);Com_1333_pos(Palmatine);Com_2649_pos(6-Gingerol);Com_399_pos(L-Cystathionine);Com_4219_pos(Methyl jasmonate);Com_4831_pos(Croc…	C00073+C00780+C00079+C00437+C05851+C00388+C03758+C06176+C00072+C01672+C02134+C05315+C10462+C02291+C11512+C08588
Metabolism	Chemical structure transformation maps	Biosynthesis of phenylpropanoids	1	36	0.980335	0.980335	ko01061	Com_1_pos(L-Phenylalanine)	C00079
