# Supplementary material for: Integrated Bacterial Community and Differential Metabolites Reveal the Impact of Growth Stage on the Quality of Oat Silage
Source: Microorganisms. 2026 Feb 24;14(3):516. doi: 10.3390/microorganisms14030516 (PMC13028840; doi:10.3390/microorganisms14030516)
Supplement: Supplementary file 1 [file microorganisms-14-00516-s001.zip › Supplementary materials/Table S3:FS-vs-MS-vs-DS.bar_Gradient(Differential KEGG Enrichment)).xls.xlsx]

## Sheet: FS-vs-MS-vs-DS.bar_Gradient
id	num	qvalue	per	ratio	class	ID	Descrption	Pvalue	Qvalue	Up	Down	fg_num	bg_num
Tropane, piperidine and pyridine alkaloid biosynthesis	5	0.392822	11.111	0.357	Metabolism	ko00960	Tropane, piperidine and pyridine alkaloid biosynthesis	0.00785644	0.392822	0	0	5	14
Glycine, serine and threonine metabolism	3	0.688604	6.667	0.333	Metabolism	ko00260	Glycine, serine and threonine metabolism	0.0503019	0.688604	0	0	3	9
Glutathione metabolism	3	0.688604	6.667	0.333	Metabolism	ko00480	Glutathione metabolism	0.0503019	0.688604	0	0	3	9
Serotonin receptor agonists/antagonists	1	0.688604	2.222	1	Drug Development	ko07211	Serotonin receptor agonists/antagonists	0.0993378	0.688604	0	0	1	1
Catecholamine transferase inhibitors	1	0.688604	2.222	1	Drug Development	ko07216	Catecholamine transferase inhibitors	0.0993378	0.688604	0	0	1	1
Histamine H2/H3 receptor agonists/antagonists	1	0.688604	2.222	1	Drug Development	ko07227	Histamine H2/H3 receptor agonists/antagonists	0.0993378	0.688604	0	0	1	1
Tryptophan metabolism	4	0.688604	8.889	0.2	Metabolism	ko00380	Tryptophan metabolism	0.126055	0.688604	0	0	4	20
Nicotinate and nicotinamide metabolism	3	0.688604	6.667	0.2	Metabolism	ko00760	Nicotinate and nicotinamide metabolism	0.178847	0.688604	0	0	3	15
Glucosinolate biosynthesis	2	0.688604	4.444	0.25	Metabolism	ko00966	Glucosinolate biosynthesis	0.183906	0.688604	0	0	2	8
Biosynthesis of alkaloids derived from ornithine, lysine and nicotinic acid	4	0.688604	8.889	0.174	Metabolism	ko01064	Biosynthesis of alkaloids derived from ornithine, lysine and nicotinic acid	0.185093	0.688604	0	0	4	23
Eicosanoids	1	0.688604	2.222	0.5	Drug Development	ko07034	Eicosanoids	0.189005	0.688604	0	0	1	2
Pyrimidine metabolism	3	0.688604	6.667	0.188	Metabolism	ko00240	Pyrimidine metabolism	0.205443	0.688604	0	0	3	16
Phenylalanine metabolism	3	0.688604	6.667	0.188	Metabolism	ko00360	Phenylalanine metabolism	0.205443	0.688604	0	0	3	16
Isoquinoline alkaloid biosynthesis	3	0.688604	6.667	0.188	Metabolism	ko00950	Isoquinoline alkaloid biosynthesis	0.205443	0.688604	0	0	3	16
Biosynthesis of various plant secondary metabolites	4	0.688604	8.889	0.167	Metabolism	ko00999	Biosynthesis of various plant secondary metabolites	0.206581	0.688604	0	0	4	24
Biosynthesis of unsaturated fatty acids	2	0.793897	4.444	0.2	Metabolism	ko01040	Biosynthesis of unsaturated fatty acids	0.260863	0.793897	0	0	2	10
alpha-Linolenic acid metabolism	1	0.793897	2.222	0.333	Metabolism	ko00592	alpha-Linolenic acid metabolism	0.269925	0.793897	0	0	1	3
Arginine and proline metabolism	3	0.83685	6.667	0.15	Metabolism	ko00330	Arginine and proline metabolism	0.318526	0.83685	0	0	3	20
Biosynthesis of alkaloids derived from shikimate pathway	5	0.83685	11.111	0.132	Metabolism	ko01063	Biosynthesis of alkaloids derived from shikimate pathway	0.321667	0.83685	0	0	5	38
Betalain biosynthesis	1	0.83685	2.222	0.2	Metabolism	ko00965	Betalain biosynthesis	0.408786	0.83685	0	0	1	5
D-Amino acid metabolism	3	0.83685	6.667	0.125	Metabolism	ko00470	D-Amino acid metabolism	0.433451	0.83685	0	0	3	24
Aminoacyl-tRNA biosynthesis	2	0.83685	4.444	0.133	Genetic Information Processing	ko00970	Aminoacyl-tRNA biosynthesis	0.449761	0.83685	0	0	2	15
Ascorbate and aldarate metabolism	1	0.83685	2.222	0.167	Metabolism	ko00053	Ascorbate and aldarate metabolism	0.468171	0.83685	0	0	1	6
Cyanoamino acid metabolism	1	0.83685	2.222	0.167	Metabolism	ko00460	Cyanoamino acid metabolism	0.468171	0.83685	0	0	1	6
Amino sugar and nucleotide sugar metabolism	1	0.83685	2.222	0.167	Metabolism	ko00520	Amino sugar and nucleotide sugar metabolism	0.468171	0.83685	0	0	1	6
Glycerophospholipid metabolism	1	0.83685	2.222	0.167	Metabolism	ko00564	Glycerophospholipid metabolism	0.468171	0.83685	0	0	1	6
Linoleic acid metabolism	1	0.83685	2.222	0.167	Metabolism	ko00591	Linoleic acid metabolism	0.468171	0.83685	0	0	1	6
2-Oxocarboxylic acid metabolism	3	0.83685	6.667	0.115	Metabolism	ko01210	2-Oxocarboxylic acid metabolism	0.488718	0.83685	0	0	3	26
Stilbenoid, diarylheptanoid and gingerol biosynthesis	1	0.83685	2.222	0.143	Metabolism	ko00945	Stilbenoid, diarylheptanoid and gingerol biosynthesis	0.521711	0.83685	0	0	1	7
Metabolic pathways	31	0.83685	68.889	0.1	Metabolism	ko01100	Metabolic pathways	0.559595	0.83685	0	0	31	311
Phenylalanine, tyrosine and tryptophan biosynthesis	1	0.83685	2.222	0.125	Metabolism	ko00400	Phenylalanine, tyrosine and tryptophan biosynthesis	0.569969	0.83685	0	0	1	8
Purine metabolism	2	0.83685	4.444	0.105	Metabolism	ko00230	Purine metabolism	0.581049	0.83685	0	0	2	19
Cysteine and methionine metabolism	2	0.83685	4.444	0.105	Metabolism	ko00270	Cysteine and methionine metabolism	0.581049	0.83685	0	0	2	19
Tyrosine metabolism	2	0.83685	4.444	0.095	Metabolism	ko00350	Tyrosine metabolism	0.637873	0.83685	0	0	2	21
Biosynthesis of plant hormones	2	0.83685	4.444	0.095	Metabolism	ko01070	Biosynthesis of plant hormones	0.637873	0.83685	0	0	2	21
beta-Alanine metabolism	1	0.83685	2.222	0.1	Metabolism	ko00410	beta-Alanine metabolism	0.652632	0.83685	0	0	1	10
Pantothenate and CoA biosynthesis	1	0.83685	2.222	0.1	Metabolism	ko00770	Pantothenate and CoA biosynthesis	0.652632	0.83685	0	0	1	10
Histidine metabolism	1	0.83685	2.222	0.091	Metabolism	ko00340	Histidine metabolism	0.687918	0.83685	0	0	1	11
Arachidonic acid metabolism	1	0.83685	2.222	0.091	Metabolism	ko00590	Arachidonic acid metabolism	0.687918	0.83685	0	0	1	11
Microbial metabolism in diverse environments	7	0.83685	15.556	0.089	Metabolism	ko01120	Microbial metabolism in diverse environments	0.702365	0.83685	0	0	7	79
Biosynthesis of amino acids	4	0.83685	8.889	0.085	Metabolism	ko01230	Biosynthesis of amino acids	0.713538	0.83685	0	0	4	47
Phenylpropanoid biosynthesis	1	0.83685	2.222	0.083	Metabolism	ko00940	Phenylpropanoid biosynthesis	0.719691	0.83685	0	0	1	12
Biosynthesis of various alkaloids	1	0.83685	2.222	0.083	Metabolism	ko00996	Biosynthesis of various alkaloids	0.719691	0.83685	0	0	1	12
Lysine degradation	1	0.86004	2.222	0.071	Metabolism	ko00310	Lysine degradation	0.774036	0.86004	0	0	1	14
Biosynthesis of alkaloids derived from histidine and purine	1	0.86004	2.222	0.071	Metabolism	ko01065	Biosynthesis of alkaloids derived from histidine and purine	0.774036	0.86004	0	0	1	14
Biosynthesis of plant secondary metabolites	4	0.87025	8.889	0.075	Metabolism	ko01060	Biosynthesis of plant secondary metabolites	0.802152	0.87025	0	0	4	53
Arginine biosynthesis	1	0.87025	2.222	0.062	Metabolism	ko00220	Arginine biosynthesis	0.818035	0.87025	0	0	1	16
ABC transporters	3	0.875052	6.667	0.068	Environmental Information Processing	ko02010	ABC transporters	0.84005	0.875052	0	0	3	44
Biosynthesis of secondary metabolites	16	0.876421	35.556	0.084	Metabolism	ko01110	Biosynthesis of secondary metabolites	0.858893	0.876421	0	0	16	190
Biosynthesis of phenylpropanoids	1	0.980335	2.222	0.028	Metabolism	ko01061	Biosynthesis of phenylpropanoids	0.980335	0.980335	0	0	1	36
